# Supplementary material for: Effects of different mulching practices on soil microbial community structure, function, and interaction networks in a chieh-qua cultivation
Source: Front Microbiol. 2026 Feb 4;17:1691984. doi: 10.3389/fmicb.2026.1691984 (PMC12913568; doi:10.3389/fmicb.2026.1691984)
Supplement: Supplementary file 3 [file Table_1.xlsx]

## Sheet: six_network.stat
Supplementary Table 1 Metagenomic sequencing information of 15 samples.
Sample ID	InsertSize(bp)	SeqStrategy	RawReads(#)	Raw Base(GB)	%GC	Raw Q20(%)	Raw Q30(%)	Clean Reads(#)	Cleaned(%)	Clean Q20(%)	Clean Q30(%)
A11	350	(150:150)	31930813	9.58	64	97.27	92.76	30185210	94.53	98.39	94.6
A12	350	(150:150)	28616458	8.58	64	97.27	92.75	27001512	94.36	98.4	94.62
A13	350	(150:150)	29268167	8.78	64	97.32	92.83	27604859	94.32	98.42	94.67
A21	350	(150:150)	31715182	9.51	64	97.21	92.62	29878373	94.21	98.37	94.53
A22	350	(150:150)	30263601	9.08	64	97.24	92.66	28548921	94.33	98.37	94.54
A23	350	(150:150)	25470662	7.64	64	97.22	92.68	24084779	94.56	98.37	94.56
A31	350	(150:150)	30713606	9.21	64	97.24	92.68	29009544	94.45	98.37	94.53
A32	350	(150:150)	30919362	9.28	64	97.25	92.71	29310114	94.8	98.37	94.55
A33	350	(150:150)	28754704	8.63	64	97.21	92.63	27038811	94.03	98.38	94.56
A41	350	(150:150)	29279971	8.78	64	97.21	92.64	27186559	92.85	98.43	94.69
A42	350	(150:150)	31609392	9.48	64	97.18	92.54	29830961	94.37	98.33	94.42
A43	350	(150:150)	33636127	10.09	64	97.27	92.73	31647827	94.09	98.35	94.52
A51	350	(150:150)	28715647	8.61	64	97.25	92.74	26893997	93.66	98.43	94.71
A52	350	(150:150)	31177251	9.35	64	97.23	92.67	29350396	94.14	98.39	94.57
A53	350	(150:150)	32770017	9.83	64	97.23	92.67	30944730	94.43	98.37	94.55
