# Supplementary material for: Effects of different mulching practices on soil microbial community structure, function, and interaction networks in a chieh-qua cultivation
Source: Front Microbiol. 2026 Feb 4;17:1691984. doi: 10.3389/fmicb.2026.1691984 (PMC12913568; doi:10.3389/fmicb.2026.1691984)
Supplement: Supplementary file 4 [file Table_2.xlsx]

## Sheet: Supplementary Table 1
Supplementary Table 2 OTU Abundance Matrix (Reads-Based).
OTU	A11	A12	A13	A21	A22	A23	A31	A32	A33	A41	A42	A43	CK1	CK2	CK3
Taxon00001	0	0	0	0	82	0	0	0	0	0	0	0	0	0	0
Taxon00002	11	0	0	10	25	0	0	10	0	15	17	0	0	0	16
Taxon00003	0	119	0	0	44	0	0	0	28	0	0	0	0	0	0
Taxon00009	0	22	0	0	0	0	0	0	0	0	0	0	0	0	0
Taxon00011	332	144	377	186	219	256	170	331	177	301	155	317	194	363	488
Taxon00012	291	146	170	146	210	177	321	200	149	78	184	187	207	81	129
Taxon00013	155	54	90	103	92	85	156	136	116	40	94	126	109	117	134
Taxon00014	102	106	78	120	108	89	104	82	88	135	159	229	179	121	101
Taxon00016	0	0	0	0	0	0	0	0	0	39	0	0	0	0	0
Taxon00019	0	0	0	0	0	0	0	0	0	28	0	0	38	49	35
Taxon00029	0	229	0	0	0	0	0	0	0	39	30	0	0	0	0
Taxon00030	0	0	0	0	0	0	0	0	11	0	0	0	0	0	0
Taxon00031	136	124	104	132	0	104	98	96	107	119	119	146	125	111	218
Taxon00032	16	0	0	17	31	0	19	19	17	0	19	26	0	0	0
Taxon00033	0	0	0	0	0	0	0	0	0	0	0	42	0	0	0
Taxon00039	0	0	0	0	300	0	0	0	0	0	0	0	0	0	0
Taxon00041	0	165	168	351	125	288	190	297	376	93	0	74	1625	845	0
Taxon00042	0	0	0	0	0	0	0	0	0	0	0	0	0	743	0
Taxon00043	0	0	0	328	114	0	0	103	0	0	0	0	0	0	0
Taxon00044	248	334	340	1182	654	1651	582	1020	1330	320	395	184	4970	3315	1177
Taxon00045	0	0	631	0	0	0	0	0	0	0	0	0	0	0	0
Taxon00046	0	0	0	0	0	0	67	0	0	0	0	0	0	0	0
Taxon00049	0	0	0	0	0	0	86	0	0	0	0	0	0	0	0
Taxon00050	2904	9947	0	0	0	0	0	0	0	0	0	0	0	0	0
Taxon00051	195	142	99	141	234	170	197	124	112	41	124	139	0	0	0
Taxon00055	0	0	0	0	0	0	0	0	0	0	0	63	0	0	0
Taxon00056	320	511	0	100	1090	521	390	351	1340	67	118	149	0	0	0
Taxon00057	0	0	0	0	0	0	0	0	62	0	0	0	0	0	0
Taxon00060	0	0	0	0	0	0	0	114	215	0	0	0	0	0	0
Taxon00074	0	0	0	0	0	0	0	0	546	0	0	0	0	0	0
Taxon00077	64	0	0	0	0	0	0	0	0	0	0	0	0	0	0
Taxon00079	0	0	0	0	0	58	0	0	45	20	38	0	0	0	0
Taxon00080	0	0	0	0	0	0	0	0	0	67	0	26	0	0	0
Taxon00081	247	0	0	0	0	0	0	0	0	0	271	0	0	0	0
Taxon00082	0	0	0	0	351	0	861	0	0	440	466	504	0	0	0
Taxon00083	0	0	0	0	225	324	0	286	0	278	291	0	0	0	0
Taxon00084	673	351	390	686	411	231	0	170	158	62	297	98	480	176	181
Taxon00085	190	191	151	404	146	151	220	175	522	9399	3960	5465	199	248	529
Taxon00086	19	38	0	0	0	0	0	0	0	0	0	0	0	0	0
Taxon00089	0	0	0	0	0	0	0	0	0	128	128	2896	0	0	0
Taxon00090	67	0	0	0	0	0	0	0	0	0	0	0	0	0	0
Taxon00092	31	0	0	0	0	0	0	0	0	122	0	0	0	0	0
Taxon00093	102	308	0	85	136	0	40	0	88	0	67	0	331	0	0
Taxon00095	200	318	176	478	1533	147	148	232	242	439	1345	468	1362	657	1315
Taxon00097	0	0	0	0	0	0	56	0	0	172	0	105	0	0	0
Taxon00098	0	0	0	0	0	0	0	105	0	0	0	0	0	0	0
Taxon00099	1279	309	508	167	69	318	147	0	289	1103	589	1438	481	376	0
Taxon00100	268	287	109	238	156	172	243	484	70	49	50	41	302	230	0
Taxon00101	0	0	550	562	863	542	492	632	668	560	631	1052	0	0	0
Taxon00102	0	129	0	219	98	0	37	0	0	0	0	0	0	0	0
Taxon00105	1176	774	815	1430	766	1183	1840	4887	676	198	1674	624	11327	3759	538
Taxon00106	105	0	0	0	81	0	0	0	95	123	58	3870	0	0	0
Taxon00107	322	354	214	332	343	443	842	272	256	483	571	894	1143	559	829
Taxon00108	361	0	0	0	62	0	0	40	238	2474	225	414	0	0	0
Taxon00110	23	0	0	0	0	39	578	32	47	0	44	25	0	0	0
Taxon00111	42	0	0	0	0	0	0	0	81	35	0	0	0	0	0
Taxon00112	70	80	70	89	68	91	221	61	54	7676	3296	7468	103	0	89
Taxon00113	32	0	0	0	0	0	0	0	0	0	0	0	0	0	0
Taxon00114	176	287	438	251	190	123	182	97	275	293	143	116	357	0	181
Taxon00116	122	64	46	0	81	0	43	71	0	91	204	143	0	0	0
Taxon00118	153	121	196	91	51	0	315	114	220	2318	39	147	0	0	0
Taxon00119	58	72	60	73	160	0	0	0	0	0	0	56	0	0	0
Taxon00120	825	588	634	1330	1321	1622	875	993	1312	582	1596	1334	1828	926	954
Taxon00121	421	56	0	704	105	101	2169	469	139	36	304	175	0	0	0
Taxon00122	0	0	0	0	0	0	0	62	0	0	0	0	0	0	0
Taxon00123	0	0	0	0	117	0	0	0	0	93	0	0	0	0	0
Taxon00124	0	0	190	0	0	398	6537	426	609	0	0	0	0	0	0
Taxon00125	0	0	0	0	0	0	0	0	0	39	0	218	0	0	0
Taxon00127	0	0	0	0	0	0	0	0	0	70	67	0	0	0	0
Taxon00130	0	83	85	310	205	85	45	101	0	53	321	196	0	0	0
Taxon00132	0	0	0	0	212	0	0	0	0	0	0	0	0	0	0
Taxon00135	1834	1582	1297	3153	1700	1338	2998	2165	1753	734	555	1165	1123	0	0
Taxon00136	766	550	276	1887	426	519	371	215	591	115	361	201	2574	414	447
Taxon00137	5750	763	2541	780	0	0	0	0	0	0	0	0	0	0	0
Taxon00140	0	0	0	0	0	0	126	0	0	0	0	0	0	0	0
Taxon00141	2424	965	2523	506	253	450	828	690	291	0	0	117	641	0	0
Taxon00143	0	0	0	0	0	0	110	0	0	0	90	0	0	0	0
Taxon00144	1191	1117	1197	2386	1283	2132	1996	2222	918	0	898	712	2073	0	0
Taxon00145	0	0	0	0	853	0	0	0	0	0	0	0	0	0	0
Taxon00146	130	309	185	527	122	160	224	80	70	31	86	55	0	998	219
Taxon00147	0	0	0	0	0	0	0	0	0	330	86	427	0	0	0
Taxon00150	2470	336	950	1274	1854	2585	4701	9417	4851	2187	9851	7663	0	0	0
Taxon00151	0	0	0	334	0	0	0	0	0	0	0	0	0	0	0
Taxon00153	0	0	0	0	199	0	0	0	0	0	0	0	0	0	0
Taxon00154	0	0	0	0	116	0	0	129	0	185	0	0	0	0	0
Taxon00155	0	0	0	0	151	0	0	104	0	0	0	0	0	0	0
Taxon00158	303	392	0	0	0	0	0	0	0	0	0	0	0	0	0
Taxon00159	0	0	0	0	0	0	0	467	0	0	0	0	0	0	0
Taxon00160	0	0	0	0	294	0	0	0	0	279	144	300	0	0	0
Taxon00161	0	0	0	0	0	0	0	0	0	88	0	0	0	0	0
Taxon00162	444	0	0	0	363	428	0	0	0	0	0	172	0	0	0
Taxon00163	120	0	0	0	0	0	0	0	0	0	0	126	0	464	0
Taxon00164	0	0	0	0	0	0	0	0	0	0	0	154	0	0	0
Taxon00165	107	92	0	0	0	0	0	0	0	0	0	0	0	0	0
Taxon00166	0	0	0	0	0	0	0	0	0	126	0	0	0	0	0
Taxon00167	94	0	0	0	0	0	0	71	0	59	0	0	0	0	0
Taxon00169	236	279	304	558	299	463	229	430	545	0	223	107	0	0	0
Taxon00170	0	0	0	0	0	0	0	0	0	233	0	0	0	0	0
Taxon00173	286	0	0	0	0	0	0	0	0	0	0	0	0	0	0
Taxon00174	0	0	0	0	117	0	0	0	0	139	256	121	0	0	0
Taxon00177	489	406	0	1962	669	1072	484	964	1477	526	487	376	2796	0	1113
Taxon00178	184	0	0	189	588	0	144	0	0	417	418	430	0	0	0
Taxon00182	0	0	0	0	0	0	0	18	0	0	0	0	0	0	0
Taxon00183	0	0	107	0	0	0	0	0	0	0	0	0	0	0	0
Taxon00184	319	534	286	724	885	990	583	505	717	318	832	489	1389	681	515
Taxon00187	0	0	0	0	0	0	0	0	0	0	0	1322	0	0	0
Taxon00188	0	0	0	0	171	0	0	0	0	0	0	0	0	0	0
Taxon00190	120	0	0	0	0	0	0	0	0	0	0	0	0	0	0
Taxon00194	0	0	0	0	0	0	69	0	0	52	174	94	0	0	0
Taxon00197	3081	1457	1704	0	0	0	0	0	0	0	0	0	0	0	0
Taxon00198	110	0	0	0	0	0	0	0	0	0	0	0	0	0	0
Taxon00199	11292	1616	8728	0	0	0	0	0	0	0	0	0	0	0	0
Taxon00200	48674	875	251	9325	7167	1968	4139	20723	11747	23666	3290	1033	0	0	0
Taxon00202	104	0	57	0	0	0	0	0	0	0	0	0	0	0	0
Taxon00203	437	414	247	1259	2781	950	2906	1053	1299	1001	960	431	802	383	1502
Taxon00204	461	0	463	0	0	0	0	0	0	0	0	0	0	0	0
Taxon00205	100	0	0	0	95	0	208	187	400	238	112	1503	0	0	0
Taxon00206	203	0	0	0	0	0	0	0	0	0	0	0	0	0	0
Taxon00208	0	168	0	0	167	150	188	164	180	0	218	113	0	226	0
Taxon00209	1405	1354	1228	0	0	0	0	0	0	0	0	0	0	0	0
Taxon00210	2375	616	1302	0	884	0	364	0	0	1160	522	0	0	0	0
Taxon00211	0	69	54	71	0	84	45	48	0	69	177	128	0	0	0
Taxon00212	0	0	0	0	41	0	0	0	0	0	0	0	0	0	0
Taxon00213	5903	577	5711	0	65	0	0	0	0	26	56	34	0	0	0
Taxon00214	81	0	0	0	0	0	59	0	0	0	0	0	0	0	0
Taxon00215	5029	2511	4022	0	0	0	0	0	0	0	0	0	0	0	0
Taxon00217	84	0	0	575	0	0	128	296	394	0	143	159	0	0	0
Taxon00218	0	0	0	0	0	0	0	0	0	28	0	0	0	0	0
Taxon00219	119	79	36	0	152	0	0	0	113	0	0	0	0	0	0
Taxon00220	923	2399	1454	1571	2012	1450	1798	2239	2966	757	1098	685	2987	823	248
Taxon00221	81	0	0	0	209	0	0	160	0	0	0	0	0	0	0
Taxon00222	402	857	425	1178	399	864	1103	1491	1422	537	606	303	2358	1554	276
Taxon00223	276	415	254	1641	1139	1606	762	1880	4358	2245	2201	1760	4845	2074	249
Taxon00225	69	0	125	249	118	0	140	146	251	0	0	135	1213	452	0
Taxon00226	3919	1963	2279	0	0	0	0	1123	0	526	531	772	0	0	0
Taxon00227	0	0	260	157	0	338	319	345	1155	102	809	291	0	0	0
Taxon00228	2232	0	0	0	7890	0	5903	6380	6279	3903	0	1513	0	0	0
Taxon00229	88	0	0	0	0	0	0	0	0	0	0	0	0	0	0
Taxon00230	319	0	0	0	0	0	0	0	0	0	0	0	0	0	0
Taxon00232	0	0	0	0	0	0	2936	0	0	0	0	0	0	0	0
Taxon00235	257	0	0	0	0	0	0	0	0	0	0	0	0	0	0
Taxon00237	0	0	0	0	56	0	0	0	102	39	50	29	0	0	0
Taxon00238	377	0	0	0	0	0	0	0	0	0	0	0	0	0	0
Taxon00239	815	325	0	754	939	0	3672	637	378	1230	1599	698	735	0	0
Taxon00240	245	0	0	376	861	0	1674	259	0	437	268	719	0	0	0
Taxon00241	99	121	136	201	214	0	55	130	462	628	2045	232	0	0	0
Taxon00242	0	0	0	0	0	0	0	0	137	1846	0	44	0	0	0
Taxon00243	119	86	69	97	78	0	138	137	0	176	78	435	345	149	0
Taxon00244	541	0	0	0	340	0	150	0	0	483	807	1347	0	0	0
Taxon00246	0	0	0	0	0	0	0	0	0	71	56	304	0	0	0
Taxon00247	31	0	27	529	0	80	27	90	70	139	110	40	355	178	89
Taxon00248	0	0	0	0	0	0	0	0	0	197	151	275	0	0	0
Taxon00249	877	98	112	108	390	0	207	374	2053	5215	995	9956	516	0	217
Taxon00250	108	62	0	103	0	0	0	50	173	123	0	45	425	0	0
Taxon00251	0	0	126	0	0	0	0	0	0	0	0	0	0	0	0
Taxon00252	0	0	0	0	0	0	0	0	0	2213	0	0	0	0	0
Taxon00253	390	0	0	0	0	0	0	0	0	171	0	346	0	0	0
Taxon00254	613	0	0	765	1234	1039	245	1464	2244	1757	1832	1623	0	1052	0
Taxon00255	0	0	0	0	0	0	0	0	0	0	0	175	0	0	0
Taxon00256	917	1135	1268	4425	3537	653	2480	2307	1802	221	1084	466	1397	1202	1150
Taxon00257	0	0	0	0	0	0	0	0	351	166	0	0	0	0	0
Taxon00258	1221	0	0	0	348	0	1478	0	1524	339	2838	834	0	0	0
Taxon00259	0	0	0	0	0	0	0	0	0	0	0	410	0	0	0
Taxon00261	0	0	0	312	156	0	0	0	1038	603	427	0	0	0	0
Taxon00262	0	0	0	0	252	0	0	0	0	1576	464	9141	0	0	0
Taxon00263	0	0	0	0	0	392	0	0	0	199	517	218	0	0	0
Taxon00264	227	0	0	282	247	0	0	532	1802	647	656	219	1061	593	514
Taxon00265	0	0	0	0	0	0	0	0	0	262	0	0	0	0	0
Taxon00266	739	0	0	0	0	0	0	0	0	0	0	0	0	0	0
Taxon00268	786	0	0	0	0	0	0	0	0	0	0	0	0	0	0
Taxon00269	656	397	531	0	0	0	4266	0	0	0	0	0	0	0	0
Taxon00270	0	0	0	0	209	201	87	160	204	0	121	69	471	0	0
Taxon00271	59	0	0	0	0	0	0	0	173	80	0	0	0	0	0
Taxon00272	0	0	0	0	0	0	0	0	115	0	0	0	0	0	0
Taxon00275	975	474	0	1674	715	1065	763	1407	1834	915	617	588	1858	976	711
Taxon00276	0	0	0	0	0	0	0	0	220	127	123	0	0	0	0
Taxon00277	413	331	454	761	437	802	459	613	892	209	516	280	2495	898	1133
Taxon00278	0	0	0	0	218	0	0	0	0	106	176	238	0	0	0
Taxon00279	0	0	0	470	110	0	427	128	244	103	299	175	0	0	0
Taxon00280	0	0	0	0	190	0	0	0	0	0	0	0	0	0	0
Taxon00281	94	0	0	0	0	0	0	0	0	0	153	74	0	0	0
Taxon00282	745	0	0	534	731	344	270	680	1032	444	695	203	916	0	0
Taxon00283	684	390	495	884	858	556	472	996	1102	1000	1467	803	1383	925	1261
Taxon00284	0	0	0	0	0	0	0	0	217	0	0	0	0	0	0
Taxon00286	244	0	0	0	0	0	0	0	0	0	0	0	0	0	0
Taxon00291	607	0	0	0	0	0	0	0	0	0	0	0	0	0	0
Taxon00292	115	0	0	0	0	0	0	0	0	0	0	0	0	0	0
Taxon00294	703	143	3160	3224	13449	6674	5725	5615	2994	2424	3900	2857	1285	1139	3152
Taxon00295	0	0	0	0	0	0	0	0	0	119	0	0	0	0	0
Taxon00296	0	0	0	1741	0	0	0	0	0	0	0	0	0	0	0
Taxon00297	0	0	0	4320	0	0	0	0	0	0	0	1110	0	0	0
Taxon00301	0	0	0	1978	2197	0	233	0	0	1289	2003	0	0	0	0
Taxon00302	0	0	0	537	0	0	0	39	0	21	12	106	0	0	0
Taxon00304	0	0	0	0	90	0	0	0	0	0	0	0	0	0	0
Taxon00309	657	155	0	148	1495	0	0	611	0	120	301	377	597	0	0
Taxon00310	47	0	155	0	0	0	0	35	0	0	0	0	0	0	0
Taxon00311	660	0	0	0	0	0	249	0	0	913	2255	1609	0	0	0
Taxon00312	0	0	0	0	164	0	0	229	0	95	126	235	0	0	0
Taxon00313	0	0	0	0	0	0	0	151	0	0	132	218	0	0	630
Taxon00314	425	122	432	575	1057	594	657	1126	371	211	516	214	760	590	701
Taxon00316	0	0	0	0	0	0	76	0	0	0	0	0	0	0	0
Taxon00317	0	0	0	0	0	0	0	0	0	0	0	50	0	0	0
Taxon00318	1066	145	0	1080	168	355	221	170	528	744	594	1912	0	0	0
Taxon00319	0	0	0	0	0	0	0	0	0	115	223	114	0	0	0
Taxon00323	0	72	95	0	0	0	106	0	0	0	0	0	0	0	0
Taxon00331	1280	177	140	1708	889	7639	1998	1608	2674	463	480	578	0	0	0
Taxon00333	0	0	0	642	0	0	0	0	0	0	0	0	0	0	0
Taxon00335	0	0	0	0	0	0	0	0	0	0	0	171	0	0	0
Taxon00336	0	0	0	0	0	0	0	0	0	0	0	57	0	0	0
Taxon00337	327	0	0	0	0	0	301	326	481	0	260	187	0	0	0
Taxon00340	1892	3378	2446	4811	5209	3568	3217	6191	5749	1262	9596	2494	4964	2725	1986
Taxon00341	0	0	0	0	131	0	0	0	232	1450	2510	990	0	0	0
Taxon00342	588	624	0	1214	948	835	555	423	737	0	1143	200	0	0	1620
Taxon00343	139	0	0	0	0	0	0	0	311	238	204	936	0	0	0
Taxon00345	0	0	0	0	129	0	0	0	0	0	238	0	0	0	0
Taxon00346	887	0	0	0	0	0	0	0	255	106	0	394	0	0	0
Taxon00347	0	0	0	0	0	0	0	0	0	0	0	98	0	0	0
Taxon00348	0	0	0	0	0	0	0	0	0	0	0	3013	0	0	0
Taxon00349	502	0	0	838	616	0	0	0	211	424	487	186	3381	0	561
Taxon00351	0	0	0	0	0	0	0	0	0	7228	0	0	0	0	0
Taxon00352	1698	1291	812	6781	4745	3687	1455	510	3238	3429	3325	19965	0	0	1814
Taxon00354	0	0	0	0	0	0	0	0	0	721	0	0	0	0	0
Taxon00355	742	218	388	2045	1731	2277	1567	1183	1319	227	1786	1003	639	748	2084
Taxon00356	0	0	0	0	0	0	0	0	0	0	1351	253	0	0	0
Taxon00357	0	0	0	0	0	0	0	0	0	389	0	0	0	0	0
Taxon00361	454	204	361	0	1450	1492	1319	1100	611	147	942	540	0	0	1068
Taxon00362	0	0	0	0	5095	0	0	0	0	4382	0	0	0	0	0
Taxon00363	0	0	0	0	0	0	0	0	338	0	441	0	0	0	0
Taxon00364	0	0	0	0	0	0	1469	769	2330	508	1437	424	0	0	0
Taxon00365	0	0	0	0	595	0	0	0	0	674	382	0	0	0	0
Taxon00366	2128	0	885	3042	8946	721	1532	2217	14763	6225	5874	2271	0	0	0
Taxon00368	419	0	0	251	0	0	0	0	349	167	0	0	0	0	0
Taxon00369	1127	0	260	627	1883	861	6495	1895	7220	768	8420	1093	0	0	0
Taxon00370	479	0	0	408	436	1001	314	477	556	226	275	194	0	0	0
Taxon00371	0	0	0	0	0	0	0	0	0	1942	614	0	0	0	0
Taxon00372	0	0	0	0	0	0	0	0	0	0	152	110	0	0	0
Taxon00373	443	663	656	935	826	670	341	405	439	368	402	418	0	1381	0
Taxon00375	0	0	0	0	178	0	0	0	230	0	0	94	0	0	0
Taxon00376	0	392	0	0	455	0	0	0	575	0	0	0	0	0	0
Taxon00378	566	679	274	922	2995	867	575	614	6163	818	10803	485	1720	1121	956
Taxon00379	319	503	374	1736	592	571	633	421	0	550	567	274	3262	573	1081
Taxon00380	0	0	0	0	0	0	56	0	0	0	0	0	0	0	0
Taxon00382	0	0	0	0	0	0	3558	127	0	0	0	0	0	0	0
Taxon00383	0	0	0	0	0	0	0	0	0	212	121	0	0	0	0
Taxon00385	0	125	0	0	57	0	0	70	142	0	82	26	0	0	0
Taxon00386	0	0	0	0	0	0	0	0	0	176	51	104	0	0	0
Taxon00387	0	0	0	0	0	0	0	0	0	6857	1907	3736	0	0	0
Taxon00388	164	132	0	188	0	0	0	228	151	19825	2291	72584	0	0	0
Taxon00389	0	914	0	2030	0	0	0	0	0	1289	1213	349	0	0	0
Taxon00390	0	0	0	0	0	0	0	0	0	126	0	0	0	0	0
Taxon00391	0	0	0	0	0	0	0	0	0	0	0	63	0	0	0
Taxon00392	0	0	0	0	0	0	0	0	214	513	1206	21339	0	0	0
Taxon00393	0	0	0	0	0	0	0	0	0	0	0	54	0	0	0
Taxon00394	0	0	0	0	0	0	0	0	0	0	53	30	0	0	0
Taxon00395	190	0	0	0	0	0	0	0	0	0	697	0	0	0	0
Taxon00397	437	0	216	0	918	0	1761	0	378	229	405	750	0	0	0
Taxon00398	80	0	0	0	0	0	0	0	0	0	0	0	0	0	0
Taxon00399	0	0	0	0	0	0	0	117	0	0	0	0	0	0	0
Taxon00403	230	169	328	440	341	242	170	405	436	167	120	215	330	0	407
Taxon00404	1097	450	374	692	663	880	606	725	625	348	625	1042	762	592	559
Taxon00405	14	18	0	0	22	0	0	11	10	19	11	11	0	0	0
Taxon00414	0	0	0	0	0	0	0	0	0	95	24	0	0	0	0
Taxon00415	352	0	0	41	42	57	0	0	0	1450	812	233	0	0	0
Taxon00416	0	0	0	0	0	0	0	0	0	117	0	0	0	0	0
Taxon00417	0	0	0	0	0	0	0	0	0	473	68	0	0	0	0
Taxon00422	25	56	27	25	60	49	13	17	0	61	72	81	28	28	24
Taxon00424	41	0	0	33	0	0	0	0	0	0	0	0	0	0	0
Taxon00426	0	0	0	0	0	0	0	0	0	0	0	91	0	0	0
Taxon00428	34	0	0	0	0	0	0	0	0	108	0	0	0	0	0
Taxon00429	3743	2270	2544	3352	2880	3080	10353	3648	4474	1867	4246	2281	1999	804	984
Taxon00430	133	24	0	49	100	93	34	33	23	78	73	46	50	60	172
Taxon00431	25	0	0	0	0	0	0	0	0	0	0	29	0	0	0
Taxon00432	0	0	0	0	0	0	0	0	0	70	15	1014	0	0	0
Taxon00433	0	0	0	0	0	0	0	0	0	26	0	0	0	0	0
Taxon00436	0	0	0	0	0	0	0	0	423	0	0	262	0	0	0
Taxon00441	226	0	103	0	210	111	0	173	0	234	394	242	0	258	52
Taxon00443	64	0	0	0	0	0	93	0	0	0	0	144	0	0	0
Taxon00445	0	0	17	0	0	0	0	0	0	0	0	0	0	0	0
Taxon00447	0	0	0	0	0	0	17	0	0	0	0	0	0	0	0
Taxon00452	0	0	0	0	0	0	58	0	0	0	0	0	0	0	0
Taxon00453	0	0	0	0	0	0	0	0	0	0	73	0	0	0	0
Taxon00456	0	0	0	0	0	0	0	0	0	0	0	24	0	0	0
Taxon00457	0	0	0	37	0	0	0	0	0	0	50	0	0	0	0
Taxon00458	0	0	0	0	0	0	0	0	0	42	15	51	0	0	0
Taxon00460	113	0	0	0	0	0	0	0	0	0	0	0	0	0	0
Taxon00461	0	0	0	0	75	0	0	0	1658	0	0	0	0	0	0
Taxon00462	0	0	0	0	0	0	0	0	0	0	54	0	0	0	0
Taxon00463	0	0	0	0	0	0	0	0	0	28	45	33	0	0	0
Taxon00464	55	0	0	0	1962	136	0	0	0	162	272	2157	0	0	287
Taxon00466	0	70	0	0	0	0	0	0	0	0	0	0	0	0	0
Taxon00467	0	178	0	0	37	0	0	0	54	0	52	33	0	0	0
Taxon00469	382	139	356	882	1858	890	429	371	992	2188	1546	1540	0	0	0
Taxon00470	0	0	79	0	0	0	0	0	0	0	42	0	0	0	0
Taxon00474	0	139	0	0	0	52	0	0	0	0	63	58	0	0	0
Taxon00476	0	0	0	0	0	0	0	0	0	0	0	22	0	0	0
Taxon00477	54	203	0	0	37	76	56	41	0	22	82	40	0	0	0
Taxon00479	0	0	0	0	0	0	0	0	0	92	119	0	0	0	0
Taxon00481	0	253	0	0	0	0	0	0	0	0	0	0	0	0	0
Taxon00482	30	87	173	399	78	68	188	87	0	0	132	71	1031	186	42
Taxon00483	0	0	0	90	0	57	195	92	40	0	45	41	0	0	0
Taxon00489	0	0	0	0	0	0	111	0	72	0	0	56	0	0	0
Taxon00491	0	96	0	0	0	0	0	0	0	0	0	0	0	0	0
Taxon00492	0	0	0	0	8764	0	0	0	0	122	558	0	0	0	0
Taxon00493	887	0	0	0	106	43	52	0	181	535	1444	173	0	0	0
Taxon00494	0	0	0	0	245	313	654	701	254	429	206	467	0	0	0
Taxon00495	28	0	0	15	16	12	21	15	33	47	27	47	0	0	0
Taxon00496	136	0	0	0	0	0	0	0	0	160	238	318	0	0	0
Taxon00497	0	0	0	0	0	0	0	11	0	0	0	0	0	0	0
Taxon00498	0	75	0	0	0	0	0	0	0	0	0	0	0	0	0
Taxon00501	0	0	0	0	47	0	0	0	0	0	0	60	60	0	74
Taxon00504	469	275	357	236	76	195	352	0	141	122	83	129	388	0	0
Taxon00506	23	18	0	0	0	0	0	0	0	0	0	0	0	0	0
Taxon00507	0	96	0	0	0	0	0	0	0	0	0	0	0	0	0
Taxon00509	125	107	104	110	159	98	109	66	83	57	70	77	139	46	76
Taxon00510	86	59	17	2247	62	72	103	149	55	85	123	107	73	33	26
Taxon00511	0	20	0	0	17	20	0	0	0	0	0	0	0	0	0
Taxon00515	0	0	0	0	0	0	31	14	60	0	38	16	0	0	0
Taxon00517	0	19	0	0	0	0	0	0	0	0	0	0	0	0	0
Taxon00523	0	0	0	10	134	45	0	17	68	0	0	0	0	0	0
Taxon00528	491	0	0	0	0	0	58	83	16	0	0	0	0	0	0
Taxon00542	0	0	0	0	0	0	0	0	432	0	0	0	0	0	0
Taxon00545	418	0	0	789	0	0	1337	956	1356	0	0	0	0	0	0
Taxon00548	34	0	0	0	0	0	571	72	0	0	0	0	0	0	0
Taxon00550	0	0	0	0	0	0	0	0	781	0	0	0	0	0	0
Taxon00551	12	0	0	0	0	12	19	14	15	0	0	14	0	0	0
Taxon00556	0	0	0	0	0	0	263	0	0	0	0	0	0	0	0
Taxon00557	28	0	39	0	0	0	52	0	0	0	0	0	227	0	0
Taxon00559	1048	304	288	1300	572	469	4108	1380	3653	0	0	682	0	0	0
Taxon00560	212	0	213	898	284	355	3192	234	382	210	235	653	1523	0	0
Taxon00561	13495	7846	6146	38864	12129	14544	131936	30393	31588	0	8149	14025	59382	38120	805
Taxon00562	44	0	0	0	0	47	105	66	93	0	0	0	0	0	0
Taxon00563	0	194	0	0	277	0	0	0	408	0	0	0	0	0	0
Taxon00565	0	0	0	0	0	0	0	0	0	0	0	0	0	3398	0
Taxon00568	1447	710	0	5371	376	0	4578	3005	5812	464	721	432	0	0	0
Taxon00572	190	0	0	0	0	0	438	0	2482	0	0	325	0	0	0
Taxon00577	0	0	0	0	0	0	30	0	0	0	0	0	0	0	0
Taxon00583	0	0	0	0	141	0	0	160	50	0	0	122	0	0	154
Taxon00585	218	296	227	441	225	323	424	444	404	87	213	165	1813	1110	166
Taxon00592	0	33	0	0	0	0	0	0	0	0	0	0	0	0	0
Taxon00593	0	167	0	0	0	0	0	0	0	0	0	0	0	0	0
Taxon00597	23	23	0	0	0	0	0	0	0	0	0	0	0	0	0
Taxon00599	0	0	0	0	0	0	70	0	0	0	0	0	317	0	0
Taxon00600	35	0	25	57	0	36	37	0	0	0	30	0	214	0	0
Taxon00608	50	0	0	0	0	0	0	0	0	0	0	0	0	0	0
Taxon00609	0	0	0	0	0	0	10	0	0	0	0	0	0	0	0
Taxon00616	40	0	39	24	20	22	14	48	0	0	31	0	0	0	0
Taxon00618	0	0	0	0	27	0	0	0	0	0	0	0	0	0	0
Taxon00623	0	0	0	0	0	0	262	0	111	0	0	0	0	0	0
Taxon00626	218	0	0	0	0	0	0	0	0	0	0	0	1318	0	0
Taxon00627	0	32	0	0	0	0	0	0	0	0	0	0	0	0	0
Taxon00632	985	0	0	0	2134	0	0	681	1795	1919	647	481	0	0	0
Taxon00633	0	0	0	0	21	0	0	0	0	0	0	0	0	0	0
Taxon00634	15	0	0	16	0	0	0	0	0	0	0	0	0	10	0
Taxon00635	80	0	0	0	0	0	104	0	0	0	0	0	592	0	0
Taxon00636	0	0	0	0	0	0	11	0	0	0	10	0	0	0	0
Taxon00637	0	0	0	0	0	0	0	0	0	0	21	0	0	0	0
Taxon00639	0	0	0	379	827	528	503	792	592	303	700	485	0	0	896
Taxon00644	0	0	0	0	0	0	0	0	0	231	0	0	0	0	0
Taxon00646	111	67	124	192	82	299	92	127	791	62	92	55	669	693	569
Taxon00650	0	0	0	0	0	0	0	0	0	117	0	0	0	0	0
Taxon00651	0	0	0	0	111	0	0	106	0	0	0	74	0	0	104
Taxon00669	0	28	0	0	0	0	0	0	0	0	0	0	0	0	0
Taxon00678	74	0	42	75	53	0	49	36	53	32	48	60	0	0	0
Taxon00680	560	435	411	1219	624	708	780	784	970	539	706	854	1766	944	377
Taxon00682	0	0	0	0	0	0	0	0	0	0	53	61	0	0	105
Taxon00683	0	0	0	25	24	0	0	0	0	32	0	0	67	115	84
Taxon00684	73	96	102	0	104	0	146	0	187	233	130	0	0	0	0
Taxon00685	51	102	82	60	76	32	48	72	31	51	56	0	145	162	131
Taxon00686	435	460	786	503	504	452	449	540	331	392	447	529	381	332	337
Taxon00687	0	0	93	0	0	12	0	0	0	0	0	0	0	0	11
Taxon00688	0	0	0	0	0	0	0	0	0	0	0	64	0	0	0
Taxon00690	0	0	0	0	0	0	0	0	0	0	0	170	0	0	0
Taxon00691	38	0	0	0	0	0	0	57	0	0	0	0	0	0	0
Taxon00692	297	52	174	0	76	58	0	0	0	107	113	139	0	0	0
Taxon00694	178	0	0	0	0	0	0	0	0	0	0	0	0	0	0
Taxon00696	224	65	19	30	0	43	193	23	17	0	17	49	0	0	16
Taxon00699	93	57	193	72	72	95	49	80	52	141	94	135	201	148	192
Taxon00700	33	0	0	0	0	0	0	0	0	211	0	220	0	0	0
Taxon00702	0	0	0	0	0	0	0	0	0	0	1374	0	0	0	0
Taxon00704	0	0	0	0	0	0	0	0	0	215	0	0	0	0	0
Taxon00707	567	0	249	153	489	0	183	349	183	109	408	825	0	0	0
Taxon00709	0	0	0	0	0	0	0	0	0	0	0	145	0	0	0
Taxon00710	0	0	0	0	0	0	0	0	0	0	0	124	0	0	0
Taxon00711	568	0	0	0	0	0	0	0	0	603	0	1098	0	0	0
Taxon00712	361	0	0	0	0	0	0	0	0	0	0	288	0	0	0
Taxon00713	1050	0	0	0	0	0	0	0	0	0	0	404	0	0	0
Taxon00714	3254	1926	0	294	369	542	1773	1237	798	769	730	657	0	0	0
Taxon00717	0	0	0	56	0	33	146	103	67	0	0	0	0	0	0
Taxon00718	26	0	0	51	23	32	39	0	0	18	23	42	0	0	0
Taxon00721	0	0	0	0	0	0	589	0	0	2444	4080	1405	0	0	0
Taxon00722	0	0	0	0	0	0	0	0	0	27	0	27	0	0	0
Taxon00723	178	0	0	0	132	0	0	0	0	251	49	0	0	0	0
Taxon00728	11308	2205	4878	1417	2343	1371	0	1213	1377	3399	3348	5053	0	0	0
Taxon00729	179	0	0	0	0	0	0	0	0	0	0	0	0	0	0
Taxon00730	16543	3924	5182	1369	1905	1136	0	742	0	2236	449	2239	0	0	0
Taxon00731	10113	1424	4062	0	0	0	0	0	0	0	0	0	0	0	0
Taxon00732	0	0	0	0	0	0	0	0	0	0	0	73	0	0	0
Taxon00734	1538	0	650	0	96	79	0	43	0	67	123	62	0	333	309
Taxon00735	173	0	0	0	0	0	0	0	0	82	0	80	0	0	0
Taxon00736	132	0	0	0	0	0	0	0	0	886	132	541	0	0	0
Taxon00738	1428	461	777	750	980	702	888	1011	795	870	2612	3301	313	324	350
Taxon00739	1083	208	138	0	0	0	0	0	0	0	112	980	0	0	0
Taxon00740	65	0	0	0	0	0	0	0	0	0	0	25	0	0	0
Taxon00741	51	0	45	21	29	29	0	33	25	25	25	0	322	358	165
Taxon00742	576	173	467	55	148	73	824	62	124	105	128	153	804	514	116
Taxon00743	461	0	408	0	0	0	0	0	0	0	0	0	0	0	0
Taxon00744	13969	2339	5635	858	2494	1027	0	819	855	3207	2334	4217	0	0	1173
Taxon00745	6074	0	0	0	0	0	0	0	0	0	0	0	0	0	0
Taxon00746	843	0	0	0	0	0	0	0	0	0	0	0	0	0	0
Taxon00747	59	0	0	0	0	0	0	0	0	0	0	0	0	0	0
Taxon00748	129	0	0	0	0	0	0	0	0	0	0	0	0	0	0
Taxon00750	172	0	0	0	0	0	0	0	0	27	0	45	0	0	0
Taxon00751	208	0	0	0	28	0	0	0	0	47	25	37	0	0	0
Taxon00752	44	0	0	0	0	0	0	0	0	0	0	0	0	0	0
Taxon00754	253	68	177	53	61	37	0	26	37	65	47	76	274	0	180
Taxon00755	40	0	47	115	75	147	493	184	528	269	113	361	0	0	0
Taxon00756	204	123	257	328	218	410	843	287	426	672	428	714	308	162	100
Taxon00757	0	0	0	55	0	56	0	0	0	0	0	77	0	0	0
Taxon00759	577	0	292	137	0	0	0	0	0	58	0	192	0	0	0
Taxon00760	6828	2786	4016	5540	3438	3516	10396	4690	8020	7608	10671	25736	7576	0	0
Taxon00761	0	0	0	0	0	0	0	178	0	0	0	0	0	0	0
Taxon00764	119	0	0	0	0	0	768	0	0	0	0	0	0	0	0
Taxon00766	0	0	0	0	0	0	0	0	0	86	0	0	0	0	0
Taxon00767	0	0	0	0	0	0	0	0	0	0	0	0	0	0	104
Taxon00769	173	99	92	0	164	121	0	117	70	267	129	49	0	0	90
Taxon00770	0	0	0	0	0	0	0	0	0	100	0	126	0	0	0
Taxon00771	0	0	0	0	0	0	0	0	0	244	0	214	0	0	0
Taxon00773	0	0	0	92	0	0	0	0	0	535	382	409	0	0	0
Taxon00774	308	0	0	528	0	0	0	645	1908	0	0	0	0	0	0
Taxon00775	0	0	0	0	224	103	164	102	126	54	76	73	0	0	0
Taxon00776	58	0	0	42	23	0	34	32	106	35	0	32	0	0	0
Taxon00778	0	0	0	0	15	0	0	22	0	29	25	95	0	0	0
Taxon00779	434	311	434	91	196	115	0	67	0	42	163	271	0	0	0
Taxon00782	0	20	27	44	18	0	26	24	22	95	32	37	91	91	77
Taxon00784	0	0	0	0	0	0	0	0	0	181	0	105	0	0	0
Taxon00785	0	0	0	0	0	0	0	0	0	738	232	1583	0	0	0
Taxon00788	0	0	0	0	0	0	0	0	0	301	0	241	0	0	0
Taxon00789	1609	0	0	539	1982	0	204	1954	1033	1132	1917	644	0	0	1963
Taxon00791	134	145	0	109	0	0	172	0	191	0	35	0	0	0	0
Taxon00792	0	0	0	0	0	0	0	0	0	0	50	0	0	0	0
Taxon00793	125	143	159	149	173	133	148	168	95	77	116	147	175	77	54
Taxon00794	0	0	0	0	0	0	0	0	0	0	0	73	0	0	0
Taxon00795	0	0	0	0	0	235	0	0	0	0	150	136	0	0	0
Taxon00799	207	210	636	553	304	362	280	491	345	358	658	1178	416	230	0
Taxon00800	0	0	0	745	0	0	0	0	2015	478	0	925	0	0	0
Taxon00801	114	246	0	0	112	0	146	0	0	0	0	0	0	0	0
Taxon00803	46	0	0	0	77	0	87	0	48	0	39	50	0	0	0
Taxon00804	229	123	0	0	91	0	176	0	119	227	124	401	0	0	0
Taxon00805	0	0	0	0	0	115	0	112	114	62	0	0	0	0	0
Taxon00806	832	0	0	552	182	398	0	287	3249	4741	754	22164	0	0	0
Taxon00807	3094	0	0	0	0	0	1369	0	0	0	0	0	0	0	0
Taxon00809	1074	0	0	822	0	0	608	3230	2344	16015	3192	2035	0	0	0
Taxon00810	0	0	0	0	0	0	0	87	0	0	200	0	0	0	0
Taxon00812	0	0	0	0	0	0	0	0	0	0	68	0	0	0	0
Taxon00813	0	0	0	0	0	0	0	0	0	0	31	0	0	0	0
Taxon00814	0	0	0	0	53	84	0	0	0	0	57	0	0	0	0
Taxon00816	1523	0	0	3007	15073	6930	1101	5646	9609	2777	19015	2992	802	6857	1761
Taxon00817	424	607	548	1121	2451	1187	324	842	2235	2602	7967	3844	1152	2764	1887
Taxon00818	750	977	2603	0	686	0	0	0	982	562	1221	1412	0	0	0
Taxon00820	0	0	0	0	0	0	0	0	0	87	0	111	0	0	0
Taxon00821	0	0	43	0	0	0	0	0	0	233	19	697	0	0	0
Taxon00822	0	0	0	0	0	0	0	0	0	533	2297	919	0	0	0
Taxon00823	0	0	0	0	0	0	0	0	0	90	0	0	0	0	0
Taxon00824	277	0	0	142	161	118	1026	418	154	0	490	206	0	0	0
Taxon00825	0	0	136	0	0	144	0	0	76	0	51	0	528	198	233
Taxon00826	0	0	0	0	0	0	0	0	0	183	238	133	0	0	0
Taxon00828	0	0	0	0	0	0	0	0	0	101	0	0	0	0	0
Taxon00829	0	0	0	0	0	0	0	0	0	917	1955	451	0	0	0
Taxon00830	0	0	0	0	0	0	0	0	0	58	0	0	0	0	0
Taxon00831	0	0	0	0	0	0	0	0	0	0	140	0	0	0	0
Taxon00832	0	0	0	0	983	0	0	0	1314	1014	554	0	0	0	0
Taxon00833	0	0	0	1956	0	0	535	530	183	257	101	161	0	0	0
Taxon00835	0	0	0	0	0	0	0	0	291	0	0	0	0	0	0
Taxon00837	1145	0	0	813	1338	4037	589	1446	1533	3594	2398	4260	0	0	0
Taxon00838	227	0	305	171	1681	1190	435	598	2436	1154	5202	868	529	761	610
Taxon00839	645	646	522	1766	1874	1104	2265	1695	2703	1340	4534	2179	1134	1115	594
Taxon00840	0	0	0	0	0	0	0	0	0	0	135	0	0	0	0
Taxon00843	0	0	0	0	0	0	0	0	0	28	0	40	0	0	0
Taxon00844	56	0	0	0	52	0	79	0	73	496	166	2717	0	0	0
Taxon00845	1244	867	2761	494	0	0	0	0	944	325	0	532	0	0	0
Taxon00851	4290	3480	0	2305	0	0	0	0	2867	0	0	0	0	0	0
Taxon00852	0	0	0	0	0	0	996	0	0	0	942	0	0	0	0
Taxon00853	0	0	0	0	0	0	0	0	461	0	0	0	0	0	0
Taxon00858	0	0	0	0	0	0	634	0	0	0	670	0	0	0	0
Taxon00866	0	0	0	0	846	0	53	31	75	602	81	50	0	0	0
Taxon00869	0	0	0	0	0	0	0	1268	0	0	0	1418	0	0	0
Taxon00871	103	380	0	0	94	0	0	117	0	0	62	62	0	0	0
Taxon00872	58	76	0	48	49	0	48	92	212	93	40	130	0	0	0
Taxon00873	7674	7001	6960	13365	16250	10507	5220	7323	14611	34317	92102	61200	16241	11840	2565
Taxon00884	114	0	0	0	95	0	0	0	0	0	0	0	0	0	0
Taxon00885	19	21	47	120	30	30	125	58	26	15	45	56	33	45	0
Taxon00886	0	0	0	0	138	0	0	0	0	281	100	299	0	0	0
Taxon00887	297	0	0	0	0	0	0	0	0	77	0	0	0	0	0
Taxon00889	0	0	0	0	0	0	0	0	193	2151	119	944	0	0	0
Taxon00891	31	0	0	0	0	0	0	0	0	0	0	0	0	0	0
Taxon00892	0	0	0	0	0	0	66	0	0	0	0	0	0	0	0
Taxon00893	0	0	0	0	0	0	0	0	0	0	453	0	0	0	0
Taxon00894	29	197	0	0	102	0	0	120	220	98	197	252	0	0	0
Taxon00896	2061	0	0	0	0	0	2999	0	0	0	0	0	0	0	0
Taxon00899	321	804	309	655	2284	910	380	830	576	547	761	951	545	947	760
Taxon00901	0	116	0	64	221	129	35	106	92	47	248	451	0	0	0
Taxon00902	0	0	0	0	0	179	0	0	0	0	0	0	0	0	0
Taxon00903	0	0	0	0	716	0	0	899	0	492	774	765	0	0	0
Taxon00904	667	0	0	0	1118	0	0	0	0	0	1404	0	0	0	0
Taxon00907	0	0	0	0	0	0	423	993	0	0	0	0	0	0	0
Taxon00911	0	0	0	107	0	0	0	0	0	0	0	0	0	0	0
Taxon00915	0	0	0	0	0	0	0	0	0	0	0	97	0	0	0
Taxon00916	0	1558	0	0	0	0	0	0	0	0	0	0	0	0	0
Taxon00917	0	0	0	0	0	0	92	0	0	0	0	0	0	0	0
Taxon00919	41	0	0	686	560	291	0	130	1593	72	341	128	0	0	0
Taxon00922	167	0	0	0	400	436	0	514	612	479	783	499	0	0	0
Taxon00923	643	0	0	0	770	894	0	2317	1131	2514	1806	1484	0	0	0
Taxon00924	122	0	0	319	541	458	365	1680	429	1212	586	637	0	0	0
Taxon00925	0	0	0	0	117	52	0	151	394	0	0	0	0	0	0
Taxon00926	0	0	0	1233	1909	2142	0	0	4166	1166	0	0	0	0	0
Taxon00927	0	0	0	0	0	0	0	0	0	0	56	0	0	0	0
Taxon00928	554	1774	0	0	335	0	0	0	0	2147	857	727	0	0	0
Taxon00929	0	0	0	0	0	819	0	0	719	1386	0	607	0	0	0
Taxon00930	1994	8792	0	2388	5298	7210	8653	10988	4670	1466	2792	4663	0	0	4865
Taxon00931	595	0	0	0	0	0	0	0	0	0	0	0	0	0	0
Taxon00932	0	0	0	0	0	0	0	0	0	584	0	0	0	0	0
Taxon00933	0	0	0	0	0	0	0	1104	0	233	0	426	0	0	0
Taxon00934	5311	4669	9689	0	0	0	0	0	2691	883	1733	904	0	0	0
Taxon00935	2015	0	0	2440	2697	2434	3266	3043	5581	2034	1741	1388	0	0	0
Taxon00936	0	0	0	0	0	0	0	0	0	1394	1065	1186	0	0	0
Taxon00937	333	0	0	0	0	0	1364	4426	0	0	0	0	0	0	0
Taxon00939	0	0	0	0	1068	0	0	0	2280	565	964	927	0	0	0
Taxon00940	0	0	0	0	0	0	0	0	0	150	0	0	0	0	0
Taxon00941	1045	0	0	0	0	0	0	0	0	0	0	0	0	0	0
Taxon00942	37	0	0	0	0	0	0	0	0	0	0	0	0	0	0
Taxon00943	0	0	0	0	0	0	0	0	0	1576	0	1123	0	0	0
Taxon00944	0	0	0	0	949	2680	0	3120	0	3353	2173	1231	0	0	0
Taxon00945	532	0	0	0	632	1256	0	668	1282	382	686	1143	0	0	0
Taxon00947	1515	0	0	0	1403	0	0	5148	0	50914	2611	1344	0	0	0
Taxon00948	0	0	0	613	255	0	0	0	0	462	0	391	0	0	0
Taxon00949	0	0	0	0	0	0	0	1433	0	8112	1178	0	0	0	0
Taxon00951	42	0	0	52	0	0	0	0	68	53	0	71	0	0	0
Taxon00953	582	0	0	0	0	0	0	0	0	0	0	0	0	0	0
Taxon00954	0	0	0	1311	1865	0	0	0	0	0	714	0	0	0	0
Taxon00955	0	101	0	0	0	0	0	0	0	205	243	183	0	0	0
Taxon00956	38	31	51	55	45	0	51	33	35	34	56	50	0	0	0
Taxon00957	0	0	0	0	408	0	0	0	0	848	571	0	0	0	0
Taxon00958	363	0	0	0	0	0	0	0	0	0	278	0	0	0	0
Taxon00966	17360	5260	4683	37152	22751	13520	50991	15060	18925	12923	26873	22896	18576	7782	8029
Taxon00967	0	76	0	0	0	0	0	32	0	0	0	0	0	0	0
Taxon00969	0	3562	0	2798	2449	0	0	4634	0	2604	4580	2410	0	0	0
Taxon00970	176	0	0	0	0	0	0	0	0	1358	1020	1520	0	0	0
Taxon00971	0	0	0	0	65	0	0	47	0	70	0	34	0	0	0
Taxon00972	0	0	0	0	313	0	25824	0	0	849	846	468	0	0	0
Taxon00973	0	0	0	0	297	0	0	0	132	719	244	430	0	0	0
Taxon00974	0	0	0	0	0	0	0	2990	0	0	0	3251	0	0	0
Taxon00975	0	0	0	111	0	187	860	275	0	0	0	159	0	0	0
Taxon00976	343	0	0	306	2113	422	504	1452	0	5663	1733	3978	0	0	0
Taxon00977	222	0	0	0	0	0	1334	0	0	619	0	456	0	0	0
Taxon00978	0	0	0	0	0	0	0	0	0	423	0	0	0	3417	0
Taxon00979	8020	9084	2443	11480	6143	3032	29228	9322	5923	359	895	471	0	0	0
Taxon00980	726	0	0	0	0	0	0	0	0	0	0	2088	0	0	0
Taxon00981	0	0	0	0	0	0	0	0	0	162	88	73	0	0	0
Taxon00982	0	0	0	0	0	0	0	0	0	273	0	343	0	0	0
Taxon00983	0	175	0	944	379	0	111	0	0	974	672	3451	0	0	0
Taxon00984	40	130	52	73	97	110	44	69	134	150	147	117	55	56	48
Taxon00986	16	0	0	0	0	0	0	0	0	0	0	0	0	0	0
Taxon00987	46	0	0	0	0	0	0	0	0	0	0	0	0	0	0
Taxon00988	0	0	0	0	449	0	0	0	0	875	0	0	0	0	0
Taxon00990	24168	30948	12942	2060	2642	2228	2280	1650	1390	3600	2453	5766	0	0	1323
Taxon00991	294	366	116	0	476	0	0	268	0	462	477	590	0	0	0
Taxon00994	55	0	0	0	0	0	0	0	0	0	0	0	0	0	0
Taxon00995	58	56	28	0	0	0	0	0	0	0	0	0	0	0	0
Taxon01000	390	0	0	0	0	0	0	0	0	9707	2142	5803	0	0	0
Taxon01001	178	0	0	0	0	0	0	926	2111	477	750	1048	0	0	0
Taxon01002	126	0	320	686	1348	242	516	674	1023	2122	1484	2199	0	0	0
Taxon01003	3781	672	371	4789	9912	1993	2132	4873	4853	4081	7035	5131	525	400	273
Taxon01004	104	0	0	592	396	0	234	0	1091	1643	1638	1652	0	0	0
Taxon01005	792	456	266	1567	1559	0	0	719	1290	1693	499	6734	0	0	0
Taxon01008	33	53	0	79	319	266	0	254	1105	1178	1081	528	0	0	0
Taxon01009	0	0	0	0	92	274	0	145	1529	118	52	0	0	0	0
Taxon01010	0	0	0	0	0	0	0	0	0	94	46	489	0	0	0
Taxon01013	85	0	0	0	0	0	0	0	0	0	0	0	0	0	0
Taxon01014	21	0	0	0	0	0	0	0	0	0	0	0	0	0	0
Taxon01015	330	0	65	0	0	0	0	0	0	0	0	0	0	0	0
Taxon01017	14263	3316	756	4067	0	0	17707	3420	1806	1628	3047	18378	0	0	0
Taxon01019	0	0	0	50	0	0	0	0	184	0	0	0	0	0	0
Taxon01020	32	0	0	0	0	0	0	0	498	0	0	159	0	0	0
Taxon01021	226	235	76	1352	414	667	220	307	452	366	258	3032	0	0	0
Taxon01024	18	0	0	0	19	0	117	99	117	0	24	26	0	0	0
Taxon01026	493	0	0	0	0	0	0	0	0	0	0	0	0	0	0
Taxon01036	0	0	0	0	0	0	0	0	0	0	119	390	0	0	0
Taxon01060	0	0	0	0	0	0	0	0	0	199	134	243	0	0	0
Taxon01061	0	0	0	0	61	27	0	74	0	0	54	0	0	0	0
Taxon01062	834	0	99	0	0	0	0	295	0	0	0	0	0	0	0
Taxon01063	5883	5457	3314	0	0	0	0	0	0	1172	0	0	0	0	0
Taxon01064	1743	1792	5454	3017	2769	1641	1739	1523	0	3288	5632	1159	6186	2819	882
Taxon01065	1857	3410	10678	3092	2362	3591	3210	4085	3999	5647	6929	2808	5398	4159	2376
Taxon01066	5557	5874	25984	4257	2330	4825	4905	4450	5892	9119	11526	4090	3906	4543	2946
Taxon01067	1132	1780	279	0	0	0	740	0	0	4945	382	1231	0	0	0
Taxon01068	0	0	523	0	0	0	0	0	0	0	192	0	0	0	0
Taxon01069	0	0	3659	0	0	0	0	0	0	0	0	0	0	0	0
Taxon01070	5806	7147	29260	7100	3767	5730	4674	4837	11666	14939	20828	8958	9499	6315	2358
Taxon01073	954	0	0	0	0	0	0	0	0	2855	0	2237	0	0	0
Taxon01092	0	0	0	0	21	0	0	0	0	164	162	14229	0	0	0
Taxon01097	1216	3477	512	0	0	0	0	0	0	0	562	0	0	0	0
Taxon01100	202	0	101	0	0	0	0	0	0	0	0	0	0	0	0
Taxon01101	755	0	373	0	0	0	0	0	0	0	0	0	0	0	0
Taxon01102	207	570	544	0	0	0	0	0	0	0	0	0	0	0	0
Taxon01103	0	0	0	0	0	0	0	0	0	1241	5697	0	0	0	0
Taxon01104	2674	2097	1054	0	1895	0	0	0	0	0	1580	3509	0	0	0
Taxon01105	59	0	0	0	0	0	0	0	0	0	0	0	0	0	0
Taxon01106	354	340	247	0	0	0	0	0	0	0	0	0	0	0	0
Taxon01108	9262	5414	3061	0	3390	0	0	4811	0	0	2593	7903	0	0	0
Taxon01109	4396	0	257	0	515	0	0	0	1497	0	399	0	0	0	0
Taxon01110	1564	0	366	0	0	0	0	0	0	0	0	0	0	0	0
Taxon01112	1427	1075	651	0	0	0	0	0	0	0	0	0	0	0	0
Taxon01113	22794	5421	8984	1615	3346	0	0	0	0	0	0	1397	0	0	0
Taxon01115	112	0	0	0	0	0	0	0	0	0	0	0	0	0	0
Taxon01116	236	87	0	766	863	286	422	300	242	1771	323	188	0	301	0
Taxon01117	867	255	0	0	0	0	0	0	0	0	0	0	0	0	0
Taxon01118	680	0	0	0	0	0	0	0	0	0	0	0	0	0	0
Taxon01120	0	0	0	0	336	0	0	0	0	0	0	0	0	0	0
Taxon01121	0	0	0	0	0	0	0	0	0	39	0	0	0	0	0
Taxon01123	0	0	0	0	0	0	0	0	0	942	0	0	0	0	0
Taxon01124	0	0	0	0	0	0	0	0	0	669	0	0	0	0	0
Taxon01125	332	408	115	0	0	0	0	0	0	0	0	0	0	0	0
Taxon01126	88	0	0	0	0	0	0	0	0	0	0	0	0	0	0
Taxon01127	622	1286	542	0	3957	0	0	0	0	1677	2833	0	0	0	0
Taxon01128	6664	3882	4329	0	2172	1247	0	908	0	0	3785	5113	0	0	0
Taxon01129	570	169	181	0	24	0	0	0	0	0	0	0	0	0	0
Taxon01130	53275	0	6331	0	0	0	0	8969	0	12985	7807	23109	0	0	0
Taxon01131	14	0	0	0	0	0	0	0	0	0	0	0	0	0	0
Taxon01132	47012	10051	39081	1150	1493	1842	1821	7148	1619	1742	3999	5934	0	292	1796
Taxon01133	73299	0	0	0	0	0	0	0	0	17989	13064	19208	0	0	0
Taxon01135	80	335	270	206	198	599	299	661	0	0	2149	518	174	487	521
Taxon01136	34	0	19	0	0	0	0	0	0	38	0	32	0	0	0
Taxon01139	1127	0	0	0	0	0	0	0	0	0	0	0	0	0	0
Taxon01140	99	0	0	0	0	0	0	0	0	0	0	0	0	0	0
Taxon01142	17	0	0	0	0	0	0	0	0	0	0	0	0	0	0
Taxon01144	227	523	0	0	0	0	0	0	0	0	0	167	0	0	0
Taxon01145	388	245	144	277	161	271	212	248	259	216	154	252	303	256	541
Taxon01146	115	0	0	0	0	0	0	0	0	0	0	0	0	0	0
Taxon01148	23	0	0	0	0	0	0	0	0	655	196	0	0	0	0
Taxon01149	257	1014	208	1791	10772	3105	114	648	3343	22605	11643	4439	1234	419	359
Taxon01151	62	0	0	0	0	0	0	0	0	0	0	0	0	0	0
Taxon01152	222382	8719	16387	0	0	0	0	0	2639	18100	2126	3197	0	0	0
Taxon01153	0	0	0	0	383	0	0	0	0	0	0	0	0	0	0
Taxon01154	0	0	0	77	532	203	0	61	296	114	98	94	0	0	0
Taxon01155	0	0	0	0	770	0	0	1209	0	0	819	0	0	0	0
Taxon01156	0	0	0	392	305	0	0	0	0	239	0	631	0	0	0
Taxon01157	0	0	0	571	0	0	0	0	0	0	0	0	0	0	0
Taxon01158	0	0	0	0	414	0	0	0	0	0	0	0	0	0	0
Taxon01159	98	0	0	43	218	67	77	107	95	311	536	147	0	85	0
Taxon01160	0	0	0	0	44	0	0	0	0	0	0	0	0	0	0
Taxon01164	163	0	0	449	0	179	0	0	0	0	1321	0	0	0	0
Taxon01165	0	0	0	0	0	158	228	0	115	0	246	135	0	0	215
Taxon01166	0	0	0	0	80	110	0	225	159	0	77	0	0	0	0
Taxon01169	71	0	0	0	0	0	0	0	0	0	0	0	0	0	0
Taxon01170	0	0	13	0	0	0	0	0	18	0	0	0	0	0	0
Taxon01171	952	707	1113	838	594	955	1675	809	1152	330	945	1376	1172	526	472
Taxon01172	0	0	0	0	0	5690	0	0	0	0	0	909	0	0	0
Taxon01173	0	0	0	0	0	36	0	0	0	0	0	0	0	0	0
Taxon01174	3496	2602	10313	14092	8849	15126	34424	19430	29300	26669	13652	11601	17340	2050	2415
Taxon01175	0	0	0	0	0	0	0	0	0	20	0	0	0	0	0
Taxon01176	0	0	59	0	0	96	0	0	0	257	177	89	0	0	0
Taxon01177	87	142	0	142	449	239	0	88	187	1588	1181	725	0	0	0
Taxon01178	0	0	0	0	0	0	0	0	0	0	0	19	0	0	0
Taxon01179	1188	322	629	1927	1116	1047	1383	1216	2504	1344	1522	2302	1867	278	118
Taxon01180	35907	4809	1671	199	265	98	0	108	0	1185	304	274	0	0	0
Taxon01181	20	0	0	0	0	0	0	0	0	0	0	0	0	0	0
Taxon01182	213	19	0	0	0	0	0	0	0	0	0	0	0	0	0
Taxon01183	3553	582	145	0	0	0	0	0	0	0	0	0	0	0	0
Taxon01184	0	306	0	0	0	0	0	0	0	0	0	0	0	0	0
Taxon01185	194	610	153	172	283	188	630	19825	5697	14238	6696	154	635	602	1001
Taxon01186	0	41	0	0	0	0	0	2230	69	596	312	0	0	0	0
Taxon01187	0	0	0	0	0	0	0	0	0	106	173	0	0	0	0
Taxon01188	0	363	0	0	0	0	0	0	0	0	0	0	0	0	0
Taxon01189	0	0	0	0	0	0	164	0	0	0	0	0	0	0	0
Taxon01191	162	146	485	1833	164	395	400	592	263	150	860	1277	0	208	441
Taxon01192	177	0	0	0	0	0	0	0	0	157	0	0	0	0	0
Taxon01193	3157	2042	3664	0	0	0	0	0	0	0	0	0	0	0	0
Taxon01194	88	0	143	0	0	0	0	0	0	0	0	0	0	0	0
Taxon01195	724	431	0	0	0	0	0	0	0	2074	731	613	0	0	0
Taxon01196	0	0	0	0	0	0	0	0	0	1003	0	0	0	0	0
Taxon01197	3810	1447	3346	2384	1719	6183	1472	5967	1347	11709	5588	3606	405	1691	3902
Taxon01198	789	195	228	0	0	476	157	315	220	585	478	294	0	0	172
Taxon01199	96	168	323	385	297	825	405	1265	605	1761	1360	730	283	982	1544
Taxon01200	2481	432	470	315	280	758	322	874	309	1505	917	775	140	309	653
Taxon01201	3117	5733	0	0	1810	0	0	0	0	3130	2065	0	0	0	0
Taxon01202	218555	171812	359848	31429	10516	23213	4972	10337	3200	742	11204	3712	0	3177	0
Taxon01203	8212	5032	4339	2141	303	1092	653	1370	319	175	1432	910	0	0	520
Taxon01204	370	1849	1114	858	541	1270	887	1613	0	1182	1301	810	0	2202	0
Taxon01206	3707	6123	4068	9051	5133	6095	7556	4815	5074	4417	4254	5931	15144	7157	3131
Taxon01207	6363	4022	5002	0	1004	2585	1877	1991	0	2476	3230	1363	0	0	0
Taxon01208	125	567	696	0	339	842	715	781	0	581	589	0	0	0	0
Taxon01209	0	55	0	0	0	0	0	0	0	0	0	0	0	0	0
Taxon01210	0	1150	0	0	0	0	0	0	0	0	0	0	0	0	0
Taxon01211	0	0	0	19	0	0	0	0	0	0	0	0	0	0	0
Taxon01212	0	80	0	0	0	0	0	0	0	0	0	0	0	0	0
Taxon01213	44	0	0	0	0	0	0	0	0	0	0	0	0	0	0
Taxon01215	0	0	0	0	0	0	0	0	0	0	0	0	0	0	193
Taxon01216	0	40	0	0	0	0	0	0	0	0	0	0	0	0	80
Taxon01217	0	34	0	0	0	0	0	0	0	0	0	0	0	0	0
Taxon01218	96	83	0	0	0	0	0	0	0	0	0	0	0	0	77
Taxon01219	0	2576	0	0	0	0	0	0	0	0	0	0	0	0	0
Taxon01220	349	685	574	364	202	386	207	0	99	279	0	0	0	0	237
Taxon01221	2804	2761	2367	2642	1317	2937	1234	1006	1457	1740	1193	968	5723	3984	3164
Taxon01222	0	1108	0	0	0	0	0	0	342	0	0	0	0	467	760
Taxon01223	522	694	640	1567	728	578	379	752	693	686	799	1078	781	718	468
Taxon01224	115	361	127	193	104	0	0	0	170	0	59	71	0	0	93
Taxon01225	291	357	182	128	156	58	30	46	71	157	85	103	117	83	72
Taxon01227	64	97	129	0	106	80	82	78	100	79	0	61	194	104	143
Taxon01228	22	25	30	42	21	27	0	33	0	19	22	18	0	0	23
Taxon01229	53	0	0	0	0	0	0	0	0	0	82	0	0	0	0
Taxon01230	0	0	0	0	0	0	0	0	0	0	0	80	0	0	0
Taxon01231	0	151	0	0	0	0	161	0	0	0	136	0	0	0	0
Taxon01232	0	0	0	0	0	0	0	0	0	0	0	0	0	0	77
Taxon01233	0	0	157	99	0	0	0	0	0	0	0	110	0	0	0
Taxon01234	0	0	19	0	0	0	0	0	0	0	0	0	0	0	0
Taxon01235	994	1206	1307	972	951	507	744	1079	848	900	1063	1260	756	1408	324
Taxon01236	121	150	94	101	139	112	119	127	162	167	164	136	265	212	99
Taxon01237	0	10	0	0	0	0	0	0	0	0	0	0	0	0	0
Taxon01244	0	0	0	81	44	52	70	64	0	0	0	0	0	0	0
Taxon01245	15	284	366	115	84	155	481	3908	520	1908	571	59	555	949	332
Taxon01246	90	625	189	85	38	53	163	404	481	25	96	63	23	15	20
Taxon01247	0	1084	0	0	0	0	0	0	0	0	0	0	0	0	0
Taxon01249	0	630	0	0	0	0	0	0	0	0	0	0	0	0	0
Taxon01251	0	1801	0	0	0	0	0	0	0	0	0	0	0	0	0
Taxon01252	1660	0	0	0	0	0	0	0	0	0	0	0	0	0	0
Taxon01255	0	0	0	0	0	0	316	396	0	485	0	0	0	0	0
Taxon01256	0	0	0	0	59	0	0	0	0	0	0	43	0	0	49
Taxon01260	0	0	0	0	47	32	0	0	0	0	0	0	0	0	25
Taxon01261	81	107	21	31	0	0	275	121	29	47	58	25	0	0	0
Taxon01262	0	0	0	0	91	0	0	0	0	0	0	0	0	0	0
Taxon01263	0	0	0	0	0	0	55	29	0	0	0	0	0	0	0
Taxon01265	0	0	0	0	0	0	0	0	0	0	0	67	0	0	0
Taxon01267	0	0	0	0	0	0	0	0	0	0	31	0	0	0	0
Taxon01268	0	0	0	16	0	0	0	0	31	0	0	0	0	0	0
Taxon01270	167	0	0	0	173	0	0	0	119	0	0	0	0	0	0
Taxon01271	51	0	0	0	0	0	0	385	0	0	39	343	0	0	0
Taxon01272	0	0	0	125	0	0	0	0	0	0	0	0	0	0	0
Taxon01274	3172	0	0	0	0	0	0	0	0	0	0	0	0	0	404
Taxon01275	549	0	0	0	0	0	0	0	0	0	0	0	0	0	0
Taxon01276	9856	0	0	736	6287	715	0	9335	3073	1590	1613	375	0	0	58
Taxon01278	32111	4626	0	12048	175709	52624	7083	71746	72271	55130	39951	39089	19401	0	413782
Taxon01279	12349	0	0	0	0	0	0	0	0	0	0	0	0	0	0
Taxon01280	243	0	0	0	0	0	0	0	0	0	0	0	0	0	0
Taxon01281	0	0	0	0	0	0	0	0	0	0	0	0	0	0	1514
Taxon01282	0	0	0	0	0	28	0	0	0	0	0	0	0	0	0
Taxon01283	0	0	0	0	0	0	0	0	0	0	377	0	0	0	0
Taxon01284	1033	0	0	0	0	0	0	0	0	0	0	0	0	0	0
Taxon01285	1096	0	0	0	0	0	0	0	0	0	0	0	0	0	0
Taxon01286	0	0	0	0	618	0	0	0	566	0	0	431	0	0	397
Taxon01287	0	0	0	0	0	0	0	0	1652	0	0	0	0	0	0
Taxon01289	0	0	0	0	0	0	0	0	4410	0	0	0	0	0	0
Taxon01290	383	0	0	0	0	0	0	0	0	0	0	0	0	0	0
Taxon01295	5057	0	0	182	5013	47	0	187	2896	343	189	155	0	0	43
Taxon01303	1791	2017	0	0	0	0	0	0	0	1574	8150	0	0	0	0
Taxon01304	0	34	0	215	40	80	204	155	0	0	0	0	0	0	0
Taxon01307	0	0	0	0	66	33	0	0	0	0	0	19	0	0	0
Taxon01308	0	0	34	0	0	0	0	0	0	0	0	58	0	0	0
Taxon01309	0	0	0	0	0	0	0	0	76	0	0	0	0	0	0
Taxon01310	0	0	0	0	0	0	0	0	0	0	0	21	0	0	0
Taxon01315	0	55	0	0	0	0	0	0	0	0	0	0	0	228	72
Taxon01316	0	0	56	0	0	0	0	0	0	0	0	0	0	0	0
Taxon01317	0	31	0	0	45	0	0	0	0	0	0	0	0	0	0
Taxon01319	0	0	0	0	0	0	0	0	0	0	0	0	0	434	147
Taxon01320	0	36	0	0	0	0	0	0	0	0	0	0	282	341	127
Taxon01321	0	72	0	0	0	0	0	0	0	0	0	0	378	507	232
Taxon01328	0	0	0	0	369	0	0	0	0	0	0	0	0	0	0
Taxon01329	585	226	521	449	213	171	609	212	457	363	372	1009	225	186	29
Taxon01330	0	0	0	0	0	0	603	877	529	0	0	0	0	0	0
Taxon01331	3549	7199	8833	14189	1888	10205	14078	8088	8980	1519	3076	1946	28945	23110	791
Taxon01333	0	0	0	57	0	0	45	65	0	0	0	0	131	0	0
Taxon01335	0	0	0	0	0	0	346	0	0	0	0	0	0	0	0
Taxon01336	0	0	0	0	2188	0	0	2948	0	0	0	1951	0	0	445
Taxon01337	0	0	0	4177	0	0	0	0	0	0	0	0	0	0	0
Taxon01338	0	0	0	0	0	0	0	0	119	36	95	0	0	0	0
Taxon01339	0	0	0	0	0	35	0	0	0	0	0	0	113	0	0
Taxon01341	91	0	0	841	89	0	157	0	0	151	0	0	0	0	0
Taxon01345	0	0	0	644	353	498	0	286	0	0	211	0	0	0	0
Taxon01347	79	0	0	86	297	0	22	41	116	68	114	43	0	0	0
Taxon01350	365	0	0	0	0	0	0	0	0	0	0	0	0	0	0
Taxon01352	351	1204	1560	1459	564	938	762	1164	311	337	448	812	4449	3634	967
Taxon01353	14480	13857	5522	31421	19805	11934	15456	21759	49964	13203	34736	181985	7627	18034	821
Taxon01354	465	624	196	1081	3067	520	680	3774	200	831	856	836	0	256	39
Taxon01355	0	0	0	0	0	0	0	0	0	0	251	0	0	0	0
Taxon01356	0	537	0	0	0	0	926	586	0	0	538	0	0	0	0
Taxon01357	1503	24069	29848	30625	12685	56015	15985	104201	26444	53041	79087	19638	84357	97569	21895
Taxon01358	113	625	659	606	211	1331	600	2141	969	121	3881	417	316	438	288
Taxon01359	0	211	0	0	0	0	0	0	0	0	77	0	0	0	0
Taxon01360	428	1452	29	2019	88	131	6337	945	1427	93	593	323	257	0	0
Taxon01362	0	0	0	1119	2534	0	0	0	0	5738	1268	2221	4512	0	0
Taxon01363	5615	44055	8908	73285	92513	77174	29195	68034	122416	118822	110273	47041	33995	15721	1017
Taxon01364	0	201	0	0	0	0	0	0	0	0	0	0	0	0	0
Taxon01365	5869	2922	2196	16851	11218	7791	24327	17821	10920	282	6796	3210	9832	5916	1934
Taxon01368	280	0	635	0	0	0	0	0	0	0	0	0	0	0	0
Taxon01369	288	215	256	2936	1996	220	1559	2663	407	1225	3100	505	0	1682	103
Taxon01370	0	0	0	0	689	0	0	0	0	8605	555	0	0	0	0
Taxon01371	0	0	0	3779	0	431	0	0	0	335	991	0	0	0	0
Taxon01372	90	0	0	0	82	0	0	0	0	402	48	31	0	0	25
Taxon01373	212	10865	689	2228	2182	1694	1396	1391	544	2711	683	472	671	1538	194
Taxon01374	0	0	0	0	78	0	0	0	0	0	0	0	0	0	0
Taxon01375	0	0	0	0	260	0	0	0	0	161	87	0	0	0	0
Taxon01376	0	0	0	0	0	0	0	0	320	0	0	0	0	0	0
Taxon01377	0	0	0	0	0	744	0	0	1422	1569	506	569	0	0	0
Taxon01379	11135	7193	1197	64485	38498	65740	24852	32274	95050	112326	89893	38814	0	5121	269
Taxon01380	0	0	0	0	178	0	0	0	0	352	221	156	0	0	0
Taxon01381	48	1089	203	132	88	101	118	313	164	188	51	46	0	0	35
Taxon01382	0	0	0	0	0	0	0	0	0	0	214	0	0	0	0
Taxon01383	50	0	0	0	356	0	0	0	201	403	81	109	0	0	0
Taxon01384	0	82	0	0	143	84	0	0	129	410	180	88	0	0	0
Taxon01385	0	0	0	0	379	2345	0	0	2071	1292	1144	0	0	0	0
Taxon01387	696	0	0	0	0	0	0	0	0	0	0	0	0	0	0
Taxon01388	0	0	0	0	119	79	0	124	150	210	150	114	425	0	0
Taxon01389	0	0	0	0	0	0	0	0	1459	0	0	0	0	0	0
Taxon01390	495	1476	358	823	211	510	1398	1273	4398	0	565	483	0	0	69
Taxon01391	0	0	0	0	0	0	0	0	0	0	26	0	0	0	18
Taxon01394	169	0	0	0	0	0	0	0	0	0	0	0	0	0	0
Taxon01396	5272	221	154	1510	739	564	540	1190	1447	291	3368	3855	0	0	0
Taxon01397	0	0	0	197	0	0	0	0	420	0	0	0	0	0	0
Taxon01399	153	0	0	1133	229	136	0	599	0	590	0	215	0	0	0
Taxon01400	2288	0	0	2707	1049	580	793	1476	3189	2709	1134	3186	0	0	0
Taxon01401	0	0	0	0	0	0	0	0	0	100	0	0	0	0	0
Taxon01402	0	0	0	0	0	0	0	0	0	162	0	158	0	0	0
Taxon01403	0	0	0	0	0	0	0	0	73	0	0	0	0	0	0
Taxon01404	0	0	0	0	0	0	0	0	0	1728	0	0	0	0	0
Taxon01405	0	0	0	129	0	0	0	0	290	0	0	0	0	0	0
Taxon01406	482	0	0	3945	198	212	0	218	4422	4692	1089	3516	0	0	0
Taxon01407	395	0	0	779	0	0	0	713	429	5704	451	7295	0	0	0
Taxon01408	90	0	0	185	0	0	0	0	350	69	0	0	0	0	0
Taxon01409	958	0	0	12232	421	1486	0	833	8919	1905	1786	8910	0	0	0
Taxon01411	0	0	0	0	67	0	0	0	0	122	0	0	0	0	0
Taxon01412	0	189	0	0	0	0	676	0	0	0	0	0	0	0	0
Taxon01413	312	413	0	530	784	541	1022	694	0	693	3704	421	0	0	0
Taxon01414	502	744	0	575	923	610	1100	949	526	389	792	980	0	0	0
Taxon01415	466	0	0	0	0	0	0	0	0	0	541	1958	0	0	0
Taxon01416	1592	0	0	1212	654	778	2045	1229	1169	339	5962	1951	0	0	0
Taxon01417	211	0	0	209	0	0	0	0	0	165	150	257	0	0	0
Taxon01419	3824	388	191	2275	647	297	2624	11711	2735	612	4191	2432	0	0	130
Taxon01420	3212	132165	6615	27296	14583	30293	7661	27072	37991	31825	20960	13632	17603	10055	3589
Taxon01421	292	99	139	292	216	105	0	0	302	196	208	181	214	0	0
Taxon01422	0	0	0	14067	5986	0	0	9997	0	3646	3176	3656	0	14248	2502
Taxon01424	111	0	0	0	0	0	0	0	0	0	0	88	0	0	0
Taxon01425	9651	354	1104	523	2248	526	2772	1292	474	4726	3195	8227	0	0	2435
Taxon01426	1698	364	297	484	1361	237	1449	1267	830	1281	2671	9558	0	0	0
Taxon01428	1666	0	7467	792	2028	1293	0	5777	0	5263	5338	10227	0	0	0
Taxon01429	0	0	0	0	0	0	0	0	0	0	350	295	0	0	0
Taxon01431	5756	0	0	16098	22333	3386	0	4924	4553	7497	14810	23580	0	0	819
Taxon01432	0	0	0	0	0	0	0	0	0	0	0	0	0	0	91
Taxon01434	1426	0	0	3954	24833	3634	716	4942	811	1241	1990	1199	2136	2102	337
Taxon01437	2593	589	929	419	6596	2341	2441	1871	803	691	4976	4037	0	0	0
Taxon01441	2328	0	575	0	0	0	0	0	0	0	0	0	0	0	0
Taxon01444	139	239	29	267	2909	538	135	733	96	1019	1159	864	311	94	105
Taxon01445	19	140	38	0	0	0	0	60	0	0	31	37	0	0	0
Taxon01452	112	0	0	170	353	0	94	192	0	0	166	338	0	0	0
Taxon01454	462	881	214	219	326	386	382	696	353	355	787	325	0	245	273
Taxon01455	164	186	0	0	340	190	0	237	169	509	368	366	0	0	0
Taxon01456	95	138	119	83	41	114	59	40	0	82	79	138	252	0	0
Taxon01458	33	30	20	45	45	29	28	30	26	40	37	39	44	29	43
Taxon01459	283	0	0	0	0	0	0	0	0	0	0	0	0	0	0
Taxon01460	59	0	0	0	0	0	0	0	0	101	16	0	0	0	0
Taxon01461	0	0	0	0	0	0	0	0	0	41	0	0	0	0	0
Taxon01462	0	0	0	0	0	0	17	12	0	0	19	0	0	0	0
Taxon01463	0	0	0	0	0	0	0	0	0	0	0	16	0	18	0
Taxon01464	0	0	0	0	0	0	0	0	0	0	0	62	0	0	0
Taxon01465	0	0	0	0	0	32	0	0	0	0	53	19	0	0	0
Taxon01466	0	0	0	125	0	0	0	0	0	0	0	0	0	0	0
Taxon01472	0	0	0	0	0	0	0	0	0	64	0	0	0	0	0
Taxon01477	933	0	0	0	0	0	0	0	0	0	0	0	0	0	0
Taxon01483	22	0	0	0	0	0	0	0	0	0	0	0	0	0	0
Taxon01488	0	0	0	0	0	0	0	0	0	0	0	0	31	0	0
Taxon01493	0	0	0	0	0	0	0	0	49	0	0	0	0	0	0
Taxon01494	0	0	0	0	0	0	0	0	0	0	307	0	0	0	0
Taxon01495	1193	1864	1386	1317	548	441	5896	895	4009	491	1540	2621	3503	0	0
Taxon01496	16	0	76	22	63	54	62	92	38	0	31	37	48	0	0
Taxon01498	0	0	0	0	0	0	0	0	0	0	0	26	36	0	0
Taxon01499	0	0	0	56	0	0	0	0	0	0	0	109	0	0	0
Taxon01501	44	0	0	0	0	0	0	0	0	0	0	0	0	0	0
Taxon01505	32	0	0	125	0	0	0	0	0	179	89	58	0	0	0
Taxon01506	0	0	0	0	55	0	0	87	0	0	0	43	0	0	78
Taxon01507	1217	368	75	0	506	152	3817	5605	1331	2080	3500	3899	565	948	15044
