# Supplementary material for: Effects of different mulching practices on soil microbial community structure, function, and interaction networks in a chieh-qua cultivation
Source: Front Microbiol. 2026 Feb 4;17:1691984. doi: 10.3389/fmicb.2026.1691984 (PMC12913568; doi:10.3389/fmicb.2026.1691984)
Supplement: Supplementary file 5 [file Table_3.xlsx]

## Sheet: Supplementary Table 3
Supplementary Table 3 Alpha Diversity Indices
chao1	simpson	shannon	group	sample
468	0.93322	3.88429	A1	A11
296	0.903223	3.53713	A1	A12
252	0.78613	2.97365	A1	A13
296	0.965062	4.15203	A2	A21
379	0.935107	3.99606	A2	A22
266	0.947149	3.8106	A2	A23
300	0.946884	3.97002	A3	A31
331	0.960633	4.15203	A3	A32
333	0.952736	4.03895	A3	A33
446	0.96371	4.29099	A4	A41
446	0.962647	4.30515	A4	A42
464	0.959012	4.29272	A4	A43
145	0.937287	3.51801	CK	CK1
134	0.904862	3.31995	CK	CK2
168	0.470499	1.70562	CK	CK3
