# Supplementary material for: Effects of different mulching practices on soil microbial community structure, function, and interaction networks in a chieh-qua cultivation
Source: Front Microbiol. 2026 Feb 4;17:1691984. doi: 10.3389/fmicb.2026.1691984 (PMC12913568; doi:10.3389/fmicb.2026.1691984)
Supplement: Supplementary file 6 [file Table_4.xlsx]

## Sheet: Sheet1
Supplementary Table S4 OTUs represented by the nodes on the phylogenetic tree in the LEfSe analysis.
Nodes	OTU
a	g__Dietzia
b	f__Dietziaceae
c	g__Gordonia
d	f__Gordoniaceae
e	g__Mycobacterium
f	f__Mycobacteriaceae
g	g__Nocardia
h	g__Sporichthya
i	f__Sporichthyaceae
j	o__Frankiales
k	g__Pseudoclavibacter
l	f__Micromonosporaceae
m	o__Micromonosporales
n	g__Marmoricola
o	g__Nocardioides
p	f__Nocardioidaceae
q	o__Propionibacteriales
r	f__Pseudonocardiaceae
s	o__Pseudonocardiales
t	g__Streptomyces
u	f__Streptomycetaceae
v	o__Streptomycetales
w	g__Herbidospora
x	g__Nonomuraea
y	o__Streptosporangiales
z	g__Flavobacterium
a0	f__Bradyrhizobiaceae.g_
a1	g__Afipia
a2	g__Bradyrhizobium
a3	f__Bradyrhizobiaceae
a4	g__Mesorhizobium
a5	g__Pseudaminobacter
a6	f__Phyllobacteriaceae
a7	g__Ensifer
a8	g__Rhizobium
a9	g__Shinella
b0	o__Rhodospirillales
b1	g__Novosphingobium
b2	f__Sphingomonadaceae
b3	o__Sphingomonadales
b4	g__Ideonella
b5	g__Xylophilus
b6	o__Burkholderiales.f__
b7	g__Achromobacter
b8	g__Paraburkholderia
b9	g__Ralstonia
c0	g__Acidovorax
c1	g__Alicycliphilus
c2	g__Diaphorobacter
c3	g__Hydrogenophaga
c4	g__Xenophilus
c5	f__Comamonadaceae
c6	o__Burkholderiales
c7	g__Methyloversatilis
c8	f__Sterolibacteriaceae
c9	f__Zoogloeaceae.g__
d0	g__Thauera
d1	g__Anaeromyxobacter
d2	f__Anaeromyxobacteraceae
d3	o__Myxococcales
d4	f__Methylococcaceae
d5	o__Methylococcales
d6	f__Rhodanobacteraceae
d7	g__Rhizophagus
d8	f__Glomeraceae
d9	o__Glomerales
