# Supplementary material for: Effects of different mulching practices on soil microbial community structure, function, and interaction networks in a chieh-qua cultivation
Source: Front Microbiol. 2026 Feb 4;17:1691984. doi: 10.3389/fmicb.2026.1691984 (PMC12913568; doi:10.3389/fmicb.2026.1691984)
Supplement: Supplementary file 7 [file Table_5.xlsx]

## Sheet: Sheet1
Supplementary Table S5 The significantly different species in the LEfSe analysis.
feature	the logarithm value of the highest mean among all the group	the group with the highest mean	the logarithmic LDA score	pvalue
k__Bacteria	5.99898	A2	4.81403	0.0254628
k__PlantsandFungi	4.09763	CK	3.75832	0.0477325
k__PlantsandFungi.p__Mucoromycota	4.00133	CK	3.73952	0.0356663
k__Bacteria.p__Proteobacteria.c__Alphaproteobacteria	5.31506	A4	4.80502	0.0247534
k__Bacteria.p__Proteobacteria.c__Betaproteobacteria	5.77265	A1	5.40504	0.0166229
k__Bacteria.p__Proteobacteria.c__Deltaproteobacteria	4.17559	CK	3.69273	0.0205874
k__PlantsandFungi.p__Mucoromycota.c__Glomeromycetes	4.00133	CK	3.7065	0.0356663
k__Bacteria.p__Actinobacteria.c__Actinobacteria.o__Frankiales	3.89023	A3	3.60583	0.0157839
k__Bacteria.p__Actinobacteria.c__Actinobacteria.o__Micromonosporales	4.19398	A4	3.80193	0.044547
k__Bacteria.p__Actinobacteria.c__Actinobacteria.o__Propionibacteriales	3.94616	CK	3.5907	0.023725
k__Bacteria.p__Actinobacteria.c__Actinobacteria.o__Pseudonocardiales	4.25084	A2	3.85798	0.0377119
k__Bacteria.p__Actinobacteria.c__Actinobacteria.o__Streptomycetales	4.60463	A2	4.1282	0.0323409
k__Bacteria.p__Actinobacteria.c__Actinobacteria.o__Streptosporangiales	4.60288	A4	4.36089	0.0357842
k__Bacteria.p__Proteobacteria.c__Alphaproteobacteria.o__Rhodospirillales	4.76809	A4	4.36248	0.0470785
k__Bacteria.p__Proteobacteria.c__Alphaproteobacteria.o__Sphingomonadales	5.02279	A3	4.51674	0.034684
k__Bacteria.p__Proteobacteria.c__Betaproteobacteria.o__Burkholderiales	5.4064	A1	4.99062	0.0214838
k__Bacteria.p__Proteobacteria.c__Deltaproteobacteria.o__Myxococcales	4.16962	CK	3.74344	0.0205874
k__Bacteria.p__Proteobacteria.c__Gammaproteobacteria.o__Methylococcales	3.33158	CK	3.01586	0.0267006
k__PlantsandFungi.p__Mucoromycota.c__Glomeromycetes.o__Glomerales	4.00133	CK	3.72266	0.0356663
k__Bacteria.p__Actinobacteria.c__Actinobacteria.o__Corynebacteriales.f__Dietziaceae	3.98074	CK	3.65993	0.031891
k__Bacteria.p__Actinobacteria.c__Actinobacteria.o__Corynebacteriales.f__Gordoniaceae	3.73295	A1	3.46337	0.0246153
k__Bacteria.p__Actinobacteria.c__Actinobacteria.o__Corynebacteriales.f__Mycobacteriaceae	4.33098	A4	3.92507	0.0470785
k__Bacteria.p__Actinobacteria.c__Actinobacteria.o__Frankiales.f__Sporichthyaceae	3.89023	A3	3.57215	0.0184918
k__Bacteria.p__Actinobacteria.c__Actinobacteria.o__Micromonosporales.f__Micromonosporaceae	4.19398	A4	3.83471	0.044547
k__Bacteria.p__Actinobacteria.c__Actinobacteria.o__Propionibacteriales.f__Nocardioidaceae	3.94616	CK	3.54368	0.023725
k__Bacteria.p__Actinobacteria.c__Actinobacteria.o__Pseudonocardiales.f__Pseudonocardiaceae	4.25084	A2	3.8278	0.0377119
k__Bacteria.p__Actinobacteria.c__Actinobacteria.o__Streptomycetales.f__Streptomycetaceae	4.60463	A2	4.13489	0.0323409
k__Bacteria.p__Proteobacteria.c__Alphaproteobacteria.o__Rhizobiales.f__Bradyrhizobiaceae	4.4955	A1	4.09505	0.0130248
k__Bacteria.p__Proteobacteria.c__Alphaproteobacteria.o__Rhizobiales.f__Phyllobacteriaceae	4.20368	A4	3.93766	0.0247534
k__Bacteria.p__Proteobacteria.c__Alphaproteobacteria.o__Sphingomonadales.f__Sphingomonadaceae	5.01525	A3	4.53872	0.031891
k__Bacteria.p__Proteobacteria.c__Betaproteobacteria.o__Burkholderiales.f__	4.41574	A1	4.08902	0.0127132
k__Bacteria.p__Proteobacteria.c__Betaproteobacteria.o__Burkholderiales.f__Comamonadaceae	5.225	A1	4.82537	0.0191734
k__Bacteria.p__Proteobacteria.c__Betaproteobacteria.o__Nitrosomonadales.f__Sterolibacteriaceae	4.12578	A1	3.75415	0.0125341
k__Bacteria.p__Proteobacteria.c__Deltaproteobacteria.o__Myxococcales.f__Anaeromyxobacteraceae	4.01341	CK	3.59515	0.0247534
k__Bacteria.p__Proteobacteria.c__Gammaproteobacteria.o__Methylococcales.f__Methylococcaceae	3.33158	CK	3.0008	0.0267006
k__Bacteria.p__Proteobacteria.c__Gammaproteobacteria.o__Xanthomonadales.f__Rhodanobacteraceae	4.19822	A4	3.94199	0.0483617
k__PlantsandFungi.p__Mucoromycota.c__Glomeromycetes.o__Glomerales.f__Glomeraceae	4.00133	CK	3.73821	0.0356663
k__Bacteria.p__Actinobacteria.c__Actinobacteria.o__Corynebacteriales.f__Dietziaceae.g__Dietzia	3.98074	CK	3.68545	0.031891
k__Bacteria.p__Actinobacteria.c__Actinobacteria.o__Corynebacteriales.f__Gordoniaceae.g__Gordonia	3.73295	A1	3.47485	0.0246153
k__Bacteria.p__Actinobacteria.c__Actinobacteria.o__Corynebacteriales.f__Mycobacteriaceae.g__Mycobacterium	3.82521	A4	3.41925	0.0247534
k__Bacteria.p__Actinobacteria.c__Actinobacteria.o__Corynebacteriales.f__Nocardiaceae.g__Nocardia	3.54932	A3	3.13562	0.0136028
k__Bacteria.p__Actinobacteria.c__Actinobacteria.o__Frankiales.f__Sporichthyaceae.g__Sporichthya	3.89023	A3	3.5919	0.0184918
k__Bacteria.p__Actinobacteria.c__Actinobacteria.o__Micrococcales.f__Microbacteriaceae.g__Pseudoclavibacter	3.61215	A1	3.31802	0.00797675
k__Bacteria.p__Actinobacteria.c__Actinobacteria.o__Propionibacteriales.f__Nocardioidaceae.g__Marmoricola	3.40676	CK	3.02361	0.0293154
k__Bacteria.p__Actinobacteria.c__Actinobacteria.o__Propionibacteriales.f__Nocardioidaceae.g__Nocardioides	3.79815	CK	3.41911	0.0221023
k__Bacteria.p__Actinobacteria.c__Actinobacteria.o__Streptomycetales.f__Streptomycetaceae.g__Streptomyces	4.60463	A2	4.14726	0.0323409
k__Bacteria.p__Actinobacteria.c__Actinobacteria.o__Streptosporangiales.f__Streptosporangiaceae.g__Herbidospora	3.58832	A4	3.29831	0.00797675
k__Bacteria.p__Actinobacteria.c__Actinobacteria.o__Streptosporangiales.f__Streptosporangiaceae.g__Nonomuraea	3.83073	A4	3.67021	0.0184326
k__Bacteria.p__Bacteroidetes.c__Flavobacteriia.o__Flavobacteriales.f__Flavobacteriaceae.g__Flavobacterium	3.41283	A2	3.06578	0.0212963
k__Bacteria.p__Proteobacteria.c__Alphaproteobacteria.o__Rhizobiales.f__Bradyrhizobiaceae.g__	3.77054	A1	3.43241	0.0125494
k__Bacteria.p__Proteobacteria.c__Alphaproteobacteria.o__Rhizobiales.f__Bradyrhizobiaceae.g__Afipia	4.11615	A1	3.78407	0.0161454
k__Bacteria.p__Proteobacteria.c__Alphaproteobacteria.o__Rhizobiales.f__Bradyrhizobiaceae.g__Bradyrhizobium	4.00818	A1	3.60429	0.0254628
k__Bacteria.p__Proteobacteria.c__Alphaproteobacteria.o__Rhizobiales.f__Phyllobacteriaceae.g__Mesorhizobium	3.92229	A4	3.72053	0.0321602
k__Bacteria.p__Proteobacteria.c__Alphaproteobacteria.o__Rhizobiales.f__Phyllobacteriaceae.g__Pseudaminobacter	3.81643	A4	3.43957	0.0274092
k__Bacteria.p__Proteobacteria.c__Alphaproteobacteria.o__Rhizobiales.f__Rhizobiaceae.g__Ensifer	3.64316	A4	3.24852	0.0497472
k__Bacteria.p__Proteobacteria.c__Alphaproteobacteria.o__Rhizobiales.f__Rhizobiaceae.g__Rhizobium	3.55692	A4	3.1829	0.0240631
k__Bacteria.p__Proteobacteria.c__Alphaproteobacteria.o__Rhizobiales.f__Rhizobiaceae.g__Shinella	3.49537	A2	3.23167	0.025132
k__Bacteria.p__Proteobacteria.c__Alphaproteobacteria.o__Sphingomonadales.f__Sphingomonadaceae.g__Novosphingobium	3.71397	A3	3.41877	0.0366943
k__Bacteria.p__Proteobacteria.c__Betaproteobacteria.o__Burkholderiales.f__Alcaligenaceae.g__Achromobacter	4.05977	A4	3.76434	0.0323409
k__Bacteria.p__Proteobacteria.c__Betaproteobacteria.o__Burkholderiales.f__Burkholderiaceae.g__Paraburkholderia	3.62452	A4	3.47864	0.0184326
k__Bacteria.p__Proteobacteria.c__Betaproteobacteria.o__Burkholderiales.f__Burkholderiaceae.g__Ralstonia	3.32243	A1	3.06997	0.0184326
k__Bacteria.p__Proteobacteria.c__Betaproteobacteria.o__Burkholderiales.f__Comamonadaceae.g__Acidovorax	4.08909	A1	3.77139	0.0401293
k__Bacteria.p__Proteobacteria.c__Betaproteobacteria.o__Burkholderiales.f__Comamonadaceae.g__Alicycliphilus	4.07818	A1	3.75727	0.0267006
k__Bacteria.p__Proteobacteria.c__Betaproteobacteria.o__Burkholderiales.f__Comamonadaceae.g__Diaphorobacter	3.7208	A1	3.42982	0.0398084
k__Bacteria.p__Proteobacteria.c__Betaproteobacteria.o__Burkholderiales.f__Comamonadaceae.g__Hydrogenophaga	4.83202	A1	4.471	0.0477325
k__Bacteria.p__Proteobacteria.c__Betaproteobacteria.o__Burkholderiales.f__Comamonadaceae.g__Xenophilus	4.82517	A1	4.40171	0.020952
k__Bacteria.p__Proteobacteria.c__Betaproteobacteria.o__Burkholderiales.f__.g__Ideonella	4.40786	A1	4.11359	0.0334647
k__Bacteria.p__Proteobacteria.c__Betaproteobacteria.o__Burkholderiales.f__.g__Xylophilus	3.72584	A4	3.41338	0.0184326
k__Bacteria.p__Proteobacteria.c__Betaproteobacteria.o__Nitrosomonadales.f__Sterolibacteriaceae.g__Methyloversatilis	4.12124	A1	3.73319	0.0125341
k__Bacteria.p__Proteobacteria.c__Betaproteobacteria.o__Rhodocyclales.f__Zoogloeaceae.g__	3.51311	A1	3.22954	0.00797675
k__Bacteria.p__Proteobacteria.c__Betaproteobacteria.o__Rhodocyclales.f__Zoogloeaceae.g__Thauera	5.4864	A1	5.21735	0.0451674
k__Bacteria.p__Proteobacteria.c__Deltaproteobacteria.o__Myxococcales.f__Anaeromyxobacteraceae.g__Anaeromyxobacter	4.01341	CK	3.64942	0.0247534
k__PlantsandFungi.p__Mucoromycota.c__Glomeromycetes.o__Glomerales.f__Glomeraceae.g__Rhizophagus	4.00133	CK	3.70406	0.0356663
k__Bacteria.p__Actinobacteria.c__Actinobacteria.o__Corynebacteriales.f__Dietziaceae.g__Dietzia.s__Dietziasp_JS16_p6b	3.84733	CK	3.52547	0.0168623
k__Bacteria.p__Actinobacteria.c__Actinobacteria.o__Corynebacteriales.f__Mycobacteriaceae.g__Mycobacterium.s__Mycobacteriumsp_djl_10	3.75551	A4	3.44318	0.0301508
k__Bacteria.p__Actinobacteria.c__Actinobacteria.o__Corynebacteriales.f__Nocardiaceae.g__Nocardia.s__Nocardiacyriacigeorgica	3.53861	A3	3.14995	0.0481006
k__Bacteria.p__Actinobacteria.c__Actinobacteria.o__Corynebacteriales.f__Nocardiaceae.g__Rhodococcus.s__Rhodococcushoagii	3.37545	CK	3.08382	0.0393195
k__Bacteria.p__Actinobacteria.c__Actinobacteria.o__Corynebacteriales.f__Nocardiaceae.g__Rhodococcus.s__Rhodococcuskyotonensis	3.45645	A1	3.10146	0.0274143
k__Bacteria.p__Actinobacteria.c__Actinobacteria.o__Frankiales.f__Sporichthyaceae.g__Sporichthya.s__Sporichthyapolymorpha	3.89023	A3	3.6091	0.0184918
k__Bacteria.p__Actinobacteria.c__Actinobacteria.o__Micrococcales.f__Microbacteriaceae.g__Microbacterium.s__Microbacteriumchocolatum	3.33297	A1	3.02351	0.00797675
k__Bacteria.p__Actinobacteria.c__Actinobacteria.o__Micrococcales.f__Microbacteriaceae.g__Microbacterium.s__Microbacteriumhominis	3.85962	A1	3.51863	0.00797675
k__Bacteria.p__Actinobacteria.c__Actinobacteria.o__Micrococcales.f__Microbacteriaceae.g__Microbacterium.s__Microbacteriumtrichothecenolyticum	3.61736	A1	3.30924	0.020952
k__Bacteria.p__Actinobacteria.c__Actinobacteria.o__Micrococcales.f__Microbacteriaceae.g__Pseudoclavibacter.s__Pseudoclavibacterhelvolus	3.61215	A1	3.29962	0.00797675
k__Bacteria.p__Actinobacteria.c__Actinobacteria.o__Micrococcales.f__Micrococcaceae.g__Arthrobacter.s__Arthrobactersp_ZXY_2	3.45251	A1	3.16965	0.020952
k__Bacteria.p__Actinobacteria.c__Actinobacteria.o__Micromonosporales.f__Micromonosporaceae.g__Micromonospora.s__Micromonosporakrabiensis	3.51441	A4	3.35487	0.0184326
k__Bacteria.p__Actinobacteria.c__Actinobacteria.o__Propionibacteriales.f__Nocardioidaceae.g__Marmoricola.s__Marmoricolaaequoreus	3.40676	CK	3.01011	0.0293154
k__Bacteria.p__Actinobacteria.c__Actinobacteria.o__Propionibacteriales.f__Nocardioidaceae.g__Nocardioides.s__Nocardioidesdokdonensis	3.49941	CK	3.13758	0.0181106
k__Bacteria.p__Actinobacteria.c__Actinobacteria.o__Propionibacteriales.f__Nocardioidaceae.g__Nocardioides.s__Nocardioidessp_JS614	3.39895	CK	3.01021	0.0285024
k__Bacteria.p__Actinobacteria.c__Actinobacteria.o__Streptomycetales.f__Streptomycetaceae.g__Streptomyces.s__Streptomycesacidiscabies	3.72791	A2	3.47351	0.015115
k__Bacteria.p__Actinobacteria.c__Actinobacteria.o__Streptomycetales.f__Streptomycetaceae.g__Streptomyces.s__Streptomycesossamyceticus	3.45898	A2	3.05202	0.0477325
k__Bacteria.p__Actinobacteria.c__Actinobacteria.o__Streptomycetales.f__Streptomycetaceae.g__Streptomyces.s__Streptomycessp_CCM_MD2014	3.85006	A3	3.56562	0.0395188
k__Bacteria.p__Actinobacteria.c__Actinobacteria.o__Streptomycetales.f__Streptomycetaceae.g__Streptomyces.s__Streptomycessp_ETH9427	3.81135	A3	3.4711	0.019298
k__Bacteria.p__Actinobacteria.c__Actinobacteria.o__Streptomycetales.f__Streptomycetaceae.g__Streptomyces.s__Streptomycesxiamenensis	3.52539	CK	3.2096	0.045796
k__Bacteria.p__Actinobacteria.c__Actinobacteria.o__Streptosporangiales.f__Streptosporangiaceae.g__Herbidospora.s__Herbidosporasakaeratensis	3.57698	A4	3.27398	0.00797675
k__Bacteria.p__Actinobacteria.c__Actinobacteria.o__Streptosporangiales.f__Streptosporangiaceae.g__Nonomuraea.s__Nonomuraeamaritima	3.82606	A4	3.63675	0.0184326
k__Bacteria.p__Firmicutes.c__Bacilli.o__Bacillales.f__Bacillaceae.g__Bacillus.s__Bacilluslitoralis	3.58321	A3	3.22555	0.0195719
k__Bacteria.p__Proteobacteria.c__Alphaproteobacteria.o__Rhizobiales.f__Aurantimonadaceae.g__Aureimonas.s__Aureimonasaltamirensis	3.38549	A4	3.05358	0.0184326
k__Bacteria.p__Proteobacteria.c__Alphaproteobacteria.o__Rhizobiales.f__Bradyrhizobiaceae.g__Afipia.s__Afipiabroomeae	3.90973	A1	3.58086	0.0161454
k__Bacteria.p__Proteobacteria.c__Alphaproteobacteria.o__Rhizobiales.f__Bradyrhizobiaceae.g__Afipia.s__Afipiaclevelandensis	3.69	A1	3.34497	0.00797675
k__Bacteria.p__Proteobacteria.c__Alphaproteobacteria.o__Rhizobiales.f__Bradyrhizobiaceae.g__Bradyrhizobium.s__Bradyrhizobiumlablabi	3.84164	A1	3.45207	0.0246153
k__Bacteria.p__Proteobacteria.c__Alphaproteobacteria.o__Rhizobiales.f__Bradyrhizobiaceae.g__.s__BradyrhizobiaceaebacteriumSG_6C	3.77054	A1	3.42381	0.0125494
k__Bacteria.p__Proteobacteria.c__Alphaproteobacteria.o__Rhizobiales.f__Phyllobacteriaceae.g__Pseudaminobacter.s__Pseudaminobactermanganicus	3.81227	A4	3.40012	0.0274092
k__Bacteria.p__Proteobacteria.c__Alphaproteobacteria.o__Rhizobiales.f__Rhizobiaceae.g__Ensifer.s__Ensiferadhaerens	3.64316	A4	3.24765	0.0497472
k__Bacteria.p__Proteobacteria.c__Alphaproteobacteria.o__Rhizobiales.f__Rhizobiaceae.g__Shinella.s__Shinellasp_HZN7	3.49537	A2	3.21288	0.025132
k__Bacteria.p__Proteobacteria.c__Alphaproteobacteria.o__Sphingomonadales.f__Sphingomonadaceae.g__Sphingobium.s__Sphingobiumherbicidovorans	3.87629	A1	3.58631	0.020952
k__Bacteria.p__Proteobacteria.c__Alphaproteobacteria.o__Sphingomonadales.f__Sphingomonadaceae.g__Sphingobium.s__Sphingobiumhydrophobicum	3.68271	A3	3.3637	0.0127227
k__Bacteria.p__Proteobacteria.c__Alphaproteobacteria.o__Sphingomonadales.f__Sphingomonadaceae.g__Sphingopyxis.s__Sphingopyxismacrogoltabida	3.53471	A4	3.23371	0.0364375
k__Bacteria.p__Proteobacteria.c__Alphaproteobacteria.o__Sphingomonadales.f__Sphingomonadaceae.g__Sphingopyxis.s__Sphingopyxissp_FD7	4.29242	A3	3.88504	0.0222766
k__Bacteria.p__Proteobacteria.c__Betaproteobacteria.o__Burkholderiales.f__Alcaligenaceae.g__Achromobacter.s__Achromobactersp_MFA1R4	3.85893	A2	3.42347	0.0337278
k__Bacteria.p__Proteobacteria.c__Betaproteobacteria.o__Burkholderiales.f__Burkholderiaceae.g__Cupriavidus.s__Cupriavidusmetallidurans	3.72845	A1	3.44484	0.0184326
k__Bacteria.p__Proteobacteria.c__Betaproteobacteria.o__Burkholderiales.f__Burkholderiaceae.g__Paraburkholderia.s__Paraburkholderiasp_SOS3	3.62452	A4	3.50617	0.0184326
k__Bacteria.p__Proteobacteria.c__Betaproteobacteria.o__Burkholderiales.f__Burkholderiaceae.g__Ralstonia.s__Ralstoniamannitolilytica	3.32243	A1	3.11857	0.0184326
k__Bacteria.p__Proteobacteria.c__Betaproteobacteria.o__Burkholderiales.f__Comamonadaceae.g__Alicycliphilus.s__Alicycliphilusdenitrificans	4.07818	A1	3.76359	0.0267006
k__Bacteria.p__Proteobacteria.c__Betaproteobacteria.o__Burkholderiales.f__Comamonadaceae.g__Diaphorobacter.s__Diaphorobacterpolyhydroxybutyrativorans	3.7208	A1	3.42111	0.0398084
k__Bacteria.p__Proteobacteria.c__Betaproteobacteria.o__Burkholderiales.f__Comamonadaceae.g__Xenophilus.s__Xenophilusazovorans	4.82517	A1	4.46751	0.020952
k__Bacteria.p__Proteobacteria.c__Betaproteobacteria.o__Burkholderiales.f__.g__Ideonella.s__Ideonellasakaiensis	4.40786	A1	4.13096	0.0334647
k__Bacteria.p__Proteobacteria.c__Betaproteobacteria.o__Burkholderiales.f__.g__Xylophilus.s__Xylophilusampelinus	3.72584	A4	3.41783	0.0184326
k__Bacteria.p__Proteobacteria.c__Betaproteobacteria.o__Nitrosomonadales.f__Sterolibacteriaceae.g__Methyloversatilis.s__Methyloversatilisdiscipulorum	4.07673	A1	3.68887	0.0125341
k__Bacteria.p__Proteobacteria.c__Betaproteobacteria.o__Rhodocyclales.f__Zoogloeaceae.g__Thauera.s__Thaueraaromatica	5.45329	A1	5.15042	0.0201173
k__Bacteria.p__Proteobacteria.c__Betaproteobacteria.o__Rhodocyclales.f__Zoogloeaceae.g__Thauera.s__Thauerachlorobenzoica	3.7906	A1	3.47064	0.0473945
k__Bacteria.p__Proteobacteria.c__Betaproteobacteria.o__Rhodocyclales.f__Zoogloeaceae.g__Thauera.s__Thauerasp_MZ1T	3.74254	A1	3.46697	0.0468624
k__Bacteria.p__Proteobacteria.c__Betaproteobacteria.o__Rhodocyclales.f__Zoogloeaceae.g__.s__ZoogloeaceaebacteirumPar_f_2	3.51311	A1	3.23019	0.00797675
k__Bacteria.p__Proteobacteria.c__Deltaproteobacteria.o__Myxococcales.f__Anaeromyxobacteraceae.g__Anaeromyxobacter.s__Anaeromyxobactersp_Fw109_5	3.96893	CK	3.61473	0.0258249
k__Bacteria.p__Proteobacteria.c__Gammaproteobacteria.o__Pseudomonadales.f__Pseudomonadaceae.g__Pseudomonas.s__Pseudomonasputida	4.90844	A2	4.60659	0.031447
k__Bacteria.p__Proteobacteria.c__Gammaproteobacteria.o__Pseudomonadales.f__Pseudomonadaceae.g__Pseudomonas.s__Pseudomonasstutzeri	3.44639	A3	3.11594	0.0490376
k__Bacteria.p__Proteobacteria.c__Gammaproteobacteria.o__Xanthomonadales.f__Xanthomonadaceae.g__Luteimonas.s__Luteimonasmephitis	3.4032	A4	3.08661	0.0455389
k__Bacteria.p__Proteobacteria.c__Gammaproteobacteria.o__Xanthomonadales.f__Xanthomonadaceae.g__Lysobacter.s__Lysobacterarseniciresistens	3.84054	A3	3.56826	0.0395726
k__Bacteria.p__Proteobacteria.c__Gammaproteobacteria.o__Xanthomonadales.f__Xanthomonadaceae.g__Pseudoxanthomonas.s__Pseudoxanthomonassuwonensis	3.60083	A4	3.3612	0.0392331
k__Bacteria.p__Proteobacteria.c__Gammaproteobacteria.o__Xanthomonadales.f__Xanthomonadaceae.g__Stenotrophomonas.s__Stenotrophomonasmaltophilia	4.2576	A2	3.88214	0.0312841
k__PlantsandFungi.p__Mucoromycota.c__Glomeromycetes.o__Glomerales.f__Glomeraceae.g__Rhizophagus.s__Rhizophagusirregularis	4.00133	CK	3.7663	0.0356663
