# Supplementary material for: Effects of different mulching practices on soil microbial community structure, function, and interaction networks in a chieh-qua cultivation
Source: Front Microbiol. 2026 Feb 4;17:1691984. doi: 10.3389/fmicb.2026.1691984 (PMC12913568; doi:10.3389/fmicb.2026.1691984)
Supplement: Supplementary file 8 [file Table_6.xlsx]

## Sheet: six_network.stat
Supplementary Table 6 Microbial co-occurrence network
sample	node_num	edge_num	average_degree	degree_centralization	betweenness_centralization	clustering_coefficient	average_path_length	modularity	graph_diameter	graph_density	clustering_coefficient_rand	clustering_coefficient_rand_sd
A1	372	2599	13.9731	0.646973	0.232114	0.238122	2.10625	0.275493	6.80165	0.0376634	0.179467	0.00451502
A2	333	1343	8.06607	0.511849	0.351228	0.205666	3.27622	0.501109	10.6078	0.0242954	0.114991	0.00552644
A3	284	625	4.40141	0.316603	0.333283	0.102853	4.55453	0.663155	13.7099	0.0155527	0.0626646	0.00620928
A4	331	458	2.76737	0.106766	0.0745582	0.0771028	4.35424	0.791711	14.6112	0.00838598	0.022499	0.00611509
A5	566	3509	12.3993	0.546196	0.289237	0.228719	3.71523	0.451701	16.614	0.0219457	0.135841	0.0040854
CK	50	43	1.72	0.148571	0.0406081	0.0810811	3.02335	0.78556	8.96149	0.035102	0.0194417	0.0294445
