# Supplementary material for: Effects of different mulching practices on soil microbial community structure, function, and interaction networks in a chieh-qua cultivation
Source: Front Microbiol. 2026 Feb 4;17:1691984. doi: 10.3389/fmicb.2026.1691984 (PMC12913568; doi:10.3389/fmicb.2026.1691984)
Supplement: Supplementary file 9 [file Table_7.xlsx]

## Sheet: Supplementary Table 7
Supplementary Table 7 KEGG Pathway Abundance Profiles
Gene Family	A11	A12	A13	A21	A22	A23	A31	A32	A33	A41	A42	A43	CK1	CK2	CK3	Description
K00001	4.054	0	3.743	0	0	0	0	3.334	0	2.403	14.637	28.935	0	0	4.874	E1.1.1.1, adh; alcohol dehydrogenase [EC:1.1.1.1]
K00003	302.206	294.642	341.395	78.249	111.089	285.819	148.837	352.659	153.251	336.886	184.787	214.317	179.991	170.214	70.631	hom; homoserine dehydrogenase [EC:1.1.1.3]
K00004	0	0	0	4.221	0	0	0	0	0	5.208	4.811	0	0	0	0	BDH, butB; (R,R)-butanediol dehydrogenase / meso-butanediol dehydrogenase / diacetyl reductase [EC:1.1.1.4 1.1.1.- 1.1.1.303]
K00005	0	0	0	0	0	0	0	0	21.055	0	0	0	0	0	0	gldA; glycerol dehydrogenase [EC:1.1.1.6]
K00008	25.86	0	0	8.156	14.422	0	82.66	33.801	0	0	25.35	0	0	0	41.409	SORD, gutB; L-iditol 2-dehydrogenase [EC:1.1.1.14]
K00009	0	0	0	0	0	0	0	0	0	0	0	0	0	0	9.748	mtlD; mannitol-1-phosphate 5-dehydrogenase [EC:1.1.1.17]
K00010	0	0	0	0	0	0	0	0	0	0	21.985	0	0	0	0	iolG; myo-inositol 2-dehydrogenase / D-chiro-inositol 1-dehydrogenase [EC:1.1.1.18 1.1.1.369]
K00012	52.64	55.684	51.167	0	0	0	0	95.007	29.977	113.757	92.86	6.626	0	0	13.091	UGDH, ugd; UDPglucose 6-dehydrogenase [EC:1.1.1.22]
K00013	185.818	194.873	206.35	72.602	100.329	87.334	94.472	151.282	62.424	148.004	225.357	164.696	0	0	8.433	hisD; histidinol dehydrogenase [EC:1.1.1.23]
K00014	23.374	0	23.039	5.87	5.213	0	5.945	10.113	4.452	28.806	18.793	8.081	8.159	0	0	aroE; shikimate dehydrogenase [EC:1.1.1.25]
K00015	21.11	0	40.217	0	0	0	0	0	0	0	24.544	27.348	0	0	0	gyaR, GOR1; glyoxylate reductase [EC:1.1.1.26]
K00018	4.507	0	8.494	9.895	18.122	0	5.389	4.319	15.4	15.506	3.175	16.042	0	0	0	hprA; glycerate dehydrogenase [EC:1.1.1.29]
K00019	58.766	18.649	74.429	0	0	0	0	0	0	22.374	25.941	11.733	0	0	0	E1.1.1.30, bdh; 3-hydroxybutyrate dehydrogenase [EC:1.1.1.30]
K00020	82.809	0	150.805	0	86.725	0	0	4.745	0	19.179	100.689	60.621	0	0	0	mmsB, HIBADH; 3-hydroxyisobutyrate dehydrogenase [EC:1.1.1.31]
K00023	381.224	644.03	806.209	451.653	580.345	491.303	624.051	636.187	577.781	485.626	512.065	586.7	418.102	527.393	597.531	phbB; acetoacetyl-CoA reductase [EC:1.1.1.36]
K00024	726.959	1108.07	661.858	858.422	810.314	954.027	872.039	714.444	842.026	797.551	904.953	940.897	569.433	640.828	817.936	mdh; malate dehydrogenase [EC:1.1.1.37]
K00027	57.92	0	0	3.298	6.955	105.519	13.455	41.452	40.407	21.093	27.363	39.053	0	0	30.029	ME2, sfcA, maeA; malate dehydrogenase (oxaloacetate-decarboxylating) [EC:1.1.1.38]
K00029	320.983	488.447	402.351	519.035	309.475	554.232	493.123	603.733	359.024	364.999	505.362	540.178	553.86	355.461	537.146	E1.1.1.40, maeB; malate dehydrogenase (oxaloacetate-decarboxylating)(NADP+) [EC:1.1.1.40]
K00030	36.322	0	62.523	0	16.934	44.054	0	28.282	107.022	74.617	19.758	92.364	21.275	0	0	IDH3; isocitrate dehydrogenase (NAD+) [EC:1.1.1.41]
K00031	961.172	1769.8	1478.38	1376.73	1674.87	1319	1674.55	1483.82	1218.54	1339.66	1387.8	1378.05	1848.71	1853.21	1678.18	IDH1, IDH2, icd; isocitrate dehydrogenase [EC:1.1.1.42]
K00032	0	0	0	0	0	0	0	0	7.657	0	0	0	0	0	0	E1.1.1.43; phosphogluconate 2-dehydrogenase [EC:1.1.1.43]
K00033	38.986	0	15.599	15.725	49.951	0	0	49.124	41.093	52.39	38.974	47.73	0	0	0	PGD, gnd, gntZ; 6-phosphogluconate dehydrogenase [EC:1.1.1.44 1.1.1.343]
K00034	35.715	61.562	88.01	53.89	40.174	57.149	0	60.206	0	0	0	0	0	141.108	0	gdh; glucose 1-dehydrogenase [EC:1.1.1.47]
K00035	0	0	0	0	0	0	0	0	0	0	10.001	0	0	0	0	gal; D-galactose 1-dehydrogenase [EC:1.1.1.48]
K00036	40.83	8.981	59.259	30.494	113.092	19.673	18.751	28.914	129.362	95.366	124.038	117.622	4.485	0	18.365	G6PD, zwf; glucose-6-phosphate 1-dehydrogenase [EC:1.1.1.49 1.1.1.363]
K00042	164.193	146.844	106.307	213.023	176.095	175.386	31.09	126.046	91.413	199.787	150.637	151.109	189.999	0	13.345	garR, glxR; 2-hydroxy-3-oxopropionate reductase [EC:1.1.1.60]
K00043	54.567	57.31	41.826	0	30.04	0	0	0	0	18.809	30.926	0	0	0	0	gbd; 4-hydroxybutyrate dehydrogenase [EC:1.1.1.61]
K00045	0	0	0	0	0	0	0	0	0	0	3.342	0	0	0	0	E1.1.1.67, mtlK; mannitol 2-dehydrogenase [EC:1.1.1.67]
K00046	16.378	0	60.136	0	0	23.776	0	0	0	11.539	16.269	0	0	0	0	idnO; gluconate 5-dehydrogenase [EC:1.1.1.69]
K00052	465.658	571.475	522.713	267.18	441.54	494.425	691.433	518.41	504.371	633.805	584.417	606.013	259.807	597.716	396.157	leuB, IMDH; 3-isopropylmalate dehydrogenase [EC:1.1.1.85]
K00053	785.409	1090.47	870.978	1040.89	1238.85	1519.63	1366.43	891.291	946.503	1145.85	1113	1305.17	1107.42	1426.67	1168.88	ilvC; ketol-acid reductoisomerase [EC:1.1.1.86]
K00055	16.871	0	41.404	51.916	40.384	38.065	28.004	22.452	3.253	0	36.476	28.851	36.246	0	23.091	E1.1.1.90; aryl-alcohol dehydrogenase [EC:1.1.1.90]
K00057	2.119	45.11	11.841	39.5	41.663	6.03	0	19.666	3.553	5.802	42.449	2.985	0	0	10.648	gpsA; glycerol-3-phosphate dehydrogenase (NAD(P)+) [EC:1.1.1.94]
K00058	203.463	93.42	70.244	230.513	171.424	146.006	182.986	158.179	196.587	319.977	253.73	311.187	87.439	59.876	68.685	serA, PHGDH; D-3-phosphoglycerate dehydrogenase / 2-oxoglutarate reductase [EC:1.1.1.95 1.1.1.399]
K00059	254.204	256.191	264.88	208.39	195.674	103.207	161.837	262.339	108.263	236.136	288.487	327.028	0	0	135.964	fabG, OAR1; 3-oxoacyl-[acyl-carrier protein] reductase [EC:1.1.1.100]
K00060	123.349	153.293	34.295	221.35	246.631	148.64	64.328	195.168	273.739	206.188	170.818	219.966	0	0	99.218	tdh; threonine 3-dehydrogenase [EC:1.1.1.103]
K00064	0	0	15.642	0	0	0	0	0	7.23	19.428	29.744	0	0	0	0	E1.1.1.122; D-threo-aldose 1-dehydrogenase [EC:1.1.1.122]
K00065	38.336	0	28.866	0	58.038	0	0	0	0	40.464	25.291	45.472	0	0	42.383	kduD; 2-dehydro-3-deoxy-D-gluconate 5-dehydrogenase [EC:1.1.1.127]
K00066	0	0	0	0	12.317	0	11.23	35.577	13.801	4.387	6.837	2.203	0	0	0	algD; GDP-mannose 6-dehydrogenase [EC:1.1.1.132]
K00067	2.397	5.126	0	0	4.812	0	0	9.298	8.266	3.272	0	0	0	0	0	rfbD, rmlD; dTDP-4-dehydrorhamnose reductase [EC:1.1.1.133]
K00068	0	0	0	0	0	0	0	0	0	0	0	0	0	0	22.333	srlD; sorbitol-6-phosphate 2-dehydrogenase [EC:1.1.1.140]
K00074	313.676	260.056	583.53	407.341	372.057	284.643	369.208	254.461	275.27	297.855	381.59	344.165	457.447	275.624	403.189	paaH, hbd, fadB, mmgB; 3-hydroxybutyryl-CoA dehydrogenase [EC:1.1.1.157]
K00075	17.038	0	0	4.555	12.086	0	0	55.89	60.614	37.635	29.675	82.931	0	0	0	murB; UDP-N-acetylmuramate dehydrogenase [EC:1.3.1.98]
K00077	2.188	4.603	0	0	0	0	4.314	0	11.853	43.459	3.373	0	0	0	0	panE, apbA; 2-dehydropantoate 2-reductase [EC:1.1.1.169]
K00088	526.504	538.102	571.388	801.202	665.237	858.855	908.932	797.127	593.898	628.225	648.192	619.569	844.314	570.764	699.25	IMPDH, guaB; IMP dehydrogenase [EC:1.1.1.205]
K00090	10.66	0	24.128	0	8.174	0	0	0	0	11.552	12.086	0	0	0	23.604	ghrB; glyoxylate/hydroxypyruvate/2-ketogluconate reductase [EC:1.1.1.79 1.1.1.81 1.1.1.215]
K00091	0	0	0	4.701	8.61	12.188	0	8.208	11.077	2.734	3.073	6.253	33.108	0	0	E1.1.1.219; dihydroflavonol-4-reductase [EC:1.1.1.219]
K00096	39.238	34.021	0	0	0	0	85.261	0	33.811	0	0	0	0	0	0	araM, egsA; glycerol-1-phosphate dehydrogenase [NAD(P)+] [EC:1.1.1.261]
K00097	4.345	0	26.679	4.769	8.734	6.175	0	37.253	7.491	22.294	12.086	8.9	6.717	0	0	pdxA; 4-hydroxythreonine-4-phosphate dehydrogenase [EC:1.1.1.262]
K00098	0	0	0	0	0	0	0	0	0	0	8.665	0	0	0	0	idnD; L-idonate 5-dehydrogenase [EC:1.1.1.264]
K00099	12.19	7.489	19.768	11.457	6.994	0	53.701	6.687	50.821	41.182	57.876	2.477	16.137	0	18.551	dxr; 1-deoxy-D-xylulose-5-phosphate reductoisomerase [EC:1.1.1.267]
K00100	5.036	0	30.182	0	0	0	0	0	0	11.06	10.565	0	0	0	0	bdhAB; butanol dehydrogenase [EC:1.1.1.-]
K00101	72.515	59.042	109.328	22.447	77.008	0	0	18.821	14.119	115.378	107.007	35.939	35.731	37.23	23.456	lldD; L-lactate dehydrogenase (cytochrome) [EC:1.1.2.3]
K00102	98.432	72.872	58.251	0	39.676	8.071	0	0	0	32.692	48.328	45.566	0	0	0	LDHD, dld; D-lactate dehydrogenase (cytochrome) [EC:1.1.2.4]
K00104	132.212	213.269	147.172	73.108	52.041	96.561	30.065	162.108	42.707	183.905	133.657	180.646	12.808	0	3.732	glcD; glycolate oxidase [EC:1.1.3.15]
K00108	62.331	73.93	28.262	13.081	7.11	6.908	0	2.258	8.282	32.095	10.603	5.345	0	0	16.044	betA, CHDH; choline dehydrogenase [EC:1.1.99.1]
K00111	26.818	5.047	16.374	0	10.105	0	0	37.111	4.502	22.86	46.604	1.778	0	0	21.704	glpA, glpD; glycerol-3-phosphate dehydrogenase [EC:1.1.5.3]
K00113	0	0	0	0	0	0	0	0	0	0	0	0	0	0	9.355	glpC; glycerol-3-phosphate dehydrogenase subunit C
K00114	7.471	23.81	35.885	12.031	23.989	0	0	0	0	26.299	38.601	7.049	0	0	0	exaA; alcohol dehydrogenase (cytochrome c) [EC:1.1.2.8]
K00116	0	0	0	13.688	4.848	0	0	0	15.735	35.364	11.112	0	0	0	0	mqo; malate dehydrogenase (quinone) [EC:1.1.5.4]
K00117	0	0	0	0	0	0	0	0	0	0	0	0	0	0	6.522	gcd; quinoprotein glucose dehydrogenase [EC:1.1.5.2]
K00121	655.917	1044.93	922.892	920.341	1087.26	1137.47	1017.76	977.993	982.397	836.165	880.987	1125.85	906.451	754.418	674.33	frmA, ADH5, adhC; S-(hydroxymethyl)glutathione dehydrogenase / alcohol dehydrogenase [EC:1.1.1.284 1.1.1.1]
K00122	33.424	47.56	64.551	56.624	91.604	78.758	27.438	53.47	37.89	40.668	26.893	125.734	109.015	190.143	54.697	FDH; formate dehydrogenase [EC:1.17.1.9]
K00123	284.349	456.959	315.513	272.894	570.271	253.466	267.188	318.338	212.226	321.74	477.186	552.343	71.918	336.841	206.545	fdoG, fdhF, fdwA; formate dehydrogenase major subunit [EC:1.17.1.9]
K00124	502.458	1027.48	1009.3	830.769	708.87	1105.92	781.943	838.327	818.543	633.514	694.575	646.663	880.34	1140	972.808	fdoH, fdsB; formate dehydrogenase iron-sulfur subunit
K00126	0	0	0	0	0	0	0	0	0	48.668	0	25.477	0	0	0	fdsD; formate dehydrogenase subunit delta [EC:1.17.1.9]
K00127	0	0	12.441	0	0	0	0	0	0	9.828	25.717	0	0	0	0	fdoI, fdsG; formate dehydrogenase subunit gamma
K00128	217.27	152.258	119.974	149.096	140.79	96.19	100.879	162.988	220.922	145.212	250.012	183.334	194.924	90.308	74.644	ALDH; aldehyde dehydrogenase (NAD+) [EC:1.2.1.3]
K00130	30.383	0	28.257	2.997	0	0	3.116	0	4.49	3.771	81.089	21.681	0	0	18.432	betB, gbsA; betaine-aldehyde dehydrogenase [EC:1.2.1.8]
K00131	0	0	0	2.697	0	0	0	0	2.118	6.788	10.733	0	0	0	0	gapN; glyceraldehyde-3-phosphate dehydrogenase (NADP+) [EC:1.2.1.9]
K00133	403.127	419.392	444.586	365.44	548.466	403.109	475.921	379.498	662.684	607.596	622.536	512.848	255.129	221.768	309.216	asd; aspartate-semialdehyde dehydrogenase [EC:1.2.1.11]
K00134	618.83	917.718	925.221	968.029	1111.41	1044.99	922.466	951.71	828.471	1137.02	1107.36	1024.46	667.043	640.094	653.751	GAPDH, gapA; glyceraldehyde 3-phosphate dehydrogenase [EC:1.2.1.12]
K00135	231.191	224.335	346.09	71.342	155.651	88.952	138.759	249.832	127.208	151.147	291.025	86.879	60.384	0	88.886	gabD; succinate-semialdehyde dehydrogenase / glutarate-semialdehyde dehydrogenase [EC:1.2.1.16 1.2.1.79 1.2.1.20]
K00137	0	0	0	0	0	27.212	31.394	0	0	0	16.258	37.441	0	0	7.64	prr; aminobutyraldehyde dehydrogenase [EC:1.2.1.19]
K00138	127.06	63.638	193.815	43.063	45.308	77.455	40.384	69.634	33.339	89.339	189.47	125.559	22.294	0	51.648	aldB; aldehyde dehydrogenase [EC:1.2.1.-]
K00140	224.112	185.304	189.089	230.677	243.248	133.502	158.258	187.924	74.341	276.563	359.647	231.542	100.112	0	143.255	mmsA, iolA, ALDH6A1; malonate-semialdehyde dehydrogenase (acetylating) / methylmalonate-semialdehyde dehydrogenase [EC:1.2.1.18 1.2.1.27]
K00141	26.687	0	0	0	0	0	0	0	0	0	0	0	0	0	0	xylC; benzaldehyde dehydrogenase (NAD) [EC:1.2.1.28]
K00145	30.95	62.021	21.315	13.527	13.541	57.664	9.823	19.167	33.357	59.349	21.831	9.018	0	40.37	0	argC; N-acetyl-gamma-glutamyl-phosphate reductase [EC:1.2.1.38]
K00146	12.008	0	20.119	8.852	0	18.985	0	0	4.634	31.411	22.944	0	0	0	0	feaB; phenylacetaldehyde dehydrogenase [EC:1.2.1.39]
K00147	100.856	169.64	82.225	14.203	75.052	109.623	3.87	38.099	55.712	103.44	128.597	33.053	5.003	0	117.703	proA; glutamate-5-semialdehyde dehydrogenase [EC:1.2.1.41]
K00148	75.201	90.494	60.605	158.488	121.33	181.376	140.664	83.487	11.963	63.041	108.165	146.602	132.123	127.049	115.668	fdhA; glutathione-independent formaldehyde dehydrogenase [EC:1.2.1.46]
K00150	34.386	0	0	19.835	0	0	0	27.744	0	0	0	0	0	0	0	gap2; glyceraldehyde-3-phosphate dehydrogenase (NAD(P)) [EC:1.2.1.59]
K00151	55.012	37.703	35.02	3.024	47.932	18.008	0	0	4.734	34.494	26.694	15.522	0	0	22.189	hpaE, hpcC; 5-carboxymethyl-2-hydroxymuconic-semialdehyde dehydrogenase [EC:1.2.1.60]
K00153	4.646	0	0	47.638	27.596	0	0	69.945	39.682	12.662	22.543	40.712	0	0	0	E1.1.1.306; S-(hydroxymethyl)mycothiol dehydrogenase [EC:1.1.1.306]
K00154	1.381	0	0	0	0	0	0	0	0	0	0	0	0	0	0	E1.2.1.68; coniferyl-aldehyde dehydrogenase [EC:1.2.1.68]
K00156	32.536	0	2.105	2.452	9.051	0	0	2.141	24.279	0	3.053	1.59	10.362	0	9.314	poxB; pyruvate dehydrogenase (quinone) [EC:1.2.5.1]
K00161	219.46	216.591	224.079	509.306	304.878	224.611	204.441	406.657	540.765	292.951	238.224	461.399	212.098	145.336	17.142	PDHA, pdhA; pyruvate dehydrogenase E1 component alpha subunit [EC:1.2.4.1]
K00162	569.462	752.524	437.513	1255.87	956.039	818.273	931.916	888.81	1475.03	839.658	822.618	858.488	972.526	755.039	899.123	PDHB, pdhB; pyruvate dehydrogenase E1 component beta subunit [EC:1.2.4.1]
K00163	271.495	245.13	254.999	294.542	214.349	129.153	30.261	249.195	347.241	324.011	240.198	342.492	0	0	169.694	aceE; pyruvate dehydrogenase E1 component [EC:1.2.4.1]
K00164	264.372	213.21	194.732	202.671	236.014	68.646	130.467	190.803	130.82	274.638	226.117	225.687	15.351	44.198	21.594	OGDH, sucA; 2-oxoglutarate dehydrogenase E1 component [EC:1.2.4.2]
K00166	57.311	88.077	66.114	10.981	72.777	90.901	21.082	41.264	38.423	93.11	84.865	64.499	28.298	75.806	0	BCKDHA, bkdA1; 2-oxoisovalerate dehydrogenase E1 component alpha subunit [EC:1.2.4.4]
K00167	213.787	381.53	224.968	324.241	301.071	389.411	261.916	291.638	249.292	268.842	280.91	246.127	68.041	61.393	114.222	BCKDHB, bkdA2; 2-oxoisovalerate dehydrogenase E1 component beta subunit [EC:1.2.4.4]
K00169	132.819	546.867	376.113	343.469	380.6	594.684	347.395	246.831	127.344	159.156	174.833	189.325	478.618	761.599	655.331	porA; pyruvate ferredoxin oxidoreductase alpha subunit [EC:1.2.7.1]
K00170	168.347	473.361	549.41	455.896	327.571	511.862	414.611	402.349	295.392	222.979	261.653	225.241	645.762	737.167	755.754	porB; pyruvate ferredoxin oxidoreductase beta subunit [EC:1.2.7.1]
K00171	55.353	217.04	148.941	87.167	95.064	66.899	75.83	91.017	82.006	10.997	45.456	33.468	122.134	355.853	128.174	porD; pyruvate ferredoxin oxidoreductase delta subunit [EC:1.2.7.1]
K00172	87.549	203.113	278.719	222.807	291.998	250.093	144.279	157.601	127.336	94.669	133.413	150.657	347.333	447.236	421.411	porG; pyruvate ferredoxin oxidoreductase gamma subunit [EC:1.2.7.1]
K00174	177.506	276.758	72.597	173.956	266.713	213.489	148.705	149.256	175.268	194.125	183.53	175.038	55.699	102.444	129.911	korA, oorA, oforA; 2-oxoglutarate/2-oxoacid ferredoxin oxidoreductase subunit alpha [EC:1.2.7.3 1.2.7.11]
K00175	411.026	549.382	443.926	689.997	409.724	614.5	473.569	473.902	488.796	644.199	560.22	617.621	673.076	389.012	643.026	korB, oorB, oforB; 2-oxoglutarate/2-oxoacid ferredoxin oxidoreductase subunit beta [EC:1.2.7.3 1.2.7.11]
K00176	0	43.899	0	17.954	66.068	0	0	0	0	0	0	0	25.288	0	0	korD, oorD; 2-oxoglutarate ferredoxin oxidoreductase subunit delta [EC:1.2.7.3]
K00177	7.137	49.031	0	0	0	0	0	0	0	0	0	0	0	32.518	28.86	korC, oorC; 2-oxoglutarate ferredoxin oxidoreductase subunit gamma [EC:1.2.7.3]
K00179	48.305	50.33	61.547	25.666	136.164	65.845	0	0	42.21	74.581	96.724	47.709	0	0	0	iorA; indolepyruvate ferredoxin oxidoreductase, alpha subunit [EC:1.2.7.8]
K00180	12.83	22.555	0	0	0	0	0	0	0	0	0	0	0	0	0	iorB; indolepyruvate ferredoxin oxidoreductase, beta subunit [EC:1.2.7.8]
K00184	26.525	121.544	50.666	0	0	0	39.581	57.461	23.487	31.449	71.352	45.217	0	143.546	15.449	K00184; prokaryotic molybdopterin-containing oxidoreductase family, iron-sulfur binding subunit
K00185	198.152	518.302	61.015	427.849	333.811	200.791	366.916	109.346	129.201	200.245	324.75	286.524	535.779	0	155.85	K00185; prokaryotic molybdopterin-containing oxidoreductase family, membrane subunit
K00198	0	0	18.576	0	0	0	0	0	0	0	0	0	0	0	0	cooS, acsA; anaerobic carbon-monoxide dehydrogenase catalytic subunit [EC:1.2.7.4]
K00200	0	0	0	0	0	0	0	0	0	0	17.546	0	0	0	0	fwdA, fmdA; formylmethanofuran dehydrogenase subunit A [EC:1.2.7.12]
K00206	32.359	27.028	64.993	65.378	0	150.173	0	0	0	47.582	32.748	0	0	0	0	phnY; phosphonoacetaldehyde dehydrogenase [EC:1.2.1.-]
K00208	304.706	475.987	519.019	551.884	377.067	540.566	695.716	569.551	382.297	435.495	252.492	432.617	204.483	414.128	510.546	fabI; enoyl-[acyl-carrier protein] reductase I [EC:1.3.1.9 1.3.1.10]
K00209	0	0	0	0	0	0	0	0	0	2.348	2.44	0	0	0	0	fabV, ter; enoyl-[acyl-carrier protein] reductase / trans-2-enoyl-CoA reductase (NAD+) [EC:1.3.1.9 1.3.1.44]
K00215	26.385	89.073	97.246	22.919	0	17.581	7.156	10.528	26.592	33.82	25.078	36.425	8.455	0	0	dapB; 4-hydroxy-tetrahydrodipicolinate reductase [EC:1.17.1.8]
K00216	0	0	0	0	5.956	0	0	0	0	0	0	0	0	0	8.07	entA; 2,3-dihydro-2,3-dihydroxybenzoate dehydrogenase [EC:1.3.1.28]
K00220	15.153	13.043	26.907	0	33.177	0	0	0	30.12	31.462	23.606	3.245	0	0	0	tyrC; cyclohexadieny/prephenate dehydrogenase [EC:1.3.1.43 1.3.1.12]
K00226	0	0	0	0	0	0	0	4.018	0	0	3.009	0	0	0	0	pyrD; dihydroorotate dehydrogenase (fumarate) [EC:1.3.98.1]
K00228	108.099	79.874	103.22	92.99	62.047	58.083	85.793	34.46	145.709	112.362	155.117	107.213	0	0	12.98	CPOX, hemF; coproporphyrinogen III oxidase [EC:1.3.3.3]
K00239	1201.96	2028.62	1412.6	2202.73	1956.43	2155.91	2228.23	2097.08	1830.84	1381.24	1814.63	1638.07	2566.83	2579.21	2413.86	sdhA, frdA; succinate dehydrogenase / fumarate reductase, flavoprotein subunit [EC:1.3.5.1 1.3.5.4]
K00240	736.948	1061.22	759.283	1080.62	1094.77	1305.85	1064.47	1070.23	1292.84	974.081	899.805	1037.53	1072.15	890.24	1057.35	sdhB, frdB; succinate dehydrogenase / fumarate reductase, iron-sulfur subunit [EC:1.3.5.1 1.3.5.4]
K00241	65.074	58.94	165.752	74.835	27.973	79.062	140.6	106.664	63.943	36.961	161.183	33.187	85.979	105.071	71.809	sdhC, frdC; succinate dehydrogenase / fumarate reductase, cytochrome b subunit
K00242	90.854	0	15.697	77.843	15.267	50.481	55.363	145.042	57.654	45.858	15.53	36.574	0	187.286	79.594	sdhD, frdD; succinate dehydrogenase / fumarate reductase, membrane anchor subunit
K00243	0	0	0	0	10.609	0	0	0	0	3.628	18.588	0	0	0	0	K00243; uncharacterized protein
K00244	19.719	0	0	101.893	111.445	0	0	0	73.248	49.57	1.621	60.099	89.461	0	0	frdA; fumarate reductase flavoprotein subunit [EC:1.3.5.4]
K00245	0	0	0	0	0	0	0	0	0	4.26	0	0	0	0	0	frdB; fumarate reductase iron-sulfur subunit [EC:1.3.5.4]
K00247	0	0	0	0	0	0	0	0	0	0	0	0	0	0	23.1	frdD; fumarate reductase subunit D
K00248	39.229	3.857	87.498	2.399	6.487	0	0	0	58.117	74.052	15.558	13.758	0	0	0	ACADS, bcd; butyryl-CoA dehydrogenase [EC:1.3.8.1]
K00249	487.853	423.889	591.577	370.639	365.06	258.738	247.897	219.728	221.899	504.699	371.731	419.322	237.577	195.71	267.835	ACADM, acd; acyl-CoA dehydrogenase [EC:1.3.8.7]
K00252	624.414	887.449	967.693	949.945	1037.92	1038.65	661.873	942.808	1079.15	871.976	902.26	953.849	685.782	630.093	856.882	GCDH, gcdH; glutaryl-CoA dehydrogenase [EC:1.3.8.6]
K00253	388.908	537.152	420.281	475.203	346.189	518.528	375.945	380.196	595.252	488.737	459.769	498.614	217.541	312.831	270.921	IVD, ivd; isovaleryl-CoA dehydrogenase [EC:1.3.8.4]
K00254	43.332	0	65.041	13.347	0	0	0	56.504	0	8.453	55.053	80.804	6.203	31.466	11.309	DHODH, pyrD; dihydroorotate dehydrogenase [EC:1.3.5.2]
K00257	271.017	246.944	330.434	72.68	110.46	142.952	53.978	84.961	53.459	225.155	188.576	155.375	0	0	0	mbtN, fadE14; acyl-ACP dehydrogenase [EC:1.3.99.-]
K00259	148.49	103.539	142.844	275.972	180.214	209.121	44.576	121.871	135.558	113.517	135.84	216.588	308.413	84.421	96.365	ald; alanine dehydrogenase [EC:1.4.1.1]
K00261	254.166	258.82	217.766	407.03	371.754	387.767	332.817	331.675	273.478	221.112	229.498	239.944	387.402	328.429	396.477	GLUD1_2, gdhA; glutamate dehydrogenase (NAD(P)+) [EC:1.4.1.3]
K00262	92.126	344.26	146.649	107.269	185.7	122.86	178.302	53.084	62.857	177.394	119.834	208.769	161.688	69.198	101.918	E1.4.1.4, gdhA; glutamate dehydrogenase (NADP+) [EC:1.4.1.4]
K00263	27.788	13.902	7.536	204.057	82.905	172.68	121.198	113.907	272.79	131.133	44.255	184.785	146.356	0	0	E1.4.1.9; leucine dehydrogenase [EC:1.4.1.9]
K00265	346.872	583.962	478.094	373.99	480.896	409.447	368.196	407.964	413.329	482.299	365.698	492.309	236.696	258.958	511.244	gltB; glutamate synthase (NADPH) large chain [EC:1.4.1.13]
K00266	222.039	377.947	430.2	280.114	352.254	289.169	299.269	275.081	202.447	346.989	289.946	307.04	255.354	376.794	411.939	gltD; glutamate synthase (NADPH) small chain [EC:1.4.1.13]
K00274	0	0	0	0	0	0	0	0	0	2.926	4.563	2.171	0	0	0	MAO, aofH; monoamine oxidase [EC:1.4.3.4]
K00275	71.644	0	73.626	7.952	0	0	0	0	7.675	34.373	13.048	18.032	0	0	0	pdxH, PNPO; pyridoxamine 5'-phosphate oxidase [EC:1.4.3.5]
K00278	127.485	183.601	91.952	91.954	131.957	128.21	76.51	190.756	12.477	195.254	179.786	122.512	0	37.155	9.712	nadB; L-aspartate oxidase [EC:1.4.3.16]
K00281	124.385	106.141	1.24	146.774	25.078	62.957	39.879	0	268.446	176.819	74.785	144.163	0	0	0	GLDC, gcvP; glycine dehydrogenase [EC:1.4.4.2]
K00282	5.975	41.446	0	3.279	9.009	12.752	3.572	50.59	29.65	122.725	16.774	12.866	4.619	0	75.72	gcvPA; glycine dehydrogenase subunit 1 [EC:1.4.4.2]
K00283	37.929	64.766	0	75.563	105.631	42.336	72.188	180.395	61.463	221.882	103.188	100.098	0	0	59.064	gcvPB; glycine dehydrogenase subunit 2 [EC:1.4.4.2]
K00285	0	44.617	91.899	3.63	18.941	0	0	0	21.561	22.067	62.272	0	0	0	4.238	dadA; D-amino-acid dehydrogenase [EC:1.4.5.1]
K00286	51.739	0	0	63.515	21.568	0	25.95	56.289	0	3.628	55.811	56.145	0	0	0	proC; pyrroline-5-carboxylate reductase [EC:1.5.1.2]
K00287	8.897	0	19.353	45.295	0	0	21.451	0	6.208	41.502	0	0	0	0	0	DHFR, folA; dihydrofolate reductase [EC:1.5.1.3]
K00290	0	63.373	0	0	32.807	32.625	0	31.379	39.53	14.296	24.543	0	0	0	0	LYS1; saccharopine dehydrogenase (NAD+, L-lysine forming) [EC:1.5.1.7]
K00294	81.343	15.357	0	0	83.615	61.585	0	52.345	10.507	30.04	76.089	5.144	137.481	108.307	0	E1.2.1.88; 1-pyrroline-5-carboxylate dehydrogenase [EC:1.2.1.88]
K00297	53.844	95.31	29.237	26.654	10.702	0	0	90.135	32.447	151.131	18.29	35.435	0	0	33.52	metF, MTHFR; methylenetetrahydrofolate reductase (NADPH) [EC:1.5.1.20]
K00299	0	0	27.964	0	35.747	0	0	0	0	12.672	12.878	0	0	0	0	ssuE; FMN reductase [EC:1.5.1.38]
K00301	0	0	0	0	0	0	0	0	0	0	4.868	0	0	0	0	E1.5.3.1; sarcosine oxidase [EC:1.5.3.1]
K00302	0	0	0	0	0	0	0	0	0	0	4.935	0	0	0	0	soxA; sarcosine oxidase, subunit alpha [EC:1.5.3.1]
K00303	3.335	20.255	19.715	37.123	33.7	0	68.129	76.532	15.173	4.568	88.305	33.25	0	0	22.298	soxB; sarcosine oxidase, subunit beta [EC:1.5.3.1]
K00304	0	0	0	43.128	0	22.559	0	0	0	0	0	5.427	0	0	0	soxD; sarcosine oxidase, subunit delta [EC:1.5.3.1]
K00305	0	0	0	0	0	0	0	0	6.438	5.158	10.717	0	0	0	0	soxG; sarcosine oxidase, subunit gamma [EC:1.5.3.1]
K00311	109.68	82.052	49.946	113.877	40.336	62.702	55.199	81.29	66.729	74.281	49.452	93.753	0	0	0	ETFDH; electron-transferring-flavoprotein dehydrogenase [EC:1.5.5.1]
K00313	51.736	0	0	0	0	0	37.98	0	29.099	15.082	24.195	0	0	0	64.526	fixC; electron transfer flavoprotein-quinone oxidoreductase [EC:1.5.5.-]
K00315	0	0	0	0	0	0	22.191	0	0	0	0	7.95	0	0	0	DMGDH; dimethylglycine dehydrogenase [EC:1.5.8.4]
K00316	0	0	0	0	0	0	0	0	0	0	1.524	0	0	0	0	spdH; spermidine dehydrogenase [EC:1.5.99.6]
K00317	12.351	0	16.93	47.365	0	0	0	0	160.487	31.521	31.99	10.563	0	0	0	dmd-tmd; dimethylamine/trimethylamine dehydrogenase [EC:1.5.8.1 1.5.8.2]
K00318	0	0	0	0	11.25	0	0	8.904	8.011	0	0	3.307	0	0	0	PRODH, fadM, putB; proline dehydrogenase [EC:1.5.5.2]
K00320	0	73.811	0	0	62.008	0	45.108	0	0	0	0	0	0	0	0	mer; 5,10-methylenetetrahydromethanopterin reductase [EC:1.5.98.2]
K00322	0	2.991	0	0	5.832	0	0	33.514	0	0	6.537	0	0	0	11.679	sthA, udhA; NAD(P) transhydrogenase [EC:1.6.1.1]
K00324	425.076	431.301	639.963	313.926	477.589	221.909	465.127	501.194	362.744	538.519	545.467	429.198	203.686	182.67	171.963	pntA; H+-translocating NAD(P) transhydrogenase subunit alpha [EC:1.6.1.2 7.1.1.1]
K00325	463.629	677.862	741.683	556.31	577.987	570.478	521.809	535.595	446.239	572.093	650.622	660.084	427.799	559.923	621.819	pntB; H+-translocating NAD(P) transhydrogenase subunit beta [EC:1.6.1.2 7.1.1.1]
K00330	553.148	627.587	785.712	707.377	695.311	763.316	757.568	893.703	696.191	535.317	823.68	795.828	738.42	1119.66	901.573	nuoA; NADH-quinone oxidoreductase subunit A [EC:7.1.1.2]
K00331	2014.27	3459.38	3519.15	3848.63	3939.38	4095.08	3962.03	3525.17	3331.22	2801.1	3223.28	3344.89	4556.5	6210.78	4806.92	nuoB; NADH-quinone oxidoreductase subunit B [EC:7.1.1.2]
K00332	113.465	253.051	248.566	174.879	104.145	45.609	105.518	160.3	159.293	213.472	225.601	184.436	87.601	155.754	141.489	nuoC; NADH-quinone oxidoreductase subunit C [EC:7.1.1.2]
K00333	1138.09	1927.5	1719.55	2035.3	1993.11	2145.73	2223.97	2036.28	1641.83	1617.78	1800.88	1941.57	2439.31	2276.15	2010.59	nuoD; NADH-quinone oxidoreductase subunit D [EC:7.1.1.2]
K00334	147.878	149.503	87.611	126.053	120.859	116.665	112.024	130.852	123.847	241.385	164.974	118.635	58.963	85.873	15.226	nuoE; NADH-quinone oxidoreductase subunit E [EC:7.1.1.2]
K00335	689.045	901.266	884.166	954.297	1017.89	778.692	845.598	1096.29	1042.26	926.961	811.522	1067.34	665.654	729.75	694.624	nuoF; NADH-quinone oxidoreductase subunit F [EC:7.1.1.2]
K00336	44.406	88.422	0	52.426	120.601	63.103	59.248	91.517	65.401	127.716	132.599	85.541	0	0	7.571	nuoG; NADH-quinone oxidoreductase subunit G [EC:7.1.1.2]
K00337	407.198	299.07	596.461	530.588	502.751	444.429	661.389	530.199	492.716	637.05	756.134	518.311	204.198	461.018	239.541	nuoH; NADH-quinone oxidoreductase subunit H [EC:7.1.1.2]
K00338	1758.15	2665.09	2134.28	2746.26	2468.73	3260.5	2986.67	2606.92	2314.56	2079.32	2179.22	2278.66	3327.97	3411.38	3221.67	nuoI; NADH-quinone oxidoreductase subunit I [EC:7.1.1.2]
K00339	42.837	10.71	93.819	0	94.627	75.821	104.13	79.633	51.121	43.516	23.04	0	94.106	85.635	123.462	nuoJ; NADH-quinone oxidoreductase subunit J [EC:7.1.1.2]
K00340	540.206	621.898	1114.19	818.125	674.296	891.152	756.062	435.689	689.419	701.893	647.785	665.3	1069.47	1098.04	968.377	nuoK; NADH-quinone oxidoreductase subunit K [EC:7.1.1.2]
K00341	347.494	368.895	208.528	329.296	355.499	225.532	165.608	331.086	75.33	271.47	294.775	300.584	156.302	157.61	230.344	nuoL; NADH-quinone oxidoreductase subunit L [EC:7.1.1.2]
K00342	280.519	477.448	447.605	286.999	406.191	448.705	358.599	325.412	278.982	325.564	429.486	354.124	222.813	368.815	283.573	nuoM; NADH-quinone oxidoreductase subunit M [EC:7.1.1.2]
K00343	11.707	24.308	92.282	53.063	61.312	50.628	52.815	89.976	41.898	60.102	73.64	13.488	8.373	0	7.447	nuoN; NADH-quinone oxidoreductase subunit N [EC:7.1.1.2]
K00344	135.571	96.359	185.295	54.947	4.073	43.015	57.958	33.519	37.329	126.928	81.602	60.245	6.552	0	20.936	qor, CRYZ; NADPH:quinone reductase [EC:1.6.5.5]
K00347	0	0	0	0	13.672	0	0	24.016	0	0	17.873	0	0	0	0	nqrB; Na+-transporting NADH:ubiquinone oxidoreductase subunit B [EC:7.2.1.1]
K00349	37.977	63.557	49.581	0	0	41.513	0	55.545	0	11.511	16.888	0	0	0	0	nqrD; Na+-transporting NADH:ubiquinone oxidoreductase subunit D [EC:7.2.1.1]
K00350	25.907	47.863	30.25	0	15.797	36.895	0	0	0	17.903	0	0	0	0	0	nqrE; Na+-transporting NADH:ubiquinone oxidoreductase subunit E [EC:7.2.1.1]
K00351	13.849	0	35.965	0	0	0	0	0	0	0	22.136	0	0	0	9.068	nqrF; Na+-transporting NADH:ubiquinone oxidoreductase subunit F [EC:7.2.1.1]
K00355	0	0	0	8.857	0	0	0	0	0	9.028	11.579	0	0	0	0	NQO1; NAD(P)H dehydrogenase (quinone) [EC:1.6.5.2]
K00356	4.576	0	11.691	0	0	0	5.471	4.384	3.505	21.084	28.134	0	0	0	0	E1.6.99.3; NADH dehydrogenase [EC:1.6.99.3]
K00362	158.761	138.359	169.513	23.303	225.964	53.967	121.998	66.387	73.971	104.034	162.999	150.938	0	0	36.436	nirB; nitrite reductase (NADH) large subunit [EC:1.7.1.15]
K00363	100.89	75.302	159.825	93.422	23.143	78.311	262.742	161.894	48.786	29.062	112.631	113.779	113.183	256.852	157.889	nirD; nitrite reductase (NADH) small subunit [EC:1.7.1.15]
K00364	106.493	89.223	106.592	44.862	99.366	116.453	62.578	27.862	40.468	65.852	40.505	77.019	30.163	0	74.776	E1.7.1.7, guaC; GMP reductase [EC:1.7.1.7]
K00365	0	0	0	0	0	0	0	8.938	0	0	0	0	0	0	0	uaZ; urate oxidase [EC:1.7.3.3]
K00366	7.916	0	2.097	0	0	0	2.662	0	0	0	0	0	0	0	0	nirA; ferredoxin-nitrite reductase [EC:1.7.7.1]
K00368	48.782	62.325	110.812	100.701	84.861	0	46.376	66.753	48.419	23.764	41.836	102.533	98.936	215.28	42.349	nirK; nitrite reductase (NO-forming) [EC:1.7.2.1]
K00370	296.215	416.983	654.272	633.593	434.319	547.862	464.694	470.573	722.46	319.387	360.51	390.15	484.64	547.277	481.561	narG, narZ, nxrA; nitrate reductase / nitrite oxidoreductase, alpha subunit [EC:1.7.5.1 1.7.99.-]
K00371	442.046	622.147	962.126	888.023	796.591	1019.02	871.911	762.902	776.863	502.412	560.437	676.522	983.757	1115.92	943.755	narH, narY, nxrB; nitrate reductase / nitrite oxidoreductase, beta subunit [EC:1.7.5.1 1.7.99.-]
K00372	165.01	319.681	208.073	295.324	240.838	354.362	309.908	288.949	219.271	200.513	262.245	319.172	312.514	273.246	230.8	nasA; assimilatory nitrate reductase catalytic subunit [EC:1.7.99.-]
K00373	0	0	27.121	0	13.659	0	0	20.823	0	0	0	0	0	0	0	narJ, narW; nitrate reductase molybdenum cofactor assembly chaperone NarJ/NarW
K00374	0	0	19.1	0	0	0	0	6.286	27.098	23.203	18.953	0	0	0	0	narI, narV; nitrate reductase gamma subunit [EC:1.7.5.1 1.7.99.-]
K00375	2.623	0	30.579	14.328	2.637	0	0	2.514	6.8	30.907	32.643	5.829	8.111	0	0	K00375; GntR family transcriptional regulator / MocR family aminotransferase
K00376	74.133	88.468	149.902	93.027	66.413	71.777	14.49	22.995	88.298	89.464	90.522	75.036	66.136	92.408	24.546	nosZ; nitrous-oxide reductase [EC:1.7.2.4]
K00380	0	0	7.047	0	10.151	0	0	2.508	0	0	11.878	0	0	0	5.883	cysJ; sulfite reductase (NADPH) flavoprotein alpha-component [EC:1.8.1.2]
K00381	21.895	0	55.595	2.638	25.235	60.54	40.94	0	2.072	75.887	91.292	42.481	0	0	3.171	cysI; sulfite reductase (NADPH) hemoprotein beta-component [EC:1.8.1.2]
K00382	595.785	597.854	694.684	432.319	419.326	341.458	394.074	535.542	459.49	592.692	649.537	590.92	137.179	83.927	130.605	DLD, lpd, pdhD; dihydrolipoamide dehydrogenase [EC:1.8.1.4]
K00383	25.524	0	5.283	0	3.003	0	0	32.071	5.164	2.068	6.394	4.16	0	0	0	GSR, gor; glutathione reductase (NADPH) [EC:1.8.1.7]
K00384	365.674	365.356	244.686	370.081	357.505	401.526	412.872	447.128	420.067	558.425	589.832	548.214	227.856	154.262	213.112	trxB, TRR; thioredoxin reductase (NADPH) [EC:1.8.1.9]
K00389	0	0	0	0	0	0	17.714	0	0	0	0	10.293	0	0	48.986	yidH; putative membrane protein
K00390	90.149	49.598	57.935	53.046	61.258	32.395	18.01	78.768	27.865	34.049	78.39	0	0	74.095	65.993	cysH; phosphoadenosine phosphosulfate reductase [EC:1.8.4.8 1.8.4.10]
K00392	55.666	32.118	66.547	108.699	89.484	68.93	84.751	52.318	71.398	27.883	52.948	42.103	128.445	178.273	119.81	sir; sulfite reductase (ferredoxin) [EC:1.8.7.1]
K00394	114.93	341.267	269.073	303.596	299.213	396.954	350.242	320.2	216.161	238.704	202.127	241.472	350.86	490.102	323.722	aprA; adenylylsulfate reductase, subunit A [EC:1.8.99.2]
K00395	60.101	292.205	278.066	256.588	186.952	269.616	235.456	400.124	234.171	345.605	231.027	196.557	284.672	303.1	298.532	aprB; adenylylsulfate reductase, subunit B [EC:1.8.99.2]
K00404	411.124	749.298	730.42	662.152	690.06	814.272	730.904	902.233	834.422	987.399	749.808	709.877	562.642	608.319	727.173	ccoN; cytochrome c oxidase cbb3-type subunit I [EC:1.9.3.1]
K00405	184.109	178.294	315.38	332.143	488.012	394.81	204.15	342.524	507.071	411.932	242.018	227.968	49.718	42.543	169.59	ccoO; cytochrome c oxidase cbb3-type subunit II
K00406	0	0	0	0	0	0	0	8.789	11.613	20.125	0	0	0	0	0	ccoP; cytochrome c oxidase cbb3-type subunit III
K00407	12.465	0	0	0	0	0	0	0	0	0	59.476	0	0	0	0	ccoQ; cytochrome c oxidase cbb3-type subunit IV
K00411	59.945	19.126	45.813	0	143.831	11.329	25.73	86.844	13.638	58.418	128.39	123.753	0	0	0	UQCRFS1, RIP1, petA; ubiquinol-cytochrome c reductase iron-sulfur subunit [EC:7.1.1.8]
K00412	360.342	490.226	478.445	456.143	522.018	500.019	430.799	709.161	323.052	568.586	454.046	457.689	520.409	344.927	576.274	CYTB, petB; ubiquinol-cytochrome c reductase cytochrome b subunit
K00413	15.343	0	29.882	0	18.506	25.366	0	11.568	15.982	0	17.187	29.923	9.488	0	0	CYC1, CYT1, petC; ubiquinol-cytochrome c reductase cytochrome c1 subunit
K00425	2.786	0	2.651	0	18.499	0	9.535	5.094	7.449	1.989	78.45	68.23	0	0	10.6	cydA; cytochrome bd ubiquinol oxidase subunit I [EC:7.1.1.7]
K00426	10.123	0	19.826	0	24.403	5.319	5.049	20.021	3.628	11.568	11.06	3.006	0	0	0	cydB; cytochrome bd ubiquinol oxidase subunit II [EC:7.1.1.7]
K00427	0	0	0	0	2.406	0	0	0	0	0	0	0	0	0	12.736	lldP, lctP; L-lactate permease
K00428	39.528	0	3.993	4.652	0	12.06	0	0	3.653	2.927	15.203	6.055	0	0	0	E1.11.1.5; cytochrome c peroxidase [EC:1.11.1.5]
K00432	43.611	0	42.449	9.846	61.102	23.513	27.886	0	21.344	45.179	90.368	12.109	0	0	0	gpx; glutathione peroxidase [EC:1.11.1.9]
K00433	211.153	286.489	507.305	529.236	306.767	471.651	366.878	354.142	272.875	316.166	383.397	272.11	756.812	780.911	793.187	cpo; non-heme chloroperoxidase [EC:1.11.1.10]
K00435	0	0	11.675	0	0	0	0	0	0	4.282	0	0	0	0	0	hemQ; Fe-coproporphyrin III decarboxylase [EC:1.11.1.-]
K00436	2.712	0	5.11	5.953	0	0	0	0	0	0	0	0	0	0	0	hoxH; NAD-reducing hydrogenase large subunit [EC:1.12.1.2]
K00446	14.196	0	18.757	0	0	0	0	0	0	0	3.117	0	0	0	0	dmpB, xylE; catechol 2,3-dioxygenase [EC:1.13.11.2]
K00448	0	0	0	0	0	0	0	0	13.638	5.462	5.495	0	0	0	0	pcaG; protocatechuate 3,4-dioxygenase, alpha subunit [EC:1.13.11.3]
K00449	11.578	0	0	0	0	0	0	0	0	9.28	33.75	0	0	0	0	pcaH; protocatechuate 3,4-dioxygenase, beta subunit [EC:1.13.11.3]
K00450	10.891	0	41.723	0	0	0	0	0	0	2.78	11.499	0	0	0	0	E1.13.11.4; gentisate 1,2-dioxygenase [EC:1.13.11.4]
K00451	127.232	32.27	210.616	147.252	144.489	162.611	269.254	178.578	222.115	82.844	8.591	193.771	220.371	0	105.674	HGD, hmgA; homogentisate 1,2-dioxygenase [EC:1.13.11.5]
K00452	7.156	0	0	16.068	0	0	0	0	65.205	14.787	18.802	0	0	0	0	HAAO; 3-hydroxyanthranilate 3,4-dioxygenase [EC:1.13.11.6]
K00453	36.893	0	4.59	54.732	32.796	11.725	0	0	7.637	76.315	30.301	37.056	0	14.245	0	TDO2, kynA; tryptophan 2,3-dioxygenase [EC:1.13.11.11]
K00455	0	0	0	36.365	0	0	0	0	4.021	17.17	0	0	0	0	6.933	hpaD, hpcB; 3,4-dihydroxyphenylacetate 2,3-dioxygenase [EC:1.13.11.15]
K00457	253.914	238.351	244.471	359.277	174.923	278.817	251.97	307.333	308.327	316.209	314.909	367.223	302.037	135.389	213.666	HPD, hppD; 4-hydroxyphenylpyruvate dioxygenase [EC:1.13.11.27]
K00459	180.342	154.922	188.805	56.697	69.279	6.272	45.826	0	85.236	132.973	80.537	133.919	0	0	0	ncd2, npd; nitronate monooxygenase [EC:1.13.12.16]
K00466	0	0	0	0	0	0	0	0	2.575	0	0	0	0	0	0	iaaM; tryptophan 2-monooxygenase [EC:1.13.12.3]
K00468	1.156	0	0	0	0	0	0	0	14.142	9.764	10.144	0	0	0	0	davB; lysine 2-monooxygenase [EC:1.13.12.2]
K00469	0	0	0	0	34.744	0	0	0	0	0	77.524	0	0	0	0	MIOX; inositol oxygenase [EC:1.13.99.1]
K00472	7.307	0	4.59	0	0	0	0	0	0	0	3.495	0	0	0	0	P4HA; prolyl 4-hydroxylase [EC:1.14.11.2]
K00477	0	0	5.084	0	0	0	0	0	0	0	3.871	0	0	0	0	PHYH; phytanoyl-CoA hydroxylase [EC:1.14.11.18]
K00479	0	0	0	10.423	0	0	0	0	0	6.546	9.045	0	0	0	0	gbcA; glycine betaine catabolism A
K00480	0	0	3.444	0	0	0	0	0	0	0	0	0	0	0	0	E1.14.13.1; salicylate hydroxylase [EC:1.14.13.1]
K00481	46.053	37.689	84.223	31.916	32.386	5.023	0	27.961	27.848	16.428	58.507	0	0	0	0	pobA; p-hydroxybenzoate 3-monooxygenase [EC:1.14.13.2]
K00483	0	0	0	0	5.139	0	0	0	0	0	3.737	20.425	0	0	3.447	hpaB; 4-hydroxyphenylacetate 3-monooxygenase [EC:1.14.14.9]
K00486	0	0	0	0	2.981	0	0	0	0	0	0	0	0	0	0	KMO; kynurenine 3-monooxygenase [EC:1.14.13.9]
K00499	10.55	0	0	0	0	0	0	0	0	0	0	0	0	0	0	CMO; choline monooxygenase [EC:1.14.15.7]
K00500	8.947	38.064	26.162	46.772	59.515	0	45.373	4.649	67.809	29.806	28.266	66.722	0	0	0	phhA, PAH; phenylalanine-4-hydroxylase [EC:1.14.16.1]
K00505	0	2.864	2.544	8.89	8.141	3.841	6.456	2.587	0	0	5.811	3.843	4.174	0	0	TYR; tyrosinase [EC:1.14.18.1]
K00507	81.592	0	114.342	144.678	21.853	68.288	118.604	60.199	143.595	22.831	63.461	130.731	111.022	119.613	97.078	SCD, desC; stearoyl-CoA desaturase (Delta-9 desaturase) [EC:1.14.19.1]
K00517	42.297	0	9.148	0	0	0	0	0	0	23.493	0	0	0	0	0	CYP81F; indol-3-yl-methylglucosinolate hydroxylase [EC:1.14.-.-]
K00518	58.214	65.575	67.956	25.473	51.535	20.812	55.464	54.704	73.569	32.824	10.5	65.485	121.659	0	83.779	sodN; nickel superoxide dismutase [EC:1.15.1.1]
K00520	53.274	7.342	5.602	18.795	0	0	0	0	0	0	1.691	0	0	0	0	merA; mercuric reductase [EC:1.16.1.1]
K00523	11.348	15.407	55.684	18.05	0	5.709	0	11.636	24.894	20.055	14.8	11.424	6.203	0	0	ascD, ddhD, rfbI; CDP-4-dehydro-6-deoxyglucose reductase, E3 [EC:1.17.1.1]
K00525	662.565	1068.5	814.096	1231.81	894.351	1185.8	1245.72	1001.04	1179.86	876.212	846.024	1165.86	1113.17	950.758	1021.06	E1.17.4.1A, nrdA, nrdE; ribonucleoside-diphosphate reductase alpha chain [EC:1.17.4.1]
K00526	421.25	687.845	722.419	655.044	768.714	793.351	787.77	933.997	600.792	867.09	858.978	820.905	792.428	890.819	824.276	E1.17.4.1B, nrdB, nrdF; ribonucleoside-diphosphate reductase beta chain [EC:1.17.4.1]
K00528	124.223	61.858	216.319	103.55	81.213	99.272	153.464	188.21	68.963	88.963	131.167	85.581	157.008	197.561	208.297	fpr; ferredoxin/flavodoxin---NADP+ reductase [EC:1.18.1.2 1.19.1.1]
K00529	8.748	0	0	0	0	0	0	0	0	7.25	0	7.475	0	0	0	hcaD; 3-phenylpropionate/trans-cinnamate dioxygenase ferredoxin reductase component [EC:1.18.1.3]
K00537	114.192	34.417	131.516	26.018	0	32.709	0	0	0	23.335	26.066	0	25.754	0	0	arsC1, arsC; arsenate reductase (glutaredoxin) [EC:1.20.4.1]
K00540	28.866	20.859	73.622	12.458	17.673	0	13.571	5.437	0	26.899	30.46	4.039	0	0	0	fqr; F420H(2)-dependent quinone reductase [EC:1.1.98.-]
K00548	381.097	321.172	223.837	283.143	299.861	316.21	325.279	296.024	134.982	476.833	436.796	333.683	189.597	155.642	111.187	metH, MTR; 5-methyltetrahydrofolate--homocysteine methyltransferase [EC:2.1.1.13]
K00549	172.487	207.859	152.408	5.309	130.767	2.294	46.325	107.246	22.79	82.053	27.489	160.328	144.187	0	34.738	metE; 5-methyltetrahydropteroyltriglutamate--homocysteine methyltransferase [EC:2.1.1.14]
K00554	41.124	6.444	37.011	152.924	31.458	0	6.949	37.387	148.142	157.647	80.695	99.707	0	0	0	trmD; tRNA (guanine37-N1)-methyltransferase [EC:2.1.1.228]
K00555	14.662	0	0	0	0	0	0	0	0	0	0	0	0	0	0	TRMT1, trm1; tRNA (guanine26-N2/guanine27-N2)-dimethyltransferase [EC:2.1.1.215 2.1.1.216]
K00556	0	0	0	0	0	0	0	0	0	0	13.012	0	0	0	0	trmH; tRNA (guanosine-2'-O-)-methyltransferase [EC:2.1.1.34]
K00557	0	0	0	4.235	0	0	0	0	6.651	0	2.768	0	0	0	5.12	trmA; tRNA (uracil-5-)-methyltransferase [EC:2.1.1.35]
K00558	25.494	0	0	0	0	0	0	0	0	0	0	0	0	0	0	DNMT1, dcm; DNA (cytosine-5)-methyltransferase 1 [EC:2.1.1.37]
K00560	365.133	538.241	283.593	274.14	518.499	359.377	539.44	547.446	484.713	548.525	496.674	574.84	191.114	315.503	126.99	thyA, TYMS; thymidylate synthase [EC:2.1.1.45]
K00563	0	0	0	0	5.472	0	0	0	0	0	7.812	0	0	0	0	rlmA1; 23S rRNA (guanine745-N1)-methyltransferase [EC:2.1.1.187]
K00564	0	0	0	0	0	0	0	0	7.332	5.874	2.988	0	0	0	0	rsmC; 16S rRNA (guanine1207-N2)-methyltransferase [EC:2.1.1.172]
K00566	128.055	26.561	54.322	139.321	7.599	48.846	60.165	101.627	77.7	154.832	112.382	218.879	0	62.148	41.569	mnmA, trmU; tRNA-uridine 2-sulfurtransferase [EC:2.8.1.13]
K00567	26.751	43.204	0	11.177	10.235	0	12.176	0	14.562	56.643	0	14.216	0	0	0	ogt, MGMT; methylated-DNA-[protein]-cysteine S-methyltransferase [EC:2.1.1.63]
K00568	223.86	443.429	430.348	500.807	324.15	574.293	511.195	351.864	351.65	320.068	361.672	360.65	474.612	657.365	517.548	ubiG; 2-polyprenyl-6-hydroxyphenyl methylase / 3-demethylubiquinone-9 3-methyltransferase [EC:2.1.1.222 2.1.1.64]
K00569	0	0	0	0	0	0	0	0	0	0	10.092	0	0	0	0	TPMT, tpmT; thiopurine S-methyltransferase [EC:2.1.1.67]
K00570	55.81	0	0	68.567	20.533	0	47.562	0	0	0	11.657	9.393	0	0	0	pmtA; phosphatidylethanolamine/phosphatidyl-N-methylethanolamine N-methyltransferase [EC:2.1.1.17 2.1.1.71]
K00571	95.722	61.115	118.462	77.555	75.424	68.682	62.969	28.091	59.007	49.498	6.642	0	144.64	127.783	178.793	E2.1.1.72; site-specific DNA-methyltransferase (adenine-specific) [EC:2.1.1.72]
K00573	18.131	6.823	38.635	0	6.868	10.562	0	78.475	22.209	164.339	75.259	15.146	0	0	30.548	E2.1.1.77, pcm; protein-L-isoaspartate(D-aspartate) O-methyltransferase [EC:2.1.1.77]
K00574	0	0	12.5	0	7.856	0	0	6.66	0	28.348	59.589	38.287	0	0	0	cfa; cyclopropane-fatty-acyl-phospholipid synthase [EC:2.1.1.79]
K00575	10.076	0	4.345	2.97	0	0	0	9.989	6.922	16.264	35.064	9.63	4.183	0	0	cheR; chemotaxis protein methyltransferase CheR [EC:2.1.1.80]
K00590	0	0	0	0	0	0	0	0	13.046	0	0	0	0	0	0	E2.1.1.113; site-specific DNA-methyltransferase (cytosine-N4-specific) [EC:2.1.1.113]
K00595	0	0	0	0	0	0	0	0	11.94	0	0	0	0	0	0	cobL; precorrin-6Y C5,15-methyltransferase (decarboxylating) [EC:2.1.1.132]
K00598	3.836	0	0	0	0	0	0	0	14.473	0	0	0	0	0	18.855	tam; trans-aconitate 2-methyltransferase [EC:2.1.1.144]
K00600	865.538	781.759	736.927	738.616	696.41	1086.11	703.102	842.252	822.73	1123.69	973.736	852.585	461.589	517.298	664.783	glyA, SHMT; glycine hydroxymethyltransferase [EC:2.1.2.1]
K00602	187.651	267.341	155.194	104.075	59.51	6.971	6.114	190.606	82.142	256.234	164.698	175.261	0	65.391	27.204	purH; phosphoribosylaminoimidazolecarboxamide formyltransferase / IMP cyclohydrolase [EC:2.1.2.3 3.5.4.10]
K00604	2.308	0	11.419	29.4	4.688	0	16.082	21.596	3.945	33.151	22.375	3.257	0	0	0	MTFMT, fmt; methionyl-tRNA formyltransferase [EC:2.1.2.9]
K00605	24.323	33.85	52.324	97.835	67.047	97.056	76.174	116.268	80.649	155.409	69.857	73.966	113.601	0	0	gcvT, AMT; aminomethyltransferase [EC:2.1.2.10]
K00606	108.379	125.475	77.589	193.086	155.022	92.36	52.454	46.017	58	54.566	148.485	153.841	91.626	0	38.519	panB; 3-methyl-2-oxobutanoate hydroxymethyltransferase [EC:2.1.2.11]
K00609	891.577	1224.18	1203	1341.84	1205.21	1664.53	1754.1	1443.79	1188.95	1048.34	1155.49	1139.98	1682.42	1357.18	1366.61	pyrB, PYR2; aspartate carbamoyltransferase catalytic subunit [EC:2.1.3.2]
K00610	99.231	54.776	172.573	144.317	60.538	122.521	143.158	79.24	98.138	78.821	55.069	50.891	332.909	239.943	172.82	pyrI; aspartate carbamoyltransferase regulatory subunit
K00611	328.321	399.682	519.938	318.878	630.444	696.623	614.709	618.047	308.186	591.997	435.078	346.395	603.281	672.317	676.398	OTC, argF, argI; ornithine carbamoyltransferase [EC:2.1.3.3]
K00612	54.321	49.975	120.295	53.347	26.512	194.889	104.591	111.508	4.039	86.156	92.132	71.844	0	0	120.62	E2.1.3.-; carbamoyltransferase [EC:2.1.3.-]
K00615	333.945	355.682	304.03	140.576	199.044	226.169	247.613	346.174	173.853	283.818	340.291	160.965	215.441	142.415	279.201	E2.2.1.1, tktA, tktB; transketolase [EC:2.2.1.1]
K00616	57.936	32.135	91.948	94.493	143.365	148.406	0	100.405	107.869	121.9	203.205	174.138	144.852	82.374	55.98	E2.2.1.2, talA, talB; transaldolase [EC:2.2.1.2]
K00619	0	0	0	0	0	0	0	0	0	0	8.792	0	0	0	0	argA; amino-acid N-acetyltransferase [EC:2.3.1.1]
K00620	46.64	3.297	28.11	28.919	37.406	0	8.264	13.119	24.647	53.819	81.209	54.93	5.127	0	0	argJ; glutamate N-acetyltransferase / amino-acid N-acetyltransferase [EC:2.3.1.35 2.3.1.1]
K00625	38.271	192.18	280.125	90.422	265.969	48.359	57.694	11.011	47.009	95.307	134.735	101.652	0	62.624	132.925	E2.3.1.8, pta; phosphate acetyltransferase [EC:2.3.1.8]
K00626	957.903	670.23	1369.47	669.105	792.897	677.072	781.856	866.943	740.837	1042.68	871.597	919.144	494.409	607.997	388.939	E2.3.1.9, atoB; acetyl-CoA C-acetyltransferase [EC:2.3.1.9]
K00627	43.415	31.192	54.522	6.801	8.969	8.544	6.881	35.34	77.485	88.564	53.063	61.695	0	0	13.96	DLAT, aceF, pdhC; pyruvate dehydrogenase E2 component (dihydrolipoamide acetyltransferase) [EC:2.3.1.12]
K00631	0	3.128	0	0	0	0	0	0	0	0	0	0	0	0	8.581	plsB; glycerol-3-phosphate O-acyltransferase [EC:2.3.1.15]
K00632	372.199	258.29	329.33	330.992	272.791	324.18	151.605	158.065	408.236	387.502	343.251	300.556	54.648	0	77.191	fadA, fadI; acetyl-CoA acyltransferase [EC:2.3.1.16]
K00635	9.052	0	0	0	0	0	0	0	0	0	0	0	0	0	0	tgs, wax-dgat; diacylglycerol O-acyltransferase / wax synthase [EC:2.3.1.20 2.3.1.75]
K00639	163.771	192.563	157.194	236.727	332.402	279.527	260.832	261.016	279.138	204.679	279.37	307.921	150.486	172.69	120.47	kbl, GCAT; glycine C-acetyltransferase [EC:2.3.1.29]
K00640	83.019	66.722	106.068	25.799	24.558	6.688	100.266	222.849	127.543	194.972	159.763	20.649	135.606	0	0	cysE; serine O-acetyltransferase [EC:2.3.1.30]
K00641	131.379	179.037	74.918	128.432	61.665	79.069	119.174	32.163	39.797	114.086	58.81	151.155	0	0	31.697	metX; homoserine O-acetyltransferase/O-succinyltransferase [EC:2.3.1.31 2.3.1.46]
K00643	59.649	76.935	63.324	61.969	121.821	132.897	125.204	93.168	110.476	94.844	141.407	210.447	52.319	0	56.822	E2.3.1.37, ALAS; 5-aminolevulinate synthase [EC:2.3.1.37]
K00645	21.592	0	33.114	9.895	37.592	65.76	5.389	54.703	15.631	36.314	16.943	0	0	0	0	fabD, MCAT, MCT1; [acyl-carrier-protein] S-malonyltransferase [EC:2.3.1.39]
K00647	54.572	29.594	37.718	14.743	39.797	9.543	30.791	14.624	24.103	86.978	42.045	74.233	0	0	0	fabB; 3-oxoacyl-[acyl-carrier-protein] synthase I [EC:2.3.1.41]
K00648	104.182	140.655	132.738	80.221	17.857	5.773	10.659	84.082	183.428	184.715	95.477	56.402	6.891	0	0	fabH; 3-oxoacyl-[acyl-carrier-protein] synthase III [EC:2.3.1.180]
K00651	0	4.256	0	0	0	0	0	7.688	3.459	14.176	0	17.611	0	0	16.229	metA; homoserine O-succinyltransferase/O-acetyltransferase [EC:2.3.1.46 2.3.1.31]
K00652	25.248	50.993	32.598	80.318	127.445	39.157	88.441	100.218	88.033	60.777	76.673	81.771	0	0	0	bioF; 8-amino-7-oxononanoate synthase [EC:2.3.1.47]
K00655	23.88	0	92.439	20.76	5.335	0	0	25.789	22.403	58.432	61.169	23.969	10.565	0	24.826	plsC; 1-acyl-sn-glycerol-3-phosphate acyltransferase [EC:2.3.1.51]
K00656	43.158	0	53.668	0	0	0	0	0	0	0	0	31.291	0	0	11.146	E2.3.1.54, pflD; formate C-acetyltransferase [EC:2.3.1.54]
K00657	0	0	0	0	0	0	0	0	0	0	5.949	0	0	0	0	speG, SAT; diamine N-acetyltransferase [EC:2.3.1.57]
K00658	214.868	149.549	252.975	250.313	213.928	215.289	194.03	273.734	236.256	272.852	227.286	325.165	182.704	167.84	120.114	DLST, sucB; 2-oxoglutarate dehydrogenase E2 component (dihydrolipoamide succinyltransferase) [EC:2.3.1.61]
K00661	50.671	0	53.627	66.181	0	50.131	59.761	8.346	24.375	40.491	65.683	0	143.581	0	58.086	maa; maltose O-acetyltransferase [EC:2.3.1.79]
K00666	191.573	87.557	213.382	7.421	28.228	92.554	2.576	60.903	56.214	91.989	129.505	100.259	0	0	0	ACSF2; fatty-acyl-CoA synthase [EC:6.2.1.-]
K00672	0	0	0	0	0	0	0	19.45	0	0	0	0	0	0	0	ftr; formylmethanofuran--tetrahydromethanopterin N-formyltransferase [EC:2.3.1.101]
K00673	0	8.323	0	4.555	78.176	0	31.247	0	7.119	30.05	30.597	0	0	0	11.003	astA; arginine N-succinyltransferase [EC:2.3.1.109]
K00674	423.704	570.443	518.956	498.896	591.475	422.714	455.603	705.934	630.632	716.492	599.804	638.054	598.653	632.166	617.555	dapD; 2,3,4,5-tetrahydropyridine-2,6-dicarboxylate N-succinyltransferase [EC:2.3.1.117]
K00677	29.366	45.134	55.035	6.258	16.952	34.664	12.143	71.433	24.64	127.619	38.356	55.529	17.63	0	33.717	lpxA; UDP-N-acetylglucosamine acyltransferase [EC:2.3.1.129]
K00680	0	0	27.957	0	0	40.723	0	0	0	0	31.652	21.545	0	0	0	ytmI; uncharacterized N-acetyltransferase [EC:2.3.1.-]
K00681	29.957	0	26.27	0	13.581	0	0	12.633	1.881	80.857	35.03	18.328	0	0	21.364	ggt; gamma-glutamyltranspeptidase / glutathione hydrolase [EC:2.3.2.2 3.4.19.13]
K00684	27.454	0	11.832	0	13.213	0	0	12.135	5.792	4.133	9.01	0	0	0	0	aat; leucyl/phenylalanyl-tRNA---protein transferase [EC:2.3.2.6]
K00685	0	0	0	0	0	0	0	0	0	0	4.426	0	0	0	0	ATE1; arginyl-tRNA---protein transferase [EC:2.3.2.8]
K00688	55.66	70.59	0	0	27.172	0	0	0	23.398	20.205	30.679	0	0	76.13	53.288	PYG, glgP; glycogen phosphorylase [EC:2.4.1.1]
K00694	0	0	11.257	0	0	0	0	0	5.318	1.375	9.025	0	0	0	0	bcsA; cellulose synthase (UDP-forming) [EC:2.4.1.12]
K00695	1.617	1.715	3.047	5.324	6.5	6.901	5.799	0	4.181	1.116	3.48	3.452	4.999	0	0	E2.4.1.13; sucrose synthase [EC:2.4.1.13]
K00697	0	1.804	21.922	0	0	0	0	0	0	6.025	2.087	0	0	0	0	otsA; trehalose 6-phosphate synthase [EC:2.4.1.15 2.4.1.347]
K00700	18.307	0	17.703	5.689	13.946	0	2.066	1.656	0	8.285	13.813	8.61	2.671	0	7.175	GBE1, glgB; 1,4-alpha-glucan branching enzyme [EC:2.4.1.18]
K00702	0	27.198	0	0	0	0	0	0	0	0	0	0	0	0	0	E2.4.1.20; cellobiose phosphorylase [EC:2.4.1.20]
K00703	23.553	33.352	40.807	61.213	48.052	87.793	32.3	57.887	27.901	45.068	61.004	43.534	40.835	0	93.163	glgA; starch synthase [EC:2.4.1.21]
K00705	0	3.138	0	0	0	0	0	5.669	2.55	0	0	0	0	0	0	malQ; 4-alpha-glucanotransferase [EC:2.4.1.25]
K00720	0	0	0	0	0	0	0	0	0	2.316	0	0	0	0	0	UGCG; ceramide glucosyltransferase [EC:2.4.1.80]
K00721	36.458	23.506	38.178	4.078	41.939	10.572	13.327	21.512	38.758	96.273	49.832	30.093	0	0	0	DPM1; dolichol-phosphate mannosyltransferase [EC:2.4.1.83]
K00748	0	0	45.283	0	16.352	0	0	3.571	9.549	14.443	15.251	0	0	0	4.874	lpxB; lipid-A-disaccharide synthase [EC:2.4.1.182]
K00754	0	0	0	0	0	0	0	0	0	36.529	19.059	0	0	0	0	bshA; L-malate glycosyltransferase [EC:2.4.1.-]
K00756	23.342	135.953	35.727	0	54.417	73.217	0	47.107	0	28.463	45.24	48.655	0	48.953	0	pdp; pyrimidine-nucleoside phosphorylase [EC:2.4.2.2]
K00758	25.979	57.224	0	54.029	59.299	0	29.666	32.121	32.986	25.043	37.792	30.712	0	0	0	deoA, TYMP; thymidine phosphorylase [EC:2.4.2.4]
K00759	103.893	55.044	175.981	31.443	107.771	72.679	48.488	25.24	0	110.428	109.323	81.069	0	65.399	29.226	APRT, apt; adenine phosphoribosyltransferase [EC:2.4.2.7]
K00760	53.887	182.911	104.052	151.09	43.665	54.574	105.738	8.468	62.487	66.35	104.426	120.925	0	0	62.523	hprT, hpt, HPRT1; hypoxanthine phosphoribosyltransferase [EC:2.4.2.8]
K00761	196.626	115.831	140.849	379.286	181.814	74.004	0	250.503	233.837	162.156	178.976	118.895	0	0	100.443	upp, UPRT; uracil phosphoribosyltransferase [EC:2.4.2.9]
K00762	78.165	174.151	59.275	46.665	88.59	35.453	39.961	87.165	44.069	60.687	166.707	74.842	0	0	41.433	pyrE; orotate phosphoribosyltransferase [EC:2.4.2.10]
K00763	13.118	3.13	13.228	7.292	23.18	4.199	3.528	0	5.566	29.515	5.298	15.358	0	0	0	pncB, NAPRT1; nicotinate phosphoribosyltransferase [EC:6.3.4.21]
K00764	320.858	165.064	226.608	344.081	297.237	176.564	124.076	316.539	375.752	506.337	361.468	335.805	294.91	112.736	237.176	purF, PPAT; amidophosphoribosyltransferase [EC:2.4.2.14]
K00765	277.254	273.298	281.674	214.545	184.884	323.486	376.709	272.885	107.071	393.159	207.958	271.961	237.948	256.708	294.447	hisG; ATP phosphoribosyltransferase [EC:2.4.2.17]
K00766	140.705	138.468	65.872	28.216	61.877	5.683	48.131	51.743	155.749	201.631	115.156	133.868	6.182	33.202	45.794	trpD; anthranilate phosphoribosyltransferase [EC:2.4.2.18]
K00767	20.432	16.025	38.657	0	20.215	7.134	27.109	22.824	0	10.699	11.359	54.128	28.119	0	0	nadC, QPRT; nicotinate-nucleotide pyrophosphorylase (carboxylating) [EC:2.4.2.19]
K00768	7.354	0	3.819	0	0	0	0	0	13.743	2.752	5.767	0	0	0	0	E2.4.2.21, cobU, cobT; nicotinate-nucleotide--dimethylbenzimidazole phosphoribosyltransferase [EC:2.4.2.21]
K00769	10.553	0	14.907	0	0	0	0	0	18.017	0	0	21.943	0	0	0	gpt; xanthine phosphoribosyltransferase [EC:2.4.2.22]
K00772	58.979	163.917	88.38	46.269	52.682	112.545	79.772	53.631	67.846	84.507	16.949	29.712	0	0	12.691	mtaP, MTAP; 5'-methylthioadenosine phosphorylase [EC:2.4.2.28]
K00773	172.007	201.961	166.467	140.303	184.792	139.633	89.373	170.698	161.124	268.177	238.662	240.702	29.698	0	14.936	tgt, QTRT1; queuine tRNA-ribosyltransferase [EC:2.4.2.29]
K00782	0	0	0	0	0	0	0	0	0	0	9.642	0	0	0	0	lldG; L-lactate dehydrogenase complex protein LldG
K00783	48.868	22.988	0	54.168	34.17	73.772	0	0	37.845	84.723	24.432	0	0	0	30.559	rlmH; 23S rRNA (pseudouridine1915-N3)-methyltransferase [EC:2.1.1.177]
K00784	18.75	0	0	0	9.45	26.754	0	0	3.842	0	0	0	0	10.646	6.338	rnz; ribonuclease Z [EC:3.1.26.11]
K00786	0	0	3.437	0	0	0	0	0	0	2.519	5.237	0	0	0	0	E2.4.-.-; glycosyltransferase [EC:2.4.-.-]
K00788	0	0	45.653	0	0	0	0	23.987	0	2.534	14.655	0	0	0	0	thiE; thiamine-phosphate pyrophosphorylase [EC:2.5.1.3]
K00789	898.061	1169.03	1065.1	1243.61	1225.26	1117.33	1408.44	1241.29	1336.71	1285.97	1195.88	1270.95	1357.45	1176.99	1464.83	metK; S-adenosylmethionine synthetase [EC:2.5.1.6]
K00790	208.933	213.153	183.3	182.001	120.612	106.13	7.252	218.172	264.248	268.594	157.382	148.308	10.143	0	34.871	murA; UDP-N-acetylglucosamine 1-carboxyvinyltransferase [EC:2.5.1.7]
K00791	0	0	8.308	0	0	0	0	12.785	38.75	12.144	3.151	7.103	0	0	12.155	miaA, TRIT1; tRNA dimethylallyltransferase [EC:2.5.1.75]
K00793	12.755	50.739	0	17.285	22.25	27.505	0	63.514	60.601	63.564	30.572	10.439	0	0	40.795	ribE, RIB5; riboflavin synthase [EC:2.5.1.9]
K00794	31.777	84.794	62.442	11.88	14.85	36.652	114.193	69.685	26.636	149.825	51.058	78.265	56.096	59.233	103.947	ribH, RIB4; 6,7-dimethyl-8-ribityllumazine synthase [EC:2.5.1.78]
K00795	29.655	10.462	40.831	5.326	70.301	0	5.802	0	4.183	13.458	6.759	13.711	0	0	0	ispA; farnesyl diphosphate synthase [EC:2.5.1.1 2.5.1.10]
K00796	2.388	0	18.487	0	0	0	0	0	16.466	0	6.852	3.224	14.765	0	0	folP; dihydropteroate synthase [EC:2.5.1.15]
K00797	44.987	31.57	32.932	88.096	10.337	0	6.785	4.906	91.886	89.849	8.143	117.828	0	0	0	speE, SRM; spermidine synthase [EC:2.5.1.16]
K00798	25.355	0	16.535	82.968	0	32.815	0	44.716	7.675	42.594	64.376	14.704	0	0	19.458	MMAB, pduO; cob(I)alamin adenosyltransferase [EC:2.5.1.17]
K00799	74.512	8.336	74.809	136.876	83.165	94.235	78.62	91.852	206.258	93.447	121.823	106.948	39.58	0	22.461	GST, gst; glutathione S-transferase [EC:2.5.1.18]
K00800	29.266	13.067	40.448	0	3.135	4.23	0	22.506	0	2.005	25.953	4.328	0	45.827	4.294	aroA; 3-phosphoshikimate 1-carboxyvinyltransferase [EC:2.5.1.19]
K00803	19.161	0	0	0	0	0	0	0	0	4.979	0	0	0	0	0	AGPS, agpS; alkyldihydroxyacetonephosphate synthase [EC:2.5.1.26]
K00805	0	0	7.993	0	0	0	0	0	0	14.048	6.484	10.658	0	0	0	hepST; heptaprenyl diphosphate synthase [EC:2.5.1.30]
K00806	137.273	55.779	74.236	103.864	134.359	65.798	51.566	221.536	117.131	158.57	199.824	65.756	39.975	0	61.708	uppS; undecaprenyl diphosphate synthase [EC:2.5.1.31]
K00808	5.607	5.845	10.384	9.073	8.308	3.92	0	0	4.75	7.61	11.938	34.997	0	0	0	hss; homospermidine synthase [EC:2.5.1.44]
K00809	200.886	294.659	255.511	132.321	258.244	118.439	272.534	267.929	191.832	158.298	181.452	205.373	151.397	104.424	149.513	DHPS, dys; deoxyhypusine synthase [EC:2.5.1.46]
K00812	63.039	10.987	116.712	117.936	173.549	9.464	28.116	135.787	48.768	110.684	108.293	86.457	0	0	9.329	aspB; aspartate aminotransferase [EC:2.6.1.1]
K00813	0	0	0	0	3.487	0	0	0	0	0	0	0	0	0	0	aspC; aspartate aminotransferase [EC:2.6.1.1]
K00817	36.974	3.723	57.853	12.425	14.766	16.107	0	10.975	12.764	41.902	21.44	13.648	0	0	5.339	hisC; histidinol-phosphate aminotransferase [EC:2.6.1.9]
K00819	1.454	0	2.74	0	0	4.018	0	0	5.735	56.339	2.468	2.407	0	0	0	rocD, OAT; ornithine--oxo-acid transaminase [EC:2.6.1.13]
K00820	160.908	159.078	165.834	251.626	214.12	85.813	134.98	236.254	186.868	334.435	330.346	323.74	3.289	133.212	225.943	glmS, GFPT; glutamine---fructose-6-phosphate transaminase (isomerizing) [EC:2.6.1.16]
K00821	64.923	23.708	86.844	46.991	57.553	79.589	64.118	121.737	122.638	208.264	147.053	190.882	105.443	0	8.968	argD; acetylornithine/N-succinyldiaminopimelate aminotransferase [EC:2.6.1.11 2.6.1.17]
K00822	94.292	65.948	25.805	66.408	61.433	13.313	25.292	18.712	48.65	100.257	73.792	98.402	0	0	0	E2.6.1.18; beta-alanine--pyruvate transaminase [EC:2.6.1.18]
K00823	0	0	0	0	9.759	0	0	0	0	9.316	9.202	0	0	0	13.091	puuE; 4-aminobutyrate aminotransferase [EC:2.6.1.19]
K00824	2.538	0	4.784	5.573	5.103	7.214	0	9.813	12.683	0	25.055	7.228	15.401	0	0	dat; D-alanine transaminase [EC:2.6.1.21]
K00826	272.259	212.342	259.219	201.675	139.816	211.311	131.929	218.118	171.213	257.813	282.293	112.909	7.267	87.357	256.147	E2.6.1.42, ilvE; branched-chain amino acid aminotransferase [EC:2.6.1.42]
K00830	49.074	53.754	6.294	10.887	40.921	0	29.257	6.685	5.702	95.903	7.165	2.354	0	0	4.948	AGXT; alanine-glyoxylate transaminase / serine-glyoxylate transaminase / serine-pyruvate transaminase [EC:2.6.1.44 2.6.1.45 2.6.1.51]
K00831	131.707	53.02	82.736	50.17	57.081	82.737	63.394	125.523	67.693	89.497	137.769	179.524	0	0	10.371	serC, PSAT1; phosphoserine aminotransferase [EC:2.6.1.52]
K00832	138.149	81.186	150.202	7.572	22.868	97.409	0	17.956	5.947	83.253	77.982	35.685	0	0	9.329	tyrB; aromatic-amino-acid transaminase [EC:2.6.1.57]
K00833	0	6.26	13.461	0	32.606	0	0	28.666	21.471	19.29	10.564	26.555	9.521	0	0	bioA; adenosylmethionine---8-amino-7-oxononanoate aminotransferase [EC:2.6.1.62]
K00835	0	0	0	0	0	0	0	0	0	0	0	0	0	0	8.798	avtA; valine--pyruvate aminotransferase [EC:2.6.1.66]
K00836	3.219	0	0	18.98	43.319	0	27.476	0	11.1	19.841	4.619	24.213	0	0	0	ectB, dat; diaminobutyrate-2-oxoglutarate transaminase [EC:2.6.1.76]
K00837	0	0	16.207	0	0	0	0	0	0	7.789	10.284	0	0	0	0	ISS1, VAS1; aromatic aminotransferase [EC:2.6.1.-]
K00840	0	0	0	0	16.671	0	0	0	5.814	6.984	2.419	0	0	0	4.547	astC; succinylornithine aminotransferase [EC:2.6.1.81]
K00845	12.029	0	0	0	12.529	0	5.369	8.107	9.588	2.937	86.271	26.252	0	0	0	glk; glucokinase [EC:2.7.1.2]
K00847	2.436	0	0	10.695	0	0	5.825	0	4.2	3.364	6.991	3.468	0	0	25.049	E2.7.1.4, scrK; fructokinase [EC:2.7.1.4]
K00850	50.278	24.658	32.872	0	0	0	0	25.99	50.096	42.833	38.85	0	0	0	0	pfkA, PFK; 6-phosphofructokinase 1 [EC:2.7.1.11]
K00851	0	0	9.514	0	9.587	0	0	0	0	6.384	0	0	0	0	43.007	E2.7.1.12, gntK, idnK; gluconokinase [EC:2.7.1.12]
K00852	6.806	0	0	0	0	0	0	0	4.1	0	0	0	0	0	0	rbsK, RBKS; ribokinase [EC:2.7.1.15]
K00853	0	0	0	0	0	0	0	0	0	0	0	0	0	0	15.612	araB; L-ribulokinase [EC:2.7.1.16]
K00854	0	0	0	0	5.564	0	0	0	0	13.958	0	0	0	0	26.125	xylB, XYLB; xylulokinase [EC:2.7.1.17]
K00855	76.108	72.018	104.277	0	67.626	31.757	0	97.468	17.129	167.117	30.123	56.748	0	0	87.687	PRK, prkB; phosphoribulokinase [EC:2.7.1.19]
K00856	20.891	17.434	8.526	44.126	13.024	6.535	30.604	4.418	3.96	39.173	44	49.803	0	0	0	E2.7.1.20, ADK; adenosine kinase [EC:2.7.1.20]
K00857	38.774	26.461	31.334	52.119	82.802	0	24.358	9.192	110.836	59.498	108.779	131.257	91.865	0	0	tdk, TK; thymidine kinase [EC:2.7.1.21]
K00858	56.786	50.561	81.176	128.003	25.359	51.391	106.338	149.651	84.296	82.387	31.642	66.564	131.107	203.487	244.916	ppnK, NADK; NAD+ kinase [EC:2.7.1.23]
K00859	0	0	0	0	0	0	0	15.01	12.903	22.664	5.426	0	12.31	0	0	coaE; dephospho-CoA kinase [EC:2.7.1.24]
K00860	0	0	12.878	30.002	0	0	8.171	0	0	4.719	9.806	0	0	0	0	cysC; adenylylsulfate kinase [EC:2.7.1.25]
K00863	8.306	0	8.952	10.363	11.984	6.759	5.68	6.827	8.191	0	3.398	16.906	7.344	0	6.508	DAK, TKFC; triose/dihydroxyacetone kinase / FAD-AMP lyase (cyclizing) [EC:2.7.1.28 2.7.1.29 4.6.1.15]
K00864	3.901	0	30.547	0	0	0	15.693	2.525	11.274	18.877	25.973	52.019	0	0	28.377	glpK, GK; glycerol kinase [EC:2.7.1.30]
K00867	9.286	0	8.462	0	0	0	0	4.118	3.705	0	15.354	12.239	0	0	0	coaA; type I pantothenate kinase [EC:2.7.1.33]
K00868	7.709	0	0	0	0	0	0	0	0	0	3.266	0	0	0	0	pdxK, pdxY; pyridoxine kinase [EC:2.7.1.35]
K00869	0	0	0	0	0	0	0	0	0	0	0	0	0	9.84	5.858	E2.7.1.36, MVK, mvaK1; mevalonate kinase [EC:2.7.1.36]
K00872	2.35	0	0	0	9.487	0	0	0	45.813	0	3.373	13.389	0	0	6.241	thrB1; homoserine kinase [EC:2.7.1.39]
K00873	197.534	178.209	289.721	157.23	101.654	107.972	153.5	266.048	117.809	257.187	168.907	123.893	56.462	0	146.104	PK, pyk; pyruvate kinase [EC:2.7.1.40]
K00874	89.702	170.906	68.402	137.313	154.266	101.219	141.286	123.967	120.304	118.625	160.228	163.663	115.175	55.085	50.319	kdgK; 2-dehydro-3-deoxygluconokinase [EC:2.7.1.45]
K00875	0	0	0	0	0	0	0	0	0	0	5.322	0	0	0	0	rbtK; D-ribulokinase [EC:2.7.1.47]
K00876	0	5.757	0	0	0	0	9.521	0	0	0	0	0	0	0	0	udk, UCK; uridine kinase [EC:2.7.1.48]
K00880	0	0	0	0	0	0	0	0	0	0	5.42	0	0	0	0	lyxK; L-xylulokinase [EC:2.7.1.53]
K00882	0	0	0	0	0	0	0	0	15.601	9.373	0	0	0	0	0	fruK; 1-phosphofructokinase [EC:2.7.1.56]
K00883	0	0	0	0	0	0	0	0	0	0	3.373	0	0	0	0	dgoK; 2-dehydro-3-deoxygalactonokinase [EC:2.7.1.58]
K00884	0	0	0	0	4.599	0	0	16.474	0	11.873	0	0	0	0	6.388	NAGK, nagK; N-acetylglucosamine kinase [EC:2.7.1.59]
K00886	0	0	0	0	0	0	0	0	0	0	0	32.597	0	0	0	ppgK; polyphosphate glucokinase [EC:2.7.1.63]
K00891	4.117	8.734	22.262	0	24.83	32.303	53.594	33.673	0	29.328	19.197	0	0	0	0	E2.7.1.71, aroK, aroL; shikimate kinase [EC:2.7.1.71]
K00895	0	0	0	0	0	0	0	0	0	0	2.44	0	0	0	0	pfp, PFP; diphosphate-dependent phosphofructokinase [EC:2.7.1.90]
K00899	6.818	0	0	0	0	0	0	0	0	0	0	0	0	0	23.188	mtnK; 5-methylthioribose kinase [EC:2.7.1.100]
K00901	0	0	0	18.285	14.71	0	0	14.195	0	41.311	0	0	0	0	0	dgkA, DGK; diacylglycerol kinase (ATP) [EC:2.7.1.107]
K00906	66.828	37.425	38.966	2.532	4.58	0	0	25.819	14.526	30.815	56.95	21.395	0	0	3.064	aceK; isocitrate dehydrogenase kinase/phosphatase [EC:2.7.11.5 3.1.3.-]
K00912	0	0	14.267	0	0	0	0	3.574	0	10.768	5.604	0	0	0	0	lpxK; tetraacyldisaccharide 4'-kinase [EC:2.7.1.130]
K00919	7.367	0	9.294	0	10.079	6.988	11.745	0	4.234	0	10.682	0	15.186	0	0	ispE; 4-diphosphocytidyl-2-C-methyl-D-erythritol kinase [EC:2.7.1.148]
K00924	190.198	189.278	156.473	100.76	138.936	154.569	88.704	212.036	75.863	255.973	160.756	119.54	127.794	99.086	115.592	E2.7.1.-; kinase [EC:2.7.1.-]
K00925	0	14.155	24.379	0	0	0	4.402	7.346	0	0	2.489	7.588	0	0	13.873	ackA; acetate kinase [EC:2.7.2.1]
K00926	0	0	0	0	0	0	0	0	0	3.196	0	0	0	0	0	arcC; carbamate kinase [EC:2.7.2.2]
K00927	291.423	341.972	358.771	192.67	198.497	240.576	194.579	307.199	288.176	376.645	269.811	345.708	100.517	0	280.27	PGK, pgk; phosphoglycerate kinase [EC:2.7.2.3]
K00928	303.897	531.862	359.072	183.139	516.675	211.323	605.028	390.333	339.397	501.099	432.572	515.76	238.246	511.686	329.709	lysC; aspartate kinase [EC:2.7.2.4]
K00930	244.854	453.426	279.323	153.28	203.279	312.951	257.495	286.195	227.42	345.193	489.878	319.606	106.668	160.448	245.674	argB; acetylglutamate kinase [EC:2.7.2.8]
K00931	135.475	131.369	104.037	27.632	42.979	15.713	4.456	56.708	3.213	80.073	54.294	15.852	5.756	0	9.655	proB; glutamate 5-kinase [EC:2.7.2.11]
K00936	1.673	0	14.79	0	0	0	3.279	16.353	17.478	0	6.488	9.429	0	0	0	pdtaS; two-component system, sensor histidine kinase PdtaS [EC:2.7.13.3]
K00937	66.864	16.079	72.09	0	42.939	43.441	46.888	76.542	70.257	34.449	58.839	55.48	0	0	22.804	ppk; polyphosphate kinase [EC:2.7.4.1]
K00939	167.307	159.485	158.665	74.716	94.947	125.188	137.829	179.397	172.586	278.908	228.793	191.503	32.142	45.4	175.659	adk, AK; adenylate kinase [EC:2.7.4.3]
K00940	650.935	611.641	604.132	580.362	668.592	667.712	861.146	1017.11	738.012	564.812	786.237	751.852	452.518	398.965	406.985	ndk, NME; nucleoside-diphosphate kinase [EC:2.7.4.6]
K00941	25.666	19.365	18.572	6.114	11.197	59.741	0	79.874	27.261	71.664	51.098	33.073	8.088	0	0	thiD; hydroxymethylpyrimidine/phosphomethylpyrimidine kinase [EC:2.7.1.49 2.7.4.7]
K00942	60.432	42.687	85.788	63.771	98.976	17.857	29.694	51.312	6.438	61.565	157.611	63.716	0	0	51.137	E2.7.4.8, gmk; guanylate kinase [EC:2.7.4.8]
K00943	30.28	8.176	24.013	0	14.056	0	0	44.368	36.273	25.845	32.052	16.459	0	18.398	0	tmk, DTYMK; dTMP kinase [EC:2.7.4.9]
K00945	34.523	0	6.296	0	18.738	0	23.968	13.095	36.672	74.429	5.046	41.252	10.33	18.778	56.554	cmk; CMP/dCMP kinase [EC:2.7.4.25]
K00946	2.061	0	0	32.094	0	0	4.929	4.303	0	11.738	0	31.385	46.146	0	0	thiL; thiamine-monophosphate kinase [EC:2.7.4.16]
K00948	553.026	891.99	742.604	906.046	563.345	723.006	835.096	899.42	763.332	804.842	733.129	769.636	150.276	473.26	435.114	PRPS, prsA; ribose-phosphate pyrophosphokinase [EC:2.7.6.1]
K00950	10.754	0	17.423	0	0	0	0	0	9.415	6.384	15.512	0	0	0	14.726	folK; 2-amino-4-hydroxy-6-hydroxymethyldihydropteridine diphosphokinase [EC:2.7.6.3]
K00951	129.926	185.421	96.744	324.354	128.439	145.157	221.729	100.752	201.077	154.955	76.51	122.531	30.253	53.2	55.973	relA; GTP pyrophosphokinase [EC:2.7.6.5]
K00952	14.452	0	0	0	0	21.566	0	0	19.626	10.467	0	0	0	0	0	nadM; nicotinamide-nucleotide adenylyltransferase [EC:2.7.7.1]
K00954	126.651	141.158	106.357	69.756	102.398	0	117.303	141.239	100.326	209.463	181.219	197.306	0	72.777	114.359	E2.7.7.3A, coaD, kdtB; pantetheine-phosphate adenylyltransferase [EC:2.7.7.3]
K00955	22.774	0	3.866	0	108.657	2.919	0	22.585	177.785	226.955	159.573	181.823	0	0	0	cysNC; bifunctional enzyme CysN/CysC [EC:2.7.7.4 2.7.1.25]
K00956	74.366	136.809	61.434	58.593	49.479	194.706	115.373	102.207	72.141	88.039	80.41	112.549	4.924	0	81.427	cysN; sulfate adenylyltransferase subunit 1 [EC:2.7.7.4]
K00957	470.605	594.099	698.861	442.883	572.585	791.595	380.848	570.91	419.2	720.907	653.127	592.577	352.75	777.496	690.924	cysD; sulfate adenylyltransferase subunit 2 [EC:2.7.7.4]
K00958	29.714	10.848	0	0	0	32.876	4.078	112.024	15.953	169.793	38.239	0	77.307	0	138.593	sat, met3; sulfate adenylyltransferase [EC:2.7.7.4]
K00962	551.424	748.814	683.615	1028.9	766.017	727.036	946.268	828.326	963.128	676.432	634.462	815.922	603.926	339.278	533.169	pnp, PNPT1; polyribonucleotide nucleotidyltransferase [EC:2.7.7.8]
K00963	169.773	256.971	186.479	238.311	275.148	153.756	154.041	174.734	258.257	264.937	210.486	265.173	93.843	110.134	91.466	UGP2, galU, galF; UTP--glucose-1-phosphate uridylyltransferase [EC:2.7.7.9]
K00965	44.386	8.99	48.609	56.658	48.083	0	110.205	162.013	47.732	64.462	8.332	15.746	96.743	83.474	59.623	galT, GALT; UDPglucose--hexose-1-phosphate uridylyltransferase [EC:2.7.7.12]
K00966	77.359	0	68.796	0	0	111.441	32.858	74.019	66.665	31.767	30.113	0	0	0	37.287	GMPP; mannose-1-phosphate guanylyltransferase [EC:2.7.7.13]
K00969	7.626	0	0	14.917	20.489	0	0	0	5.858	9.77	31.99	13.695	0	0	0	nadD; nicotinate-nucleotide adenylyltransferase [EC:2.7.7.18]
K00970	4.224	10.183	29.662	3.132	11.569	38.43	29.965	11.885	12.179	42.978	47.601	19.89	17.644	0	20.394	pcnB; poly(A) polymerase [EC:2.7.7.19]
K00971	0	37.916	0	0	16.077	0	0	0	0	0	12.556	0	0	0	7.569	manC, cpsB; mannose-1-phosphate guanylyltransferase [EC:2.7.7.13]
K00973	170.659	133.33	83.198	115.808	112.265	129.245	92.294	141.57	77.37	170.958	147.514	128.427	63.086	194.126	136.348	E2.7.7.24, rfbA, rffH; glucose-1-phosphate thymidylyltransferase [EC:2.7.7.24]
K00974	1.654	0	18.596	3.63	3.119	0	3.955	7.849	11.806	14.31	18.375	7.063	0	0	4.459	cca; tRNA nucleotidyltransferase (CCA-adding enzyme) [EC:2.7.7.72 3.1.3.- 3.1.4.-]
K00975	51.863	90.197	88.732	43.622	189.624	38.211	11.814	53.826	95.304	104.493	80.415	95.14	4.95	0	47.58	glgC; glucose-1-phosphate adenylyltransferase [EC:2.7.7.27]
K00978	0	0	0	0	0	0	0	0	0	3.477	0	0	0	0	0	rfbF; glucose-1-phosphate cytidylyltransferase [EC:2.7.7.33]
K00979	9.504	0	19.977	0	23.367	8.309	13.966	17.034	5.034	73.467	40.536	4.157	9.028	0	0	kdsB; 3-deoxy-manno-octulosonate cytidylyltransferase (CMP-KDO synthetase) [EC:2.7.7.38]
K00980	0	0	0	0	0	0	49.576	0	26.89	0	0	0	0	0	0	tagD; glycerol-3-phosphate cytidylyltransferase [EC:2.7.7.39]
K00981	0	0	23.646	5.976	5.281	0	6.51	5.216	18.012	30.045	35.917	15.501	0	0	18.683	E2.7.7.41, CDS1, CDS2, cdsA; phosphatidate cytidylyltransferase [EC:2.7.7.41]
K00982	0.64	2.648	13.583	0	1.373	0	1.531	0	0	8.018	9.414	1.815	0	0	0	glnE; [glutamine synthetase] adenylyltransferase / [glutamine synthetase]-adenylyl-L-tyrosine phosphorylase [EC:2.7.7.42 2.7.7.89]
K00984	6.349	0	0	0	0	0	0	0	23.788	0	0	0	0	0	0	aadA; streptomycin 3\-adenylyltransferase [EC:2.7.7.47]"
K00986	0	48.734	30.56	0	46.148	13.531	0	0	0	0	0	0	0	104.039	131.093	ltrA; RNA-directed DNA polymerase [EC:2.7.7.49]
K00989	388.707	430.028	367.949	567.628	591.547	539.545	696.031	420.759	745.439	495.645	614.838	507.003	233.827	85.45	145.871	rph; ribonuclease PH [EC:2.7.7.56]
K00990	24.11	10.448	17.993	1.578	33.756	0	6.874	21.76	6.195	24.043	41.078	10.049	2.222	0	5.787	glnD; [protein-PII] uridylyltransferase [EC:2.7.7.59]
K00991	9.859	13.867	18.979	0	0	9.352	0	40.156	5.666	18.019	4.716	18.845	0	0	0	ispD; 2-C-methyl-D-erythritol 4-phosphate cytidylyltransferase [EC:2.7.7.60]
K00992	18.759	0	0	0	0	18.502	0	12.261	5.605	18.513	13.945	0	0	0	0	murU; N-acetyl-alpha-D-muramate 1-phosphate uridylyltransferase [EC:2.7.7.99]
K00995	125.303	196.349	65.313	42.805	67.121	32.563	93.082	99.924	29.349	77.538	80.152	71.883	54.216	0	0	pgsA, PGS1; CDP-diacylglycerol---glycerol-3-phosphate 3-phosphatidyltransferase [EC:2.7.8.5]
K00996	0	0	0	0	5.642	0	0	0	0	0	0	0	0	0	0	rfbP; undecaprenyl-phosphate galactose phosphotransferase [EC:2.7.8.6]
K00997	87.501	20.953	37.951	29.36	40.588	0	0	57.621	33.619	15.5	86.015	46.838	0	50.151	29.857	acpS; holo-[acyl-carrier protein] synthase [EC:2.7.8.7]
K00998	0	0	0	0	0	0	0	0	11.149	0	0	0	0	0	0	pssA; CDP-diacylglycerol---serine O-phosphatidyltransferase [EC:2.7.8.8]
K01000	224.868	312.999	344.13	248.89	330.672	158.621	198.171	233.967	290.094	375.607	248.25	283.176	124.098	0	162.338	mraY; phospho-N-acetylmuramoyl-pentapeptide-transferase [EC:2.7.8.13]
K01001	0	0	0	0	0	0	9.823	0	0	0	0	0	0	0	0	ALG7; UDP-N-acetylglucosamine--dolichyl-phosphate N-acetylglucosaminephosphotransferase [EC:2.7.8.15]
K01003	15.617	0	0	0	0	0	0	0	4.322	3.462	0	0	0	0	0	bcpA; oxaloacetate decarboxylase [EC:4.1.1.112]
K01004	0	0	0	0	0	0	0	0	0	17.875	0	0	0	0	0	pcs; phosphatidylcholine synthase [EC:2.7.8.24]
K01006	145.205	155.077	167.28	295.521	344.281	222.656	280.711	193.415	271.99	220.291	223.575	270.936	254.072	239.551	245.76	ppdK; pyruvate, orthophosphate dikinase [EC:2.7.9.1]
K01007	200.782	277.372	257.448	228.193	154.38	203.432	190.195	265.994	255.427	206.655	156.99	180.882	70.905	0	55.132	pps, ppsA; pyruvate, water dikinase [EC:2.7.9.2]
K01008	38.691	59.635	48.725	47.166	3.903	40.366	0	0	10.173	53.381	62.711	0	0	0	0	selD, SEPHS; selenide, water dikinase [EC:2.7.9.3]
K01011	114.766	33.389	84.374	113.57	64.324	50.936	134.024	140.622	75.575	128.603	91.421	41.164	139.436	183.27	48.99	TST, MPST, sseA; thiosulfate/3-mercaptopyruvate sulfurtransferase [EC:2.8.1.1 2.8.1.2]
K01012	69.067	49.339	15.589	64.546	115.13	51.121	69.404	136.339	130.202	231.21	160.167	160.307	178.47	9.912	103.233	bioB; biotin synthase [EC:2.8.1.6]
K01023	0	0	0	5.193	0	0	0	0	0	6.535	0	0	0	0	0	assT; arylsulfate sulfotransferase [EC:2.8.2.22]
K01026	33.346	46.319	56.032	52.974	65	55.631	0	24.244	45.605	3.256	50.388	60.486	0	0	0	pct; propionate CoA-transferase [EC:2.8.3.1]
K01027	0	0	0	47.277	7.097	0	0	0	0	35.704	0	40.681	0	0	0	OXCT; 3-oxoacid CoA-transferase [EC:2.8.3.5]
K01028	344.125	337.03	240.285	355.474	413.441	411.496	279.398	280.55	360.089	341.709	513.873	423.02	77.629	84.593	90.565	E2.8.3.5A, scoA; 3-oxoacid CoA-transferase subunit A [EC:2.8.3.5]
K01029	431.785	427.65	367.45	565.986	685.783	595.599	692.63	479.075	412.468	486.375	581.197	520.414	369.816	301.199	154.901	E2.8.3.5B, scoB; 3-oxoacid CoA-transferase subunit B [EC:2.8.3.5]
K01031	52.585	0	25.05	0	24.629	50.536	32.97	0	28.706	14.57	14.204	4.837	0	0	0	pcaI; 3-oxoadipate CoA-transferase, alpha subunit [EC:2.8.3.6]
K01032	103.192	68.116	61.378	0	23.331	0	20.803	5.075	42.034	21.203	72.969	67.105	18.527	35.485	0	pcaJ; 3-oxoadipate CoA-transferase, beta subunit [EC:2.8.3.6]
K01034	3.516	0	6.627	0	0	0	0	0	0	28.717	0	12.69	0	0	0	atoD; acetate CoA/acetoacetate CoA-transferase alpha subunit [EC:2.8.3.8 2.8.3.9]
K01035	33.865	0	40.328	0	0	20.492	0	0	0	19.23	0	58.368	0	0	0	atoA; acetate CoA/acetoacetate CoA-transferase beta subunit [EC:2.8.3.8 2.8.3.9]
K01039	0	19.214	8.549	49.146	5.168	0	0	0	4.377	86.967	21.856	0	0	0	0	gctA; glutaconate CoA-transferase, subunit A [EC:2.8.3.12]
K01040	25.435	90.382	90.39	117.351	38.77	72.361	0	0	33.758	35.501	40.935	0	133.756	0	0	gctB; glutaconate CoA-transferase, subunit B [EC:2.8.3.12]
K01042	0	0	0	0	0	0	0	0	0	1.953	0	0	0	0	5.025	selA; L-seryl-tRNA(Ser) seleniumtransferase [EC:2.9.1.1]
K01046	0	0	3.413	0	0	0	0	0	9.261	0	7.997	0	8.304	0	0	lip, TGL2; triacylglycerol lipase [EC:3.1.1.3]
K01048	8.487	0	0	0	28.355	5.96	0	0	0	0	0	6.465	0	0	0	pldB; lysophospholipase [EC:3.1.1.5]
K01053	68.316	21.976	92.729	0	33.416	0	0	0	11.89	6.417	3.121	0	36.66	62.429	0	E3.1.1.17, gnl, RGN; gluconolactonase [EC:3.1.1.17]
K01055	8.563	0	0	6.171	0	0	0	0	0	0	5.146	0	0	0	0	pcaD; 3-oxoadipate enol-lactonase [EC:3.1.1.24]
K01056	58.29	5.09	59.145	86.289	21.098	20.704	77.974	41.556	52.612	127.972	88.139	117.044	0	0	11.179	PTH1, pth, spoVC; peptidyl-tRNA hydrolase, PTH1 family [EC:3.1.1.29]
K01057	0	0	6.018	0	0	0	0	12.568	5.515	9.111	13.896	4.554	0	0	0	PGLS, pgl, devB; 6-phosphogluconolactonase [EC:3.1.1.31]
K01058	0	0	0	0	0	0	0	11.418	0	0	2.85	0	0	0	6.76	pldA; phospholipase A1/A2 [EC:3.1.1.32 3.1.1.4]
K01061	11.191	0	86.642	29.295	0	0	0	0	19.092	43.401	40.539	12.247	61.675	40.231	0	E3.1.1.45; carboxymethylenebutenolidase [EC:3.1.1.45]
K01066	2.196	0	0	4.821	0	6.25	5.252	0	11.401	0	10.109	3.127	0	0	0	aes; acetyl esterase [EC:3.1.1.-]
K01069	97.203	16.301	20.355	8	30.663	0	6.691	45.831	9.648	38.335	20.656	28.464	8.651	0	0	gloB, gloC, HAGH; hydroxyacylglutathione hydrolase [EC:3.1.2.6]
K01070	12.969	24.441	14.356	0	10.367	7.134	0	30.944	0	15.023	25.729	58.899	0	0	0	frmB, ESD, fghA; S-formylglutathione hydrolase [EC:3.1.2.12]
K01073	0	0	20.214	0	0	0	0	0	0	17.908	23.088	0	0	0	0	E3.1.2.20; acyl-CoA hydrolase [EC:3.1.2.20]
K01075	21.734	0	12.296	0	0	0	0	38.219	0	24.635	18.726	0	0	0	0	E3.1.2.23; 4-hydroxybenzoyl-CoA thioesterase [EC:3.1.2.23]
K01077	0	0	0	0	0	0	0	0	0	0	4.907	25.721	0	0	0	E3.1.3.1, phoA, phoB; alkaline phosphatase [EC:3.1.3.1]
K01078	0	0	0	0	4.688	0	0	0	0	0	0	0	0	0	0	PHO; acid phosphatase [EC:3.1.3.2]
K01079	81.73	0	48.925	37.169	12.145	56.279	111.98	43.757	0	52.466	55.285	6.187	0	64.71	76.815	serB, PSPH; phosphoserine phosphatase [EC:3.1.3.3]
K01081	11.812	0	0	73.697	0	54.269	0	0	134.05	68.352	10.789	18.555	0	0	0	E3.1.3.5; 5'-nucleotidase [EC:3.1.3.5]
K01082	0	0	13.407	0	0	0	17.069	0	0	3.726	0	27.121	0	0	0	cysQ, MET22, BPNT1; 3'(2'), 5'-bisphosphate nucleotidase [EC:3.1.3.7]
K01085	0	0	0	0	9.973	0	0	0	0	0	0	0	0	0	0	agp; glucose-1-phosphatase [EC:3.1.3.10]
K01089	0	0	0	23.417	3.928	0	0	0	27.58	20.631	19.059	50.546	0	0	0	hisB; imidazoleglycerol-phosphate dehydratase / histidinol-phosphatase [EC:4.2.1.19 3.1.3.15]
K01090	22.495	47.709	81.527	93.192	95.294	78.05	0	28.75	21.533	41.438	28.703	53.252	177.463	0	0	E3.1.3.16; protein phosphatase [EC:3.1.3.16]
K01091	3.476	0	23.83	21.715	13.944	0	0	19.422	5.825	57.178	58.842	0	0	0	0	gph; phosphoglycolate phosphatase [EC:3.1.3.18]
K01092	126.345	101.348	163.794	38.212	39.808	15.755	62.927	31.665	73.244	173.076	128.783	67.093	8.815	0	44.615	E3.1.3.25, IMPA, suhB; myo-inositol-1(or 4)-monophosphatase [EC:3.1.3.25]
K01095	13.574	17.175	16.297	8.198	7.507	0	0	43.822	28.73	28.083	23.127	17.82	0	0	0	pgpA; phosphatidylglycerophosphatase A [EC:3.1.3.27]
K01104	5.135	0	79.813	0	12.317	0	24.559	69.471	17.706	50.049	11.268	7.31	0	0	13.966	E3.1.3.48; protein-tyrosine phosphatase [EC:3.1.3.48]
K01113	55.153	52.564	57.24	108.765	93.078	105.753	56.559	53.953	62.141	57.549	66.265	88.16	66.096	66.229	45.493	phoD; alkaline phosphatase D [EC:3.1.3.1]
K01118	0	0	7.216	8.57	0	0	0	0	0	16.216	44.35	18.756	0	0	0	acpD, azoR; FMN-dependent NADH-azoreductase [EC:1.7.1.17]
K01126	1.536	3.258	9.124	0	0	10.007	3.555	0	2.645	12.994	25.132	6.559	0	0	8.151	E3.1.4.46, glpQ, ugpQ; glycerophosphoryl diester phosphodiesterase [EC:3.1.4.46]
K01129	42.04	70.085	37.063	4.078	6.143	4.825	4.128	36.426	49.065	34.429	56.156	29.91	5.744	0	7.136	dgt; dGTPase [EC:3.1.5.1]
K01130	126.001	169.357	240.174	208.846	210.393	197.971	181.25	152.928	30.445	139.484	141.016	152.877	344.208	295.598	284.484	E3.1.6.1, aslA; arylsulfatase [EC:3.1.6.1]
K01133	0	0	0	2.898	0	0	0	0	4.533	10.877	17.104	0	0	0	0	betC; choline-sulfatase [EC:3.1.6.6]
K01139	101.794	64.89	45.121	0	1.848	0	0	16.378	47.133	63.492	21.677	119.134	43.322	0	43.932	spoT; GTP diphosphokinase / guanosine-3',5'-bis(diphosphate) 3'-diphosphatase [EC:2.7.6.5 3.1.7.2]
K01141	0	0	0	0	2.814	0	0	0	0	1.943	4.037	0	0	0	0	sbcB, exoI; exodeoxyribonuclease I [EC:3.1.11.1]
K01142	34.828	22.845	80.737	6.288	93.086	0	0	60.152	51.587	52.237	137.894	53.265	8.159	27.837	0	E3.1.11.2, xthA; exodeoxyribonuclease III [EC:3.1.11.2]
K01144	45.766	0	19.751	41.213	13.495	0	0	0	0	2.598	44.614	55.469	0	0	0	E3.1.11.5; exodeoxyribonuclease V [EC:3.1.11.5]
K01147	0	0	18.342	4.654	8.467	0	7.605	12.167	1.828	17.392	7.569	7.546	9.833	0	2.849	rnb; exoribonuclease II [EC:3.1.13.1]
K01150	0	0	0	0	0	0	0	0	0	2.975	0	0	0	0	8.719	endA; deoxyribonuclease I [EC:3.1.21.1]
K01151	0	0	0	0	0	0	37.035	0	0	17.781	3.553	7.05	0	0	0	nfo; deoxyribonuclease IV [EC:3.1.21.2]
K01153	66.554	50.553	302.062	154.64	0	134.434	0	88.181	22.848	33.276	49.701	44.19	0	58.229	204.001	hsdR; type I restriction enzyme, R subunit [EC:3.1.21.3]
K01154	0	0	0	0	0	0	0	0	0	0	0	2.367	0	0	0	hsdS; type I restriction enzyme, S subunit [EC:3.1.21.3]
K01156	85.887	49.645	46.155	0	0	93.139	0	0	0	0	0	0	0	116.617	142.577	res; type III restriction enzyme [EC:3.1.21.5]
K01159	44.785	0	8.58	15.217	15.542	81.045	28.862	72.195	58.351	19.629	43.061	75.643	23.022	25.038	13.067	ruvC; crossover junction endodeoxyribonuclease RuvC [EC:3.1.22.4]
K01166	0	0	6.261	0	0	0	0	0	0	0	0	0	0	0	0	RNASET2; ribonuclease T2 [EC:4.6.1.19]
K01167	0	0	15.274	0	0	0	0	0	0	22.389	0	0	0	0	0	rnaSA; ribonuclease T1 [EC:3.1.27.3]
K01169	0	0	0	0	0	0	0	0	0	0	0	0	0	0	7.374	rna; ribonuclease I (enterobacter ribonuclease) [EC:4.6.1.21]
K01170	58.39	30.953	0	42.009	0	12.956	0	0	25.207	0	46.281	0	0	0	0	endA; tRNA-intron endonuclease, archaea type [EC:4.6.1.16]
K01173	0	0	0	0	0	0	0	5.851	0	0	0	0	0	0	0	ENDOG; endonuclease G, mitochondrial
K01176	0	0	0	0	0	0	0	0	0	0	0	0	0	0	3.64	AMY, amyA, malS; alpha-amylase [EC:3.2.1.1]
K01179	0	0	0	0	0	0	0	0	0	0	2.879	0	0	0	0	E3.2.1.4; endoglucanase [EC:3.2.1.4]
K01181	11.451	0	0	0	0	0	3.372	0	0	6.426	0	6.021	0	0	0	E3.2.1.8, xynA; endo-1,4-beta-xylanase [EC:3.2.1.8]
K01182	2.352	0	0	7.745	0	0	5.624	4.507	2.027	0	5.062	0	0	0	0	IMA, malL; oligo-1,6-glucosidase [EC:3.2.1.10]
K01183	0	0	0	0	10.461	0	0	0	0	0	3.563	0	0	0	4.399	E3.2.1.14; chitinase [EC:3.2.1.14]
K01185	8.648	0	0	0	0	0	0	0	0	0	0	0	0	0	0	E3.2.1.17; lysozyme [EC:3.2.1.17]
K01186	0	0	0	0	0	0	0	0	0	0	13.865	0	0	0	0	NEU1; sialidase-1 [EC:3.2.1.18]
K01187	0	0	0	0	0	0	0	6.603	0	0	6.824	0	0	0	0	malZ; alpha-glucosidase [EC:3.2.1.20]
K01192	0	0	0	0	0	0	0	0	0	0	2.245	0	0	0	0	E3.2.1.25, MANBA, manB; beta-mannosidase [EC:3.2.1.25]
K01194	0	0	0	0	0	0	0	0	0	0	1.58	0	0	0	0	TREH, treA, treF; alpha,alpha-trehalase [EC:3.2.1.28]
K01198	0	0	0	0	0	0	0	0	0	40.728	0	32.85	0	0	3.334	xynB; xylan 1,4-beta-xylosidase [EC:3.2.1.37]
K01206	0	0	0	0	0	0	0	0	0	8.931	11.554	0	0	0	0	FUCA; alpha-L-fucosidase [EC:3.2.1.51]
K01207	2.006	4.256	41.493	4.399	4.23	0	4.797	15.005	17.446	13.835	18.592	2.628	0	0	16.905	nagZ; beta-N-acetylhexosaminidase [EC:3.2.1.52]
K01209	0	0	0	0	0	0	0	0	0	0	1.838	5.45	0	0	0	abfA; alpha-L-arabinofuranosidase [EC:3.2.1.55]
K01214	11.583	1.927	16.64	0	0	0	0	0	0	20.634	7.602	11.239	0	0	0	ISA, treX; isoamylase [EC:3.2.1.68]
K01222	1.52	0	0	0	0	0	4.331	0	2.621	0	2.047	4.742	0	0	0	E3.2.1.86A, celF; 6-phospho-beta-glucosidase [EC:3.2.1.86]
K01223	0	0	0	0	14.695	0	0	0	0	0	0	0	0	0	15.376	E3.2.1.86B, bglA; 6-phospho-beta-glucosidase [EC:3.2.1.86]
K01232	0	0	0	0	0	0	0	0	0	0	0	0	0	0	3.998	glvA; maltose-6'-phosphate glucosidase [EC:3.2.1.122]
K01236	2.091	0	0	4.59	0	2.975	0	2.125	5.626	0	4.481	4.465	0	0	0	treZ, glgZ; maltooligosyltrehalose trehalohydrolase [EC:3.2.1.141]
K01239	0	0	0	0	0	0	0	0	3.154	3.044	15.844	0	0	0	0	iunH; purine nucleosidase [EC:3.2.2.1]
K01241	130.381	105.919	147.537	109.193	180.48	50.278	77.4	38.74	205.13	124.676	156.19	153.985	103.178	39.996	0	amn; AMP nucleosidase [EC:3.2.2.4]
K01243	0	0	0	0	0	0	0	0	0	4.033	0	0	0	0	0	mtnN, mtn, pfs; adenosylhomocysteine nucleosidase [EC:3.2.2.9]
K01246	30.946	0	27.701	0	0	41.891	39.488	0	55.787	12.389	0	32.322	0	0	34.831	tag; DNA-3-methyladenine glycosylase I [EC:3.2.2.20]
K01247	50.365	25.41	54.845	27.97	23.199	35.066	0	0	7.98	85.373	87.503	24.645	0	0	24.631	alkA; DNA-3-methyladenine glycosylase II [EC:3.2.2.21]
K01250	0	0	0	0	0	0	0	0	0	0	0	0	0	0	6.146	rihA; pyrimidine-specific ribonucleoside hydrolase [EC:3.2.-.-]
K01251	1360.08	2313.08	1881.22	2286.05	2065.1	2225.61	2362.49	2219.53	1885.51	1803.77	1789.73	1980.12	2560.04	2381.54	2045.68	E3.3.1.1, ahcY; adenosylhomocysteinase [EC:3.3.1.1]
K01255	61.261	8.108	46.813	74.405	52.118	15.418	15.45	105.023	85.226	139.273	76.465	11.248	8.152	0	21.407	CARP, pepA; leucyl aminopeptidase [EC:3.4.11.1]
K01256	24.817	55.946	42.011	0	0	0	8.219	32.936	47.2	54.441	36.814	3.186	0	0	17.217	pepN; aminopeptidase N [EC:3.4.11.2]
K01258	17.485	0	0	0	3.38	0	0	0	0	2.063	0	6.85	0	0	4.534	pepT; tripeptide aminopeptidase [EC:3.4.11.4]
K01259	29.342	42.596	22.202	49.341	40.009	15.84	54.433	0	110.048	91.267	100.308	80.828	0	0	0	pip; proline iminopeptidase [EC:3.4.11.5]
K01262	35.651	0	79.359	49.771	21.492	0	11.045	14.949	22.639	13.619	42.053	10.515	9.521	0	3.657	pepP; Xaa-Pro aminopeptidase [EC:3.4.11.9]
K01265	240.699	263.891	202.022	142.596	256.02	258.668	147.826	262.071	370.238	392.711	380.343	330.268	5.964	0	7.374	map; methionyl aminopeptidase [EC:3.4.11.18]
K01266	0	65.556	0	0	0	0	0	0	0	2.78	0	0	0	0	0	dmpA, dap; D-aminopeptidase [EC:3.4.11.19]
K01267	0	0	0	3.477	3.184	0	0	0	8.193	4.376	0	0	0	0	0	DNPEP; aspartyl aminopeptidase [EC:3.4.11.21]
K01271	43.095	0	0	19.299	9.214	0	0	68.626	36.936	0	2.586	30.278	0	0	20.601	pepQ; Xaa-Pro dipeptidase [EC:3.4.13.9]
K01273	0	0	0	34.176	0	0	0	0	0	0	2.908	22.14	0	0	0	DPEP; membrane dipeptidase [EC:3.4.13.19]
K01278	0	0	0	0	16.091	0	0	0	0	0	0	0	0	0	0	DPP4, CD26; dipeptidyl-peptidase 4 [EC:3.4.14.5]
K01283	0	0	0	0	0	0	0	0	0	12.777	0	0	0	0	0	ACE, CD143; peptidyl-dipeptidase A [EC:3.4.15.1]
K01284	11.014	3.828	0	0	0	0	0	0	0	18.686	0	0	0	0	0	dcp; peptidyl-dipeptidase Dcp [EC:3.4.15.5]
K01286	4.5	0	0	0	0	0	0	10.549	0	1.587	9.233	0	0	0	0	E3.4.16.4; D-alanyl-D-alanine carboxypeptidase [EC:3.4.16.4]
K01295	30.604	0	30.02	0	0	0	0	0	0	22.247	2.334	2.62	0	0	0	cpg; glutamate carboxypeptidase [EC:3.4.17.11]
K01297	0	0	12.646	5.023	0	0	0	0	0	0	26.045	0	0	0	0	ldcA; muramoyltetrapeptide carboxypeptidase [EC:3.4.17.13]
K01299	25.411	0	10.062	5.874	51.431	11.413	6.385	10.249	0	0	7.67	5.705	24.78	0	3.6	E3.4.17.19; carboxypeptidase Taq [EC:3.4.17.19]
K01304	20.974	0	0	0	0	0	0	0	0	4.973	5.167	0	0	0	0	pcp; pyroglutamyl-peptidase [EC:3.4.19.3]
K01338	1194.84	1641.36	1833.48	2261.12	1981.06	2317.44	2034.63	1729.87	1752.44	1675.65	1496.09	1686.36	2373.74	2371.24	2680.1	lon; ATP-dependent Lon protease [EC:3.4.21.53]
K01354	8.046	0	0	0	22.05	0	0	0	0	0	17.55	0	0	0	0	ptrB; oligopeptidase B [EC:3.4.21.83]
K01356	285.772	330.892	279.03	150.12	221.643	13.967	164.081	224.694	106.949	232.282	222.675	332.047	125.935	105.073	129.003	lexA; repressor LexA [EC:3.4.21.88]
K01358	795.633	1497.46	1112.73	1684.77	1306.98	1735.35	914.552	1319.11	1196.79	1067.77	1215.28	1207.67	1180.02	827.299	1591.71	clpP, CLPP; ATP-dependent Clp protease, protease subunit [EC:3.4.21.92]
K01392	0	2.133	0	0	0	0	0	0	0	0	0	0	0	0	0	THOP1; thimet oligopeptidase [EC:3.4.24.15]
K01409	112.142	94.659	99.007	145.372	158.237	37.077	130.863	170.744	169.838	134.364	146.569	92.615	56.127	0	62.882	KAE1, tsaD, QRI7; N6-L-threonylcarbamoyladenine synthase [EC:2.3.1.234]
K01414	23.43	3.919	5.205	31.68	7.539	2.62	6.606	15.923	4.964	20.463	6.682	19.942	0	0	22.996	prlC; oligopeptidase A [EC:3.4.24.70]
K01419	220.058	479.62	411.901	275.469	468.395	464.227	657.888	538.468	429.157	712.871	373.823	361.716	136.471	75.061	259.041	hslV, clpQ; ATP-dependent HslUV protease, peptidase subunit HslV [EC:3.4.25.2]
K01420	170.694	142.518	93.251	47.589	89.941	75.158	33.209	59.944	40.075	115.914	81.394	107.848	0	0	166.17	fnr; CRP/FNR family transcriptional regulator, anaerobic regulatory protein
K01423	2.658	0	7	11.67	10.603	3.782	3.178	0	4.711	12.158	8.424	1.892	0	0	7.413	bepA; beta-barrel assembly-enhancing protease [EC:3.4.-.-]
K01424	27.364	10.801	0	54.045	72.403	0	20.034	0	21.135	61.964	51.311	85.275	0	0	0	E3.5.1.1, ansA, ansB; L-asparaginase [EC:3.5.1.1]
K01425	0	0	0	0	9.377	0	5.577	4.469	4.021	12.819	3.435	3.32	0	0	0	glsA, GLS; glutaminase [EC:3.5.1.2]
K01426	84.902	49.779	33.3	0	54.752	0	6.328	44.93	37.344	50.084	50.674	45.856	0	0	0	E3.5.1.4, amiE; amidase [EC:3.5.1.4]
K01428	340.127	262.409	350.627	308.818	408.936	438.377	403.888	321.966	142.809	460.775	419.374	440.957	357.163	368.906	359.548	ureC; urease subunit alpha [EC:3.5.1.5]
K01429	126.725	56.55	193.508	122.418	137.829	135.877	32.869	54.789	14.421	172.749	106.57	45.071	108.543	150.872	0	ureB; urease subunit beta [EC:3.5.1.5]
K01430	327.044	255.243	475.516	218.284	325.042	333.562	280.231	264.382	153.237	398.859	346.367	444.828	254.427	324.811	345.073	ureA; urease subunit gamma [EC:3.5.1.5]
K01431	147.354	363.021	211.349	438.415	443.839	388.998	274.607	238.118	345.977	191.154	294.282	267.346	714.151	312.54	590.126	UPB1, pydC; beta-ureidopropionase [EC:3.5.1.6]
K01433	130.603	192.205	179.272	55.604	120.063	42.121	36.803	116.324	67.154	200.278	141.884	82.691	0	118.84	54.176	purU; formyltetrahydrofolate deformylase [EC:3.5.1.10]
K01438	0	0	68.996	0	7.731	0	0	6.811	15.564	9.61	42.895	2.322	0	0	0	argE; acetylornithine deacetylase [EC:3.5.1.16]
K01439	11.566	7.883	20.376	8.032	3.623	0	0	9.829	25.986	24.819	44.197	2.604	0	0	14.936	dapE; succinyl-diaminopimelate desuccinylase [EC:3.5.1.18]
K01442	0	0	0	0	0	0	0	0	0	2.716	0	0	0	0	0	E3.5.1.24; choloylglycine hydrolase [EC:3.5.1.24]
K01443	0	0	0	0	7.515	0	0	0	0	0	0	0	0	0	0	nagA, AMDHD2; N-acetylglucosamine-6-phosphate deacetylase [EC:3.5.1.25]
K01444	0	0	0	0	4.275	0	0	0	0	0	15.868	28.85	0	0	0	AGA, aspG; N4-(beta-N-acetylglucosaminyl)-L-asparaginase [EC:3.5.1.26]
K01447	2.517	0	4.744	0	8.692	8.087	0	0	0	0	4.11	0	0	0	0	xlyAB; N-acetylmuramoyl-L-alanine amidase [EC:3.5.1.28]
K01448	2.958	5.443	27.668	3.247	0	0	0	28.887	0	13.118	21.186	10.528	4.573	0	13.409	amiABC; N-acetylmuramoyl-L-alanine amidase [EC:3.5.1.28]
K01451	53.129	49.343	49.374	65.657	0	10.046	12.364	0	162.645	60.361	39.487	22.477	0	0	0	hipO; hippurate hydrolase [EC:3.5.1.32]
K01453	6.992	0	5.547	0	0	0	0	0	0	6.176	2.112	0	0	0	0	nylB; 6-aminohexanoate-oligomer exohydrolase [EC:3.5.1.46]
K01455	68.291	53.642	46.63	19.897	25.171	0	0	0	0	88.634	40.634	0	0	0	25.171	E3.5.1.49; formamidase [EC:3.5.1.49]
K01457	1.04	0	0	0	4.181	0	0	1.993	1.793	0	3.701	0	0	0	0	atzF; allophanate hydrolase [EC:3.5.1.54]
K01458	0	0	28.169	0	0	0	0	0	4.758	3.76	15.31	0	0	0	0	hutG; N-formylglutamate deformylase [EC:3.5.1.68]
K01461	4.618	0	0	0	0	0	0	0	0	0	0	0	0	0	0	E3.5.1.82; N-acyl-D-glutamate deacylase [EC:3.5.1.82]
K01462	48.643	87.308	102.754	45.185	174.956	12.046	11.227	26.822	93.456	112.344	76.703	127.906	14.404	0	0	PDF, def; peptide deformylase [EC:3.5.1.88]
K01464	87.035	0	78.37	93.825	74.564	46.358	24.572	2.76	96.011	124.534	137.448	168.815	77.9	43.034	7.768	DPYS, dht, hydA; dihydropyrimidinase [EC:3.5.2.2]
K01465	351.908	178.097	281.199	333.731	245.351	218.263	94.579	267.615	44.928	218.142	158.383	154.453	148.609	92.275	102.287	URA4, pyrC; dihydroorotase [EC:3.5.2.3]
K01466	0	0	0	0	56.102	0	0	0	0	33.302	42.032	0	0	0	0	allB; allantoinase [EC:3.5.2.5]
K01467	0	0	0	0	2.902	0	0	0	0	2.511	2.499	0	0	0	0	ampC; beta-lactamase class C [EC:3.5.2.6]
K01468	0	18.694	3.082	3.754	0	0	0	0	2.948	2.362	16.644	0	0	0	0	hutI, AMDHD1; imidazolonepropionase [EC:3.5.2.7]
K01469	51.399	65.362	62.305	0	0	0	0	0	0	39.202	0	23.653	0	0	0	OPLAH, OXP1, oplAH; 5-oxoprolinase (ATP-hydrolysing) [EC:3.5.2.9]
K01470	56.222	0	33.867	63.24	0	50.025	0	0	14.201	56.552	29.355	25.027	0	0	0	E3.5.2.10; creatinine amidohydrolase [EC:3.5.2.10]
K01473	0.928	0	8.743	0	0	5.16	0	0	0	2.628	1.66	13.486	0	0	0	hyuA; N-methylhydantoinase A [EC:3.5.2.14]
K01474	140.92	146.368	148.602	139.105	149.274	169.883	131.794	149.526	159.693	60.674	118.132	155.128	133.296	0	72.374	hyuB; N-methylhydantoinase B [EC:3.5.2.14]
K01475	0	0	0	0	0	0	0	0	0	0	0	10.413	0	0	0	E3.5.2.20; isatin hydrolase [EC:3.5.2.20]
K01476	16.245	0	0	24.868	85.626	0	0	13.732	0	55.202	53.071	43.233	0	0	0	E3.5.3.1, rocF, arg; arginase [EC:3.5.3.1]
K01477	37.81	38.37	58.066	28.218	0	17.416	0	72.996	0	36.628	41.183	38.571	0	0	53.645	alc, ALLC; allantoicase [EC:3.5.3.4]
K01478	58.645	55.276	75.786	101.703	123.376	0	47.916	66.639	46.599	23.733	92.006	99.329	51.588	173.17	82.545	arcA; arginine deiminase [EC:3.5.3.6]
K01479	0	0	8.158	0	0	0	0	0	0	2.99	3.234	0	0	0	0	hutG; formiminoglutamase [EC:3.5.3.8]
K01480	94.974	0	33.622	73.549	96.667	131.212	97.517	119.448	92.923	49.258	116.578	44.232	104.343	108.127	73.777	speB; agmatinase [EC:3.5.3.11]
K01482	0	0	0	0	0	0	0	0	0	0	17.111	0	0	0	0	DDAH, ddaH; dimethylargininase [EC:3.5.3.18]
K01483	0	16.595	0	55.885	0	0	0	27.771	0	17.723	35	0	0	0	0	allA; ureidoglycolate lyase [EC:4.3.2.3]
K01484	1.512	0	5.701	0	6.081	0	0	0	2.608	33.003	2.17	0	0	0	0	astB; succinylarginine dihydrolase [EC:3.5.3.23]
K01485	87.905	70.418	46.348	40.244	95.884	40.215	0	0	9.256	60.873	135.851	70.397	0	59.481	0	codA; cytosine/creatinine deaminase [EC:3.5.4.1 3.5.4.21]
K01486	0	0	0	0	0	0	0	0	0	0	19.486	0	0	0	0	ade; adenine deaminase [EC:3.5.4.2]
K01487	10.263	0	17.408	0	0	0	0	0	0	8.505	13.335	0	0	0	12.519	E3.5.4.3, guaD; guanine deaminase [EC:3.5.4.3]
K01488	18.546	80.916	63.268	32.264	25.896	57.684	0	45.599	65.095	8.407	65.331	54.523	0	164.749	8.96	add, ADA; adenosine deaminase [EC:3.5.4.4]
K01489	16.01	0	0	0	0	0	0	0	0	22.968	21.523	0	0	0	6.622	cdd, CDA; cytidine deaminase [EC:3.5.4.5]
K01491	164.771	65.788	199.951	85.131	183.083	124.427	123.621	177.073	310.2	363.365	170.096	176.696	89.736	192.118	144.377	folD; methylenetetrahydrofolate dehydrogenase (NADP+) / methenyltetrahydrofolate cyclohydrolase [EC:1.5.1.5 3.5.4.9]
K01493	135.567	182.756	220.778	168.509	155.816	164.322	220.83	164.141	121.415	42.966	83.179	6.736	329.608	169.531	338.472	comEB; dCMP deaminase [EC:3.5.4.12]
K01494	1625.39	2633.15	2486.24	3143.78	2589.07	3042.29	3029.18	2733.11	2870.46	2112.01	2238.6	2447.51	3683.73	3505.12	3128.76	dcd; dCTP deaminase [EC:3.5.4.13]
K01495	373.077	257.786	369.532	254.961	449.926	106.411	334.482	469.249	200.175	426.79	369.682	370.026	234.107	292.734	261.352	GCH1, folE; GTP cyclohydrolase IA [EC:3.5.4.16]
K01496	168.461	192.332	166.641	148.571	91.028	119.494	141.237	78.302	108.285	125.865	60.001	120.569	0	204.947	79.004	hisI; phosphoribosyl-AMP cyclohydrolase [EC:3.5.4.19]
K01497	0	28.281	0	8.46	38.749	0	0	0	0	29.169	24.009	0	0	0	57.239	ribA, RIB1; GTP cyclohydrolase II [EC:3.5.4.25]
K01499	0	0	0	0	0	0	0	0	0	0	15.263	0	0	0	0	mch; methenyltetrahydromethanopterin cyclohydrolase [EC:3.5.4.27]
K01501	0	0	0	0	0	0	0	0	4.021	0	0	0	0	0	0	E3.5.5.1; nitrilase [EC:3.5.5.1]
K01502	28.752	100.566	116.763	104.841	69.334	109.417	63.151	105.785	49.788	92.036	48.616	24.446	211.566	340.395	217.358	E3.5.5.7; aliphatic nitrilase [EC:3.5.5.7]
K01505	54.158	64.046	103.67	0	105.258	69.39	113.352	34.414	32.467	38.715	18.818	57.677	56.477	0	109.575	E3.5.99.7; 1-aminocyclopropane-1-carboxylate deaminase [EC:3.5.99.7]
K01506	2.824	0	0	0	0	0	0	0	0	7.729	4.015	0	0	0	0	davA; 5-aminopentanamidase [EC:3.5.1.30]
K01507	312.671	243.22	171.033	398.921	400.083	329.544	407.232	449.372	421.086	412.249	541.608	436.043	312.085	214.933	226.258	ppa; inorganic pyrophosphatase [EC:3.6.1.1]
K01512	0	0	26.201	0	0	33.444	0	0	14.91	33.058	0	0	0	0	21.378	acyP; acylphosphatase [EC:3.6.1.7]
K01515	4.008	8.502	0	0	0	0	0	0	0	41.528	5.751	0	0	0	0	nudF; ADP-ribose pyrophosphatase [EC:3.6.1.13]
K01520	188.757	217.344	139.667	36.537	23.671	212.308	85.144	253.751	192.688	174.374	274.579	283.803	0	0	43.519	dut, DUT; dUTP pyrophosphatase [EC:3.6.1.23]
K01523	118.49	109.975	46.615	21.218	71.37	20.599	72.578	108.03	43.752	311.412	91.722	42.789	32.681	0	174.91	hisE; phosphoribosyl-ATP pyrophosphohydrolase [EC:3.6.1.31]
K01524	25.929	21.397	17.224	0	10.647	14.963	3.144	20.125	9.867	10.858	10.567	3.743	0	0	7.013	ppx-gppA; exopolyphosphatase / guanosine-5'-triphosphate,3'-diphosphate pyrophosphatase [EC:3.6.1.11 3.6.1.40]
K01525	0	0	14.598	17.531	41.891	0	0	28.567	26.657	7.78	25.862	16.786	0	0	0	apaH; bis(5'-nucleosyl)-tetraphosphatase (symmetrical) [EC:3.6.1.41]
K01531	0	0	0	0	0	0	0	0	385.326	46.691	0	0	0	0	0	mgtA, mgtB; P-type Mg2+ transporter [EC:7.2.2.14]
K01533	0	1.685	8.407	0	0	0	0	1.803	0	0	4.739	0	0	0	0	copB; P-type Cu2+ transporter [EC:7.2.2.9]
K01534	104.603	0	63.928	0	0	4.644	0	0	0	2.257	3.524	0	0	0	0	zntA; Cd2+/Zn2+-exporting ATPase [EC:3.6.3.3 7.2.2.12]
K01537	0.715	1.591	0	2.981	1.508	7.323	1.453	2.329	0	18.412	2.616	0.865	0	0	0	ATP2C; P-type Ca2+ transporter type 2C [EC:7.2.2.10]
K01546	12.188	0	41.058	4.973	0	0	0	0	2.008	13.906	21.852	6.6	0	0	0	kdpA; potassium-transporting ATPase potassium-binding subunit
K01547	109.016	76.839	150.307	238.62	245.732	211.29	106.033	1.814	225.277	104.915	163.968	199.233	372.236	333.457	342.005	kdpB; potassium-transporting ATPase ATP-binding subunit [EC:7.2.2.6]
K01548	6.387	0	0	0	0	0	0	0	0	12.389	12.409	0	0	0	0	kdpC; potassium-transporting ATPase KdpC subunit
K01551	49.127	29.729	0	40.941	31.595	53.586	49.421	3.258	2.932	2.348	4.88	0	81.827	100.657	84.686	arsA, ASNA1, GET3; arsenite/tail-anchored protein-transporting ATPase [EC:3.6.3.16 3.6.3.-]
K01555	0	0	3.058	0	0	0	0	0	2.643	8.844	2.328	0	0	0	0	FAH, fahA; fumarylacetoacetase [EC:3.7.1.2]
K01556	17.045	0	9.298	27.931	0	0	0	0	0	26.729	14.827	16.548	0	0	0	KYNU, kynU; kynureninase [EC:3.7.1.3]
K01560	3.397	0	145.618	0	0	108.209	59.31	105.18	49.816	20.398	197.456	49.338	54.567	0	31.689	E3.8.1.2; 2-haloacid dehalogenase [EC:3.8.1.2]
K01561	0	0	13.606	0	0	0	0	0	0	21.421	34.531	0	0	0	0	dehH; haloacetate dehalogenase [EC:3.8.1.3]
K01569	0	0	0	0	0	0	0	0	0	0	2.36	0	0	0	0	oxdD; oxalate decarboxylase [EC:4.1.1.2]
K01571	13.83	0	0	0	0	0	0	0	0	0	0	0	0	0	0	oadA; oxaloacetate decarboxylase (Na+ extruding), alpha subunit [EC:7.2.4.2]
K01572	45.168	78.117	0	44.094	43.742	0	99.883	0	0	0	57.633	0	108.47	98.562	0	oadB; oxaloacetate decarboxylase (Na+ extruding), beta subunit [EC:7.2.4.2]
K01574	7.253	0	0	0	0	0	0	0	0	0	7.14	0	0	0	0	adc; acetoacetate decarboxylase [EC:4.1.1.4]
K01575	0	0	0	0	0	0	0	0	0	0	0	0	0	0	9.214	alsD, budA, aldC; acetolactate decarboxylase [EC:4.1.1.5]
K01576	17.257	0	0	0	0	0	0	0	0	0	0	1.746	0	0	0	mdlC; benzoylformate decarboxylase [EC:4.1.1.7]
K01577	94.625	165.807	127.485	161.838	195.183	250.525	157.739	157.09	129.464	185.628	158.696	155.259	263.222	197.299	166.606	oxc; oxalyl-CoA decarboxylase [EC:4.1.1.8]
K01578	0	0	0	0	0	0	0	0	0	11.656	4.037	0	0	0	0	MLYCD; malonyl-CoA decarboxylase [EC:4.1.1.9]
K01579	66.404	288.292	0	248.667	193.583	94.678	38.631	69.329	833.303	203.452	158.012	137.409	0	0	21.819	panD; aspartate 1-decarboxylase [EC:4.1.1.11]
K01580	10.477	0	19.464	39.435	0	28.285	0	0	0	0	11.208	0	0	0	0	E4.1.1.15, gadB, gadA, GAD; glutamate decarboxylase [EC:4.1.1.15]
K01581	71.677	115.343	129.319	46.133	80.41	125.461	112.807	78.756	75.35	126.392	137.581	161.165	87.037	152.168	108.216	E4.1.1.17, ODC1, speC, speF; ornithine decarboxylase [EC:4.1.1.17]
K01583	63.08	2.689	19.109	5.565	88.624	120.239	116.987	88.957	62.94	116.397	64.267	63.842	0	257.792	0	E4.1.1.19; arginine decarboxylase [EC:4.1.1.19]
K01584	163.454	237.682	169.455	89.716	100.981	148.687	88.477	111.876	109.851	215.106	181.729	143.007	0	42.963	63.628	adiA; arginine decarboxylase [EC:4.1.1.19]
K01585	53.514	175.152	56.747	74.733	78.285	22.848	53.366	45.813	28.49	78.718	104.136	117.112	67.496	46.616	86.83	speA; arginine decarboxylase [EC:4.1.1.19]
K01586	127.732	65.301	112.993	98.208	74.939	89.105	108.274	105.437	95.8	91.494	94.723	64.156	126.069	122.096	116.684	lysA; diaminopimelate decarboxylase [EC:4.1.1.20]
K01588	245.36	163.679	216.762	418.441	440.787	337.533	309.953	314.259	215.193	235.391	237.064	267.743	147.013	101.099	41.84	purE; 5-(carboxyamino)imidazole ribonucleotide mutase [EC:5.4.99.18]
K01589	35.825	0	56.146	7.403	18.437	32.522	20.16	20.317	17.196	102.921	12.103	4.801	5.213	0	32.327	purK; 5-(carboxyamino)imidazole ribonucleotide synthase [EC:6.3.4.18]
K01591	57.05	66.123	91.486	24.065	6.716	0	0	63.659	50.805	104.886	44.459	38.959	8.97	0	0	pyrF; orotidine-5'-phosphate decarboxylase [EC:4.1.1.23]
K01593	0	0	0	6.278	0	0	0	0	4.931	1.975	2.052	0	0	0	0	DDC, TDC; aromatic-L-amino-acid/L-tryptophan decarboxylase [EC:4.1.1.28 4.1.1.105]
K01595	17.186	0	0	0	0	0	0	0	0	18.703	10.659	0.997	0	0	0	ppc; phosphoenolpyruvate carboxylase [EC:4.1.1.31]
K01596	250.095	385.463	174.187	74.695	194.341	212.413	183.426	223.297	154.949	231.969	279.186	192.753	0	0	57.342	E4.1.1.32, pckA, PCK; phosphoenolpyruvate carboxykinase (GTP) [EC:4.1.1.32]
K01599	129.068	177.344	205.667	106.366	114.687	120.217	148.755	92.977	116.615	285.468	203.356	257.408	0	0	185.097	hemE, UROD; uroporphyrinogen decarboxylase [EC:4.1.1.37]
K01601	184.014	205.646	180.005	127.742	118.734	162.208	161.034	339.108	117.566	368.332	170.094	158.32	78.456	68.835	141.877	rbcL; ribulose-bisphosphate carboxylase large chain [EC:4.1.1.39]
K01602	31.598	55.303	25.137	59.992	0	17.984	15.113	0	32.65	144.876	20.639	8.997	39.081	0	23.321	rbcS; ribulose-bisphosphate carboxylase small chain [EC:4.1.1.39]
K01607	70.667	0	67.907	19.261	0	98.47	16.315	17.983	18.716	66.89	72.277	0	0	0	9.71	pcaC; 4-carboxymuconolactone decarboxylase [EC:4.1.1.44]
K01608	141.353	142.016	176.581	113.513	106.128	202.561	109.993	116.007	110.909	178.75	137.658	138.431	113.414	85.444	96.643	gcl; tartronate-semialdehyde synthase [EC:4.1.1.47]
K01609	67.259	48.699	40.656	17.226	37.413	71.637	0	16.053	35.377	58.497	31.119	17.1	0	0	0	trpC; indole-3-glycerol phosphate synthase [EC:4.1.1.48]
K01610	144.17	97.738	16.275	101.975	220.756	209.8	116.897	168.709	146.388	122.614	305.904	188.798	3.83	94.679	53.901	E4.1.1.49, pckA; phosphoenolpyruvate carboxykinase (ATP) [EC:4.1.1.49]
K01611	91.136	113.443	54.978	334.818	171.785	115.136	117.829	127.453	485.626	271.079	176.217	216.423	65.704	43.987	59.527	speD, AMD1; S-adenosylmethionine decarboxylase [EC:4.1.1.50]
K01613	12.595	0	30.706	14.629	14.637	0	8.459	60.873	21.719	58.332	31.686	59.227	0	0	50.757	psd, PISD; phosphatidylserine decarboxylase [EC:4.1.1.65]
K01617	0	0	0	6.142	0	0	0	0	0	0	7.652	0	0	0	0	dmpH, xylI, nahK; 2-oxo-3-hexenedioate decarboxylase [EC:4.1.1.77]
K01619	14.23	0	31.84	32.975	37.738	31.948	28.723	47.442	74.52	114.566	44.364	155.852	23.078	0	33.826	deoC, DERA; deoxyribose-phosphate aldolase [EC:4.1.2.4]
K01620	16.046	30.921	3.349	40.856	8.119	0	0	0	0	43.742	5.777	29.221	0	0	0	ltaE; threonine aldolase [EC:4.1.2.48]
K01621	307.65	639.121	687.252	782.638	628.574	755.495	760.099	727.762	541.796	350.645	456.543	338.12	1096.06	1176.41	1175.97	xfp, xpk; xylulose-5-phosphate/fructose-6-phosphate phosphoketolase [EC:4.1.2.9 4.1.2.22]
K01622	78.703	93.496	86.721	133.673	99.062	122.608	163.535	93.664	96.295	36.091	68.429	79.905	244.684	202.605	199.023	K01622; fructose 1,6-bisphosphate aldolase/phosphatase [EC:4.1.2.13 3.1.3.11]
K01623	13.456	8.774	3.897	0	8.31	21.042	0	7.926	46.864	41.221	85.976	63.23	12.789	0	0	ALDO; fructose-bisphosphate aldolase, class I [EC:4.1.2.13]
K01624	432.758	599.04	555.897	224.854	373.073	315.573	278.337	492.734	275.953	590.663	424.64	337.324	115.596	118.248	243.314	FBA, fbaA; fructose-bisphosphate aldolase, class II [EC:4.1.2.13]
K01625	10.851	45.599	13.861	31.804	81.405	10.562	0	23.562	0	80.713	10.651	88.678	0	0	29.66	eda; 2-dehydro-3-deoxyphosphogluconate aldolase / (4S)-4-hydroxy-2-oxoglutarate aldolase [EC:4.1.2.14 4.1.3.42]
K01626	224.145	406.051	342.041	120.359	258.768	312.992	209.221	303.421	170.299	388.27	340.967	365.803	0	55.885	163.498	E2.5.1.54, aroF, aroG, aroH; 3-deoxy-7-phosphoheptulonate synthase [EC:2.5.1.54]
K01627	314.169	431.009	421.584	500.027	399.386	447.432	304.961	535.39	518.278	525.04	380.161	467.497	278.371	413.523	291.496	kdsA; 2-dehydro-3-deoxyphosphooctonate aldolase (KDO 8-P synthase) [EC:2.5.1.55]
K01628	0	0	12.853	0	0	0	0	0	4.915	0	6.737	0	0	0	0	fucA; L-fuculose-phosphate aldolase [EC:4.1.2.17]
K01630	0	6.255	0	12.946	5.927	0	7.051	0	0	0	0	8.395	0	0	15.672	garL; 2-dehydro-3-deoxyglucarate aldolase [EC:4.1.2.20]
K01631	0	0	0	0	0	0	0	0	0	0	15.961	0	0	0	0	dgoA; 2-dehydro-3-deoxyphosphogalactonate aldolase [EC:4.1.2.21]
K01633	53.571	136.667	132.72	133.552	43.696	0	0	38.459	0	123.638	21.257	115.422	0	0	38.622	folB; 7,8-dihydroneopterin aldolase/epimerase/oxygenase [EC:4.1.2.25 5.1.99.8 1.13.11.81]
K01635	17.073	0	0	0	0	0	0	0	0	0	0	0	0	0	0	lacD; tagatose 1,6-diphosphate aldolase [EC:4.1.2.40]
K01637	591.317	891.14	804.552	833.501	899.962	1041.74	824.939	699.918	558.208	581.861	698.917	756.082	957.272	1224.19	661.417	E4.1.3.1, aceA; isocitrate lyase [EC:4.1.3.1]
K01638	117.46	94.944	96.715	35.379	43.403	125.179	114.522	74.483	54.565	91.555	79.308	47.644	112.26	0	71.087	aceB, glcB; malate synthase [EC:2.3.3.9]
K01640	72.043	82.22	41.293	47.461	36.139	36.1	0	0	34.847	95.871	67.419	33.103	0	0	0	E4.1.3.4, HMGCL, hmgL; hydroxymethylglutaryl-CoA lyase [EC:4.1.3.4]
K01641	66.614	33.876	72.695	75.888	85.555	94.648	102.29	112.165	64.405	31.338	34.507	49.209	181.891	211.347	186.688	E2.3.3.10; hydroxymethylglutaryl-CoA synthase [EC:2.3.3.10]
K01643	0	0	0	0	0	0	0	0	0	0	0	0	0	0	10.681	citF; citrate lyase subunit alpha / citrate CoA-transferase [EC:2.8.3.10]
K01644	68.005	20.72	17.313	79.083	14.1	0	44.059	76.109	3.886	90.652	50.873	101.647	0	160.473	13.409	citE; citrate lyase subunit beta / citryl-CoA lyase [EC:4.1.3.34]
K01647	664.297	961.347	810.399	753.081	835.42	730.821	851.489	951.409	943.388	984.923	863.426	977.015	675.072	504.239	734.502	CS, gltA; citrate synthase [EC:2.3.3.1]
K01649	539.841	583.355	628.625	546.915	563.053	544.971	590.688	632.254	471.629	687.664	692.117	650.258	473.776	645.96	660.831	leuA, IMS; 2-isopropylmalate synthase [EC:2.3.3.13]
K01652	605.977	673.667	589.867	496.121	564.186	765.838	529.032	801.769	482.792	663.851	703.511	683.044	634.86	596.463	685.227	E2.2.1.6L, ilvB, ilvG, ilvI; acetolactate synthase I/II/III large subunit [EC:2.2.1.6]
K01653	551.997	671.15	736.583	552.681	516.292	646.511	610.504	870.148	416.198	710.191	577.355	514.79	544.239	388.126	876.474	E2.2.1.6S, ilvH, ilvN; acetolactate synthase I/III small subunit [EC:2.2.1.6]
K01654	1.999	0	0	0	0	0	0	0	0	0	3.548	0	0	0	0	E2.5.1.56, neuB; N-acetylneuraminate synthase [EC:2.5.1.56]
K01655	0	62.125	0	0	0	0	0	0	0	0	0	0	0	0	0	LYS21, LYS20; homocitrate synthase [EC:2.3.3.14]
K01657	188.02	181.514	239.732	304.338	195.51	75.695	125.552	55.473	381.407	260.785	267.338	173.585	46.149	0	0	trpE; anthranilate synthase component I [EC:4.1.3.27]
K01658	140.236	88.065	112.801	122.047	28.194	93.645	83.313	199.236	75.304	248.001	147.267	165.58	42.845	62.647	94.268	trpG; anthranilate synthase component II [EC:4.1.3.27]
K01659	130.693	194.913	307.101	158.812	377.126	237.263	129.953	257.288	330.149	303.064	228.619	263.199	31.617	139.76	182.826	prpC; 2-methylcitrate synthase [EC:2.3.3.5]
K01661	207.548	360.742	305.044	331.613	308.382	439.276	339.577	180.132	305.499	177.845	369.864	336.768	284.51	227.404	312.996	menB; naphthoate synthase [EC:4.1.3.36]
K01662	308.434	244.006	225.145	182.372	314.921	196.268	188.238	235.703	154.069	333.804	365.237	432.794	80.159	0	88.238	dxs; 1-deoxy-D-xylulose-5-phosphate synthase [EC:2.2.1.7]
K01664	0	0	0	0	8.755	0	0	0	0	0	0	0	0	0	0	pabA; para-aminobenzoate synthetase component II [EC:2.6.1.85]
K01665	0	0	0	0	0	0	0	0	0	2.089	5.141	0	0	0	0	pabB; para-aminobenzoate synthetase component I [EC:2.6.1.85]
K01666	41.544	34.429	50.237	27.342	37.631	72.388	40.302	30.333	17.88	45.977	15.371	40.079	15.625	0	21.05	mhpE; 4-hydroxy 2-oxovalerate aldolase [EC:4.1.3.39]
K01667	1.39	31.962	0	0	40.923	50.085	0	0	0	0	0	26.928	0	43.421	44.313	tnaA; tryptophanase [EC:4.1.99.1]
K01668	0	0	0	0	0	0	0	27.848	0	0	0	0	38.528	0	0	E4.1.99.2; tyrosine phenol-lyase [EC:4.1.99.2]
K01669	0	0	0	3.066	5.735	0	0	0	0	0	9.522	0	0	0	0	phrB; deoxyribodipyrimidine photo-lyase [EC:4.1.99.3]
K01673	66.012	140.345	166.866	34.189	70.085	96.821	178.407	30.928	64.804	135.592	182.558	72.565	224.526	205.455	107.413	cynT, can; carbonic anhydrase [EC:4.2.1.1]
K01674	4.31	0	10.805	0	0	0	0	15.398	4.962	3.477	8.26	10.751	7.784	0	0	cah; carbonic anhydrase [EC:4.2.1.1]
K01676	510.198	728.369	443.473	627.458	627.05	579.877	423.914	594.849	415.941	634.046	579.43	752.682	302.412	264.691	463.224	E4.2.1.2A, fumA, fumB; fumarate hydratase, class I [EC:4.2.1.2]
K01679	265.575	225.718	244.644	323.124	317.703	361.108	284.571	179.688	284.71	352.057	458.594	596.791	596.363	217.036	283.412	E4.2.1.2B, fumC, FH; fumarate hydratase, class II [EC:4.2.1.2]
K01681	421.533	513.167	315.116	426.182	469.933	445.89	354.582	395.94	396.182	537.29	515.967	532.008	518.376	594.17	481.532	ACO, acnA; aconitate hydratase [EC:4.2.1.3]
K01682	165.64	326.971	131.995	100.294	129.971	59.122	77.831	128.123	89.699	133.835	112.241	157.796	45.113	79.065	138.073	acnB; aconitate hydratase 2 / 2-methylisocitrate dehydratase [EC:4.2.1.3 4.2.1.99]
K01684	40.049	0	21.376	95.268	32.555	41.386	46.017	168.054	26.922	106.384	30.054	91.913	85.701	0	80.1	dgoD; galactonate dehydratase [EC:4.2.1.6]
K01685	87.09	81.689	100.592	135.16	113.024	0	0	39.023	20.692	94.551	89.413	114.011	0	0	14.561	uxaA; altronate hydrolase [EC:4.2.1.7]
K01686	0	0	26.593	0	6.974	0	0	0	0	2.799	2.447	0	0	0	4.678	uxuA; mannonate dehydratase [EC:4.2.1.8]
K01687	737.225	832.956	1028.93	883.386	938.855	857.94	845.628	904.313	796.676	907.913	921.659	937.221	762.478	548.523	563.783	ilvD; dihydroxy-acid dehydratase [EC:4.2.1.9]
K01689	635.194	936.406	793.61	912.981	853.583	776.342	766.924	883.241	551.138	825.956	868.529	935.751	989.96	740.192	748.078	ENO, eno; enolase [EC:4.2.1.11]
K01690	10.495	0	0	0	0	0	0	0	0	55.787	46.609	42.533	0	0	11.599	edd; phosphogluconate dehydratase [EC:4.2.1.12]
K01692	201.267	201.354	220.156	49.179	65.723	70.207	59.463	48.131	57.672	216.56	124.751	170.268	0	0	16.428	paaF, echA; enoyl-CoA hydratase [EC:4.2.1.17]
K01693	336.03	320.64	436.607	261.698	133.069	273.485	209.365	307.147	405.876	367.503	368.786	322.339	337.647	424.132	454.34	hisB; imidazoleglycerol-phosphate dehydratase [EC:4.2.1.19]
K01695	70.824	67.787	72.8	0	162.091	22.33	36.986	91.046	68.652	78.976	81.222	92.123	16.175	0	0	trpA; tryptophan synthase alpha chain [EC:4.2.1.20]
K01696	650.12	1079.33	696.165	1086.61	1007.1	1016.2	955.131	1116.3	1139.15	1031.5	1038.65	1091.81	932.239	924.624	959.531	trpB; tryptophan synthase beta chain [EC:4.2.1.20]
K01697	14.902	51.738	0	100.88	0	84.458	70.553	28.806	121.751	36.796	118.342	73.851	86.904	93.528	36.675	CBS; cystathionine beta-synthase [EC:4.2.1.22]
K01698	296.793	149.263	233.942	103.916	244.721	183.201	286.613	149.625	220.323	285.569	219.049	252.955	0	129.306	122.67	hemB, ALAD; porphobilinogen synthase [EC:4.2.1.24]
K01703	597.062	637.061	754.137	678.534	505.761	813.208	903.625	760.083	599.364	771.301	667.421	817.042	440.316	526.668	840.138	leuC, IPMI-L; 3-isopropylmalate/(R)-2-methylmalate dehydratase large subunit [EC:4.2.1.33 4.2.1.35]
K01704	418.471	319.447	445.655	330.961	258.536	207.617	574.081	357.771	393.815	435.593	376.439	404.603	277.033	180.937	397.851	leuD, IPMI-S; 3-isopropylmalate/(R)-2-methylmalate dehydratase small subunit [EC:4.2.1.33 4.2.1.35]
K01706	159.03	144.84	193.488	128.793	116.214	139.298	41.867	123.187	114.166	52.79	77.829	105.372	143.023	89.105	69.415	gudD; glucarate dehydratase [EC:4.2.1.40]
K01707	36.111	12.875	17.787	0	0	0	0	0	0	6.48	10.092	0	0	0	0	kdgD; 5-dehydro-4-deoxyglucarate dehydratase [EC:4.2.1.41]
K01708	81.004	67.646	89.177	0	26.333	29.965	0	51.258	4.436	64.853	69.136	44.32	0	0	27.892	garD; galactarate dehydratase [EC:4.2.1.42]
K01710	523.57	1197.61	804.534	993.83	864.48	778.818	1400.05	806.666	803.033	693.712	776.738	620.686	1402.32	1277.83	1567.09	E4.2.1.46, rfbB, rffG; dTDP-glucose 4,6-dehydratase [EC:4.2.1.46]
K01711	365.432	833.532	593.986	788.953	642.606	779.698	1043.33	814.205	635.506	679.539	541.228	397.044	1001.55	909.326	779.935	gmd, GMDS; GDPmannose 4,6-dehydratase [EC:4.2.1.47]
K01712	619.216	1087.56	924.116	1333.14	1163.89	1271.25	1429.53	1072.78	1311	843.129	892.451	1196.48	1493.89	1187.97	1183.87	hutU, UROC1; urocanate hydratase [EC:4.2.1.49]
K01714	101.256	265.591	242.423	57.413	150.533	55.969	69.217	53.93	57.856	46.379	139.933	46.654	0	0	13.354	dapA; 4-hydroxy-tetrahydrodipicolinate synthase [EC:4.3.3.7]
K01716	28.367	50.105	0	0	9.9	10.99	29.228	48.163	86.409	10.737	95.985	89.959	0	52.858	39.52	fabA; 3-hydroxyacyl-[acyl-carrier protein] dehydratase / trans-2-decenoyl-[acyl-carrier protein] isomerase [EC:4.2.1.59 5.3.3.14]
K01719	5.702	0	5.372	30.059	45.86	39.006	61.406	0	9.525	48.063	0	4.059	0	0	8.911	hemD, UROS; uroporphyrinogen-III synthase [EC:4.2.1.75]
K01720	120.378	154.471	198.023	209.923	142.944	235.849	237.299	168.25	174.867	182.8	166.365	154.262	285.429	358.333	211.277	prpD; 2-methylcitrate dehydratase [EC:4.2.1.79]
K01721	8.207	0	34.806	0	0	0	0	14.515	34.966	25.841	0	0	0	0	0	nthA; nitrile hydratase subunit alpha [EC:4.2.1.84]
K01724	94.896	29.074	114.446	169.611	40.422	222.912	168.752	160.551	81.184	211.941	130.077	70.74	0	0	144.824	PCBD, phhB; 4a-hydroxytetrahydrobiopterin dehydratase [EC:4.2.1.96]
K01725	84.224	157.747	104.922	58.497	120.522	115.227	34.857	63.072	98.841	52.937	21.111	25.146	203.388	220.832	192.311	cynS; cyanate lyase [EC:4.2.1.104]
K01729	0	0	0	0	0	0	0	0	0	2.614	8.147	0	0	0	0	algL; poly(beta-D-mannuronate) lyase [EC:4.2.2.3]
K01733	283.803	265.804	231.124	206.317	317.293	247.454	250.741	312.262	224.501	243.263	313.355	197.399	314.382	244.989	308.192	thrC; threonine synthase [EC:4.2.3.1]
K01734	0	11.69	39.123	0	0	0	0	17.253	0	0	0	0	0	0	0	mgsA; methylglyoxal synthase [EC:4.2.3.3]
K01735	30.545	30.094	10.368	0	3.865	0	5.43	26.125	23.648	46.103	43.204	11.308	11.741	0	0	aroB; 3-dehydroquinate synthase [EC:4.2.3.4]
K01736	214.038	260.676	241.143	242.789	227.475	173.119	226.461	258.366	136.777	273.632	210.723	281.354	169.123	280.966	212.771	aroC; chorismate synthase [EC:4.2.3.5]
K01737	77.095	35.112	48.418	62.104	24.142	33.672	144.828	20.582	78.103	51.118	50.888	47.937	65.594	174.162	63.668	queD, ptpS, PTS; 6-pyruvoyltetrahydropterin/6-carboxytetrahydropterin synthase [EC:4.2.3.12 4.1.2.50]
K01738	194.731	255.063	213.55	238.78	211.125	264.26	196.369	255.082	327.113	234.998	431.135	348.284	108.399	139.743	137.325	cysK; cysteine synthase [EC:2.5.1.47]
K01739	26.179	41.335	0	0	10.771	0	0	0	36.37	0	20.977	16.306	0	0	9.633	metB; cystathionine gamma-synthase [EC:2.5.1.48]
K01740	338.758	452.238	483.13	250.055	195.764	178.483	176.21	264.384	164.855	343.388	213.991	305.212	197.285	218.28	192.919	metY; O-acetylhomoserine (thiol)-lyase [EC:2.5.1.49]
K01744	134.716	284.419	221.014	196.584	131.38	282.353	185.865	149.99	7.456	239.108	143.226	126.83	120.473	51.268	124.61	aspA; aspartate ammonia-lyase [EC:4.3.1.1]
K01745	52.694	63.859	102.931	97.471	138.799	60.307	140.868	115.642	40.697	110.263	111.088	106.043	0	0	7.105	hutH, HAL; histidine ammonia-lyase [EC:4.3.1.3]
K01749	26.303	9.66	7.903	19.426	14.031	0	0	31.47	38.173	48.367	44.495	37.741	13.681	0	32.603	hemC, HMBS; hydroxymethylbilane synthase [EC:2.5.1.61]
K01750	0	0	31.477	4.389	0	0	0	0	3.402	8.408	2.768	0	0	0	0	E4.3.1.12, ocd; ornithine cyclodeaminase [EC:4.3.1.12]
K01752	147.264	175.131	240.637	386.187	238.138	298.199	297.864	194.601	292.902	208.793	217.565	272.153	114.344	71.11	145.727	E4.3.1.17, sdaA, sdaB, tdcG; L-serine dehydratase [EC:4.3.1.17]
K01753	0	0	0	0	0	0	0	0	0	8.212	10.845	0	0	0	0	dsdA; D-serine dehydratase [EC:4.3.1.18]
K01754	129.087	14.995	214.124	65.929	21.285	50.462	53.775	109.142	43.944	200.425	116.75	85.553	0	35.346	18.503	E4.3.1.19, ilvA, tdcB; threonine dehydratase [EC:4.3.1.19]
K01755	232.481	209.753	268.183	43.083	226.351	96.738	121.125	191.351	196.065	384.368	234.019	162.693	4.359	69.288	76.337	argH, ASL; argininosuccinate lyase [EC:4.3.2.1]
K01756	241.433	227.377	277.944	178.481	262.503	200.149	119.678	307.961	397.679	408.523	278.372	392.122	38.374	0	55.952	purB, ADSL; adenylosuccinate lyase [EC:4.3.2.2]
K01758	28.105	3.744	0	66.972	18.433	0	27.118	7.805	209.493	39.646	20.733	83.821	0	0	9.778	CTH; cystathionine gamma-lyase [EC:4.4.1.1]
K01759	226.239	267.182	253	88.58	153.098	270.163	117.803	229.334	292.827	190.691	159.564	227.436	129.374	77.01	253.837	GLO1, gloA; lactoylglutathione lyase [EC:4.4.1.5]
K01760	22.308	0	0	0	0	0	0	0	0	0	6.22	0	0	0	0	metC; cysteine-S-conjugate beta-lyase [EC:4.4.1.13]
K01761	0	0	0	0	0	0	0	0	5.947	13.498	50.453	0	0	0	0	E4.4.1.11; methionine-gamma-lyase [EC:4.4.1.11]
K01766	0	0	0	0	0	0	0	0	2.948	16.532	0	0	0	0	0	csdA; cysteine sulfinate desulfinase [EC:4.4.1.-]
K01768	73.155	0	5.084	11.844	10.782	50.798	0	45.484	32.036	22.048	54.812	9.677	0	0	81.182	E4.6.1.1; adenylate cyclase [EC:4.6.1.1]
K01770	8.051	0	40.426	0	0	105.02	0	10.37	0	63.482	33.276	30.393	0	0	14.726	ispF; 2-C-methyl-D-erythritol 2,4-cyclodiphosphate synthase [EC:4.6.1.12]
K01772	8.511	25.078	17.634	4.116	0	0	0	0	3.233	2.59	8.291	5.338	0	0	11.976	hemH, FECH; protoporphyrin/coproporphyrin ferrochelatase [EC:4.99.1.1 4.99.1.9]
K01775	0	4.145	20.72	4.29	3.928	16.681	4.673	10.998	0	21.193	26.606	16.691	6.042	0	0	alr; alanine racemase [EC:5.1.1.1]
K01776	62.641	52.344	53.908	72.365	62.808	151.173	35.45	96.284	46.774	108.721	72.442	45.364	0	0	15.021	murI; glutamate racemase [EC:5.1.1.3]
K01777	0	0	0	0	0	0	0	0	0	18.377	0	0	0	0	0	prdF; proline racemase [EC:5.1.1.4]
K01778	33.354	13.169	19.139	0	5.351	37.543	0	28.647	13.688	95.669	32.473	7.094	0	0	7.21	dapF; diaminopimelate epimerase [EC:5.1.1.7]
K01779	0	0	0	0	0	0	0	0	0	0	4.542	0	0	0	0	racD; aspartate racemase [EC:5.1.1.13]
K01782	34.758	0	0	0	16.667	0	0	0	0	0	0	22.247	0	0	0	fadJ; 3-hydroxyacyl-CoA dehydrogenase / enoyl-CoA hydratase / 3-hydroxybutyryl-CoA epimerase [EC:1.1.1.35 4.2.1.17 5.1.2.3]
K01783	288.624	473.654	355.61	366.163	455.073	682.014	214.29	355.436	186.07	384.798	324.315	362.967	10.446	198.927	75.867	rpe, RPE; ribulose-phosphate 3-epimerase [EC:5.1.3.1]
K01784	60.492	30.226	53.484	25.402	0	0	62.69	44.396	75.97	29.046	82.55	33.128	0	0	11.867	galE, GALE; UDP-glucose 4-epimerase [EC:5.1.3.2]
K01790	0	42.575	30.663	28.565	0	0	34.33	17.385	15.582	0	53.39	63.708	13.867	0	31.79	rfbC, rmlC; dTDP-4-dehydrorhamnose 3,5-epimerase [EC:5.1.3.13]
K01791	14.335	0	34.128	4.103	62.537	33.093	0	7.164	0	36.003	28.593	11.245	0	0	5.202	wecB; UDP-N-acetylglucosamine 2-epimerase (non-hydrolysing) [EC:5.1.3.14]
K01792	2.323	0	0	0	4.67	6.611	0	0	4.005	3.026	0	3.307	0	0	0	E5.1.3.15; glucose-6-phosphate 1-epimerase [EC:5.1.3.15]
K01795	0	0	0	0	0	0	0	0	0	7.077	0	0	0	0	0	algG; mannuronan 5-epimerase [EC:5.1.3.37]
K01796	0	0	11.119	0	0	0	0	0	0	0	0	0	0	0	0	E5.1.99.4, AMACR, mcr; alpha-methylacyl-CoA racemase [EC:5.1.99.4]
K01799	28.738	0	44.819	0	0	40.268	0	0	0	49.342	56.322	11.386	0	0	0	nicE, maiA; maleate isomerase [EC:5.2.1.1]
K01800	0	0	0	0	0	0	0	0	6.438	15.463	0	0	0	0	0	maiA, GSTZ1; maleylacetoacetate isomerase [EC:5.2.1.2]
K01801	6.7	0	20.478	0	0	0	0	0	0	0	10.395	0	0	0	0	nagL; maleylpyruvate isomerase [EC:5.2.1.4]
K01802	107.787	59.121	111.515	119.532	112.322	250.255	130.648	28.09	105.447	103.459	124.452	134.082	140.432	0	21.857	E5.2.1.8; peptidylprolyl isomerase [EC:5.2.1.8]
K01803	35.699	50.839	0	0	49.528	0	27.699	11.584	38.748	30.285	36.611	29.183	0	0	30.503	TPI, tpiA; triosephosphate isomerase (TIM) [EC:5.3.1.1]
K01804	22.115	0	0	0	0	0	0	0	0	32.679	0	0	0	0	0	araA; L-arabinose isomerase [EC:5.3.1.4]
K01805	102.62	242.079	125.039	128.774	165.896	119.768	295.538	151.105	146.519	80.581	169.865	141.951	249.03	239.088	235.571	xylA; xylose isomerase [EC:5.3.1.5]
K01807	22.768	0	25.659	32.604	28.792	30.343	0	6.818	14.732	62.093	14.642	25.875	0	0	0	rpiA; ribose 5-phosphate isomerase A [EC:5.3.1.6]
K01808	49.293	0	0	0	37.005	0	20.078	5.582	0	95.341	13.335	43.379	42.59	0	24.525	rpiB; ribose 5-phosphate isomerase B [EC:5.3.1.6]
K01809	0	0	0	0	0	0	0	0	6.567	7.891	0	0	0	0	0	manA, MPI; mannose-6-phosphate isomerase [EC:5.3.1.8]
K01810	2.423	10.098	50.01	5.319	41.877	6.895	32.352	87.948	19.363	179.021	65.208	8.648	57.387	0	9.722	GPI, pgi; glucose-6-phosphate isomerase [EC:5.3.1.9]
K01812	0	0	0	0	2.875	0	0	0	0	0	7.007	23.837	0	0	3.856	uxaC; glucuronate isomerase [EC:5.3.1.12]
K01813	0	0	0	0	9.811	0	0	0	0	0	0	0	0	0	4.387	rhaA; L-rhamnose isomerase [EC:5.3.1.14]
K01814	404.145	389.283	350.372	187.759	347.2	392.592	297.022	407.46	237.829	369.919	317.01	240.587	26.754	93.987	196.984	hisA; phosphoribosylformimino-5-aminoimidazole carboxamide ribotide isomerase [EC:5.3.1.16]
K01815	21.144	0	29.259	0	15.752	0	0	14.42	0	25.388	20.083	35.886	0	0	20.591	kduI; 4-deoxy-L-threo-5-hexosulose-uronate ketol-isomerase [EC:5.3.1.17]
K01816	20.046	0	53.75	0	0	16.302	0	28.527	4.915	15.768	36.842	14.119	0	0	0	hyi, gip; hydroxypyruvate isomerase [EC:5.3.1.22]
K01817	44.248	0	32.291	0	40.006	0	0	14.492	27.865	0	58.368	66.51	0	0	0	trpF; phosphoribosylanthranilate isomerase [EC:5.3.1.24]
K01820	0	0	0	45.394	106.413	0	0	27.964	30.185	75.311	88.319	31.917	0	0	0	rhaA; L-rhamnose isomerase / sugar isomerase [EC:5.3.1.14 5.3.1.-]
K01821	66.298	90.811	194.751	45.432	35.403	13.361	229.135	166.995	124.072	99.59	61.567	77.37	0	0	63.303	praC, xylH; 4-oxalocrotonate tautomerase [EC:5.3.2.6]
K01823	69.43	0	0	0	28.338	35.641	58.991	23.641	0	14.451	38.914	30.095	0	0	42.779	idi, IDI; isopentenyl-diphosphate Delta-isomerase [EC:5.3.3.2]
K01825	0	0	0	9.925	0	0	0	0	6.18	4.995	6.438	0	0	0	0	fadB; 3-hydroxyacyl-CoA dehydrogenase / enoyl-CoA hydratase / 3-hydroxybutyryl-CoA epimerase / enoyl-CoA isomerase [EC:1.1.1.35 4.2.1.17 5.1.2.3 5.3.3.8]
K01826	7.518	0	0	0	0	0	0	37.704	0	0	0	0	0	0	0	hpaF, hpcD; 5-carboxymethyl-2-hydroxymuconate isomerase [EC:5.3.3.10]
K01834	152.281	57.428	187.847	44.973	6.046	117.402	30.909	54.626	99.965	150.221	86	79.288	18.414	0	16.14	PGAM, gpmA; 2,3-bisphosphoglycerate-dependent phosphoglycerate mutase [EC:5.4.2.11]
K01835	27.64	15.344	4.502	5.221	4.803	0	0	0	14.417	15.322	36.785	5.102	11.081	0	12.915	pgm; phosphoglucomutase [EC:5.4.2.2]
K01839	0	27.413	0	0	0	0	0	0	0	0	6.853	0	0	0	9.064	deoB; phosphopentomutase [EC:5.4.2.7]
K01840	37.283	31.659	22.941	0	0	0	0	0	0	0	0	0	0	0	7.977	manB; phosphomannomutase [EC:5.4.2.8]
K01843	159.422	392.176	256.31	33.998	235.58	339.931	360.591	166.452	208.935	197.446	160.114	156.872	0	506.404	381.831	kamA; lysine 2,3-aminomutase [EC:5.4.3.2]
K01844	39.334	72.739	32.169	65.962	48.36	87.756	54.552	66.081	54.339	82.382	63.052	87.484	87.714	92.87	0	kamD; beta-lysine 5,6-aminomutase alpha subunit [EC:5.4.3.3]
K01845	305.861	184.709	172.971	89.299	103.481	94.353	56.627	231.965	203.709	236.47	150.778	121.248	0	102.509	145.003	hemL; glutamate-1-semialdehyde 2,1-aminomutase [EC:5.4.3.8]
K01847	369.29	443.601	218.381	397.075	423.828	368.215	370.783	439.134	287.761	278.558	418.182	429.659	97.49	206.316	458.948	MUT; methylmalonyl-CoA mutase [EC:5.4.99.2]
K01848	470.929	523.844	762.848	778.297	774.407	858.455	976.07	764.297	738.629	397.04	480.957	606.573	1127.75	857.325	916.307	E5.4.99.2A, mcmA1; methylmalonyl-CoA mutase, N-terminal domain [EC:5.4.99.2]
K01849	651.374	1108.35	1113.24	1255.55	1003.49	1242.15	1763.32	1039.47	1035.25	800.41	881.047	784.886	2250.42	2060.82	1826.63	E5.4.99.2B, mcmA2; methylmalonyl-CoA mutase, C-terminal domain [EC:5.4.99.2]
K01854	37.152	53.934	0	41.843	29.212	45.245	49.345	39.521	130.41	43.106	30.205	0	63.919	0	0	glf; UDP-galactopyranose mutase [EC:5.4.99.9]
K01856	0	0	24.882	4.053	3.734	0	0	0	3.183	2.55	10.613	0	0	0	0	catB; muconate cycloisomerase [EC:5.5.1.1]
K01857	60.952	93.954	137.741	66.98	72.183	84.065	51.397	59.243	37.768	99.557	62.756	63.87	25.458	78.277	128.816	pcaB; 3-carboxy-cis,cis-muconate cycloisomerase [EC:5.5.1.2]
K01858	544.553	634.443	558.801	891.599	810.442	890.011	1169.26	846.882	903.951	494.034	657.094	578.504	1358.77	476.592	862.918	INO1, ISYNA1; myo-inositol-1-phosphate synthase [EC:5.5.1.4]
K01866	217.702	227.828	179.274	220.706	160.509	86.144	127.897	181.363	261.019	296.013	156.082	260.074	5.257	18.173	195.862	YARS, tyrS; tyrosyl-tRNA synthetase [EC:6.1.1.1]
K01867	104.016	96.481	114.774	98.906	101.403	144.957	206.082	145.176	181.919	258.277	232.831	251.37	284.531	97.999	171.878	WARS, trpS; tryptophanyl-tRNA synthetase [EC:6.1.1.2]
K01868	354.789	599.642	330.109	419.46	446.688	284.828	426.899	420.32	474.615	446.793	552.888	476.253	180.005	150.406	194.672	TARS, thrS; threonyl-tRNA synthetase [EC:6.1.1.3]
K01869	175.224	127.945	81.294	0	46.506	0	72.77	137.764	28.951	32.357	71.959	101.441	131.168	0	0	LARS, leuS; leucyl-tRNA synthetase [EC:6.1.1.4]
K01870	129.028	73.507	72.858	5.915	5.417	0	37.296	133.702	75.934	116.593	97.407	54.845	67.742	0	80.969	IARS, ileS; isoleucyl-tRNA synthetase [EC:6.1.1.5]
K01872	167.358	113.078	170.571	3.081	82.84	65.118	130.531	123.947	220.403	112.041	174.482	73.325	62.722	0	0	AARS, alaS; alanyl-tRNA synthetase [EC:6.1.1.7]
K01873	161.157	90.152	75.111	58.223	76.81	124.414	149.579	172.012	172.509	178.288	109.557	78.153	0	0	0	VARS, valS; valyl-tRNA synthetase [EC:6.1.1.9]
K01874	127.35	88.443	7.863	31.507	106.927	95.864	44.602	66.611	19.576	149.62	61.47	103.092	43.717	0	99.336	MARS, metG; methionyl-tRNA synthetase [EC:6.1.1.10]
K01875	109.508	61.069	86.262	90.32	61.089	8.418	46.311	75.392	204.599	213.567	105.918	96.931	36.706	7.232	55.326	SARS, serS; seryl-tRNA synthetase [EC:6.1.1.11]
K01876	424.029	446.856	409.275	416.847	343.522	239.835	293.676	473.422	357.499	379.743	571.949	493.128	277.433	222.949	382.227	aspS; aspartyl-tRNA synthetase [EC:6.1.1.12]
K01878	796.236	1389.53	887.427	1107.88	1159.03	1487.93	1121.6	1146.73	1157.8	1210.24	1063.95	1230.78	805.307	936.688	1294.66	glyQ; glycyl-tRNA synthetase alpha chain [EC:6.1.1.14]
K01879	7.301	3.703	10.264	1.916	1.754	13.284	0	6.885	1.592	29.169	16.048	15.12	0	0	25.29	glyS; glycyl-tRNA synthetase beta chain [EC:6.1.1.14]
K01880	209.118	164.526	207.575	227.323	128.156	311.538	268.128	253.436	323.804	132.074	203.846	405.423	333.283	239.476	264.078	GARS, glyS1; glycyl-tRNA synthetase [EC:6.1.1.14]
K01881	275.33	430.407	281.043	383.368	412.174	465.761	360.043	356.727	345.366	273.813	355.506	310.417	366.515	300.539	102.356	PARS, proS; prolyl-tRNA synthetase [EC:6.1.1.15]
K01883	115.947	42.801	135.731	21.433	101.887	86.774	59.457	214.898	69.342	130.644	163.414	133.001	8.668	0	31.146	CARS, cysS; cysteinyl-tRNA synthetase [EC:6.1.1.16]
K01885	101.524	78.121	118.885	6.354	67.542	45.697	25.597	81.954	123.934	134.643	52.919	134.454	0	0	7.43	EARS, gltX; glutamyl-tRNA synthetase [EC:6.1.1.17]
K01886	80.84	102.263	108.55	31.645	43.701	182.433	11.162	114.242	85.94	171.326	44.365	122.025	0	0	9.502	QARS, glnS; glutaminyl-tRNA synthetase [EC:6.1.1.18]
K01887	84.981	28.302	88.664	14.114	106.867	53.979	44.175	68.061	110.809	118.319	110.903	130.333	3.391	4.662	33.802	RARS, argS; arginyl-tRNA synthetase [EC:6.1.1.19]
K01889	269.784	576.099	436.101	459.556	399.734	499.459	342.472	378.971	550.815	574.361	534.017	452.907	247.03	219.693	265.024	FARSA, pheS; phenylalanyl-tRNA synthetase alpha chain [EC:6.1.1.20]
K01890	37.541	1.719	4.582	1.779	1.629	2.306	5.815	0	4.192	3.358	20.077	2.307	2.506	0	0	FARSB, pheT; phenylalanyl-tRNA synthetase beta chain [EC:6.1.1.20]
K01892	108.175	44.795	79.132	116.461	85.251	17.188	51.485	68.598	158.146	116.897	130.875	123.225	0	0	23.431	HARS, hisS; histidyl-tRNA synthetase [EC:6.1.1.21]
K01893	172.903	304.958	214.724	150.879	279.063	155.328	164.726	194.975	233.357	198.702	208.382	202.603	229.328	34.335	304.648	NARS, asnS; asparaginyl-tRNA synthetase [EC:6.1.1.22]
K01894	0	0	26.873	5.262	0	0	0	4.575	4.079	9.545	3.413	3.372	0	0	0	gluQ; glutamyl-Q tRNA(Asp) synthetase [EC:6.1.1.-]
K01895	564.31	830.389	958.197	982.165	732.81	773.587	969.304	1027.97	783.686	730.272	819.656	851.503	630.744	800.775	1012.91	ACSS, acs; acetyl-CoA synthetase [EC:6.2.1.1]
K01897	255.416	97.172	157.43	77.114	18.361	56.511	9.659	74.408	30.692	101.17	88.673	92.267	3.032	0	47.531	ACSL, fadD; long-chain acyl-CoA synthetase [EC:6.2.1.3]
K01902	870.496	1030.17	1013.17	1278.89	1051.39	1271.24	1198.05	1236.69	1282.66	1217.84	1071.28	1111.44	1356.92	842.799	1207.39	sucD; succinyl-CoA synthetase alpha subunit [EC:6.2.1.5]
K01903	543.529	776.727	881.839	914.721	994.683	916.466	483.696	882.08	826.443	814.981	847.502	887.375	473.998	495.129	478.387	sucC; succinyl-CoA synthetase beta subunit [EC:6.2.1.5]
K01907	0	79.281	27.555	49.395	0	0	59.728	64.371	0	15.137	32.771	34.73	0	0	0	AACS, acsA; acetoacetyl-CoA synthetase [EC:6.2.1.16]
K01908	147.375	173.693	122.484	34.465	0	23.531	53.981	100.899	0	74.004	80.184	85.232	0	0	29.073	prpE; propionyl-CoA synthetase [EC:6.2.1.17]
K01910	0	0	0	0	0	0	0	0	0	0	0	0	0	0	5.577	citC; [citrate (pro-3S)-lyase] ligase [EC:6.2.1.22]
K01912	166.67	117.803	166.234	39.76	53.908	87.997	43.242	67.794	60.067	203.045	178.75	149.719	0	0	8.346	paaK; phenylacetate-CoA ligase [EC:6.2.1.30]
K01914	0	0	0	0	0	0	0	0	0	0	0	0	0	0	5.775	asnA; aspartate--ammonia ligase [EC:6.3.1.1]
K01915	1093.52	1050.44	973.57	945.475	1089.94	975.801	1029.79	1066.38	1155.62	1150.94	1198.9	1316.62	924.921	742.857	842.799	glnA, GLUL; glutamine synthetase [EC:6.3.1.2]
K01916	2.238	4.659	0	0	5.019	15.77	0	0	0	6.779	29.781	8.372	0	0	0	nadE; NAD+ synthase [EC:6.3.1.5]
K01918	16.559	0	14.598	5.742	0	19.491	0	9.557	8.942	60.711	10.934	38.152	8.088	0	6.933	panC; pantoate--beta-alanine ligase [EC:6.3.2.1]
K01919	163.676	126.704	108.575	61.626	236.51	35.532	79.266	130.025	91.991	157.469	147.005	142.153	0	0	33.363	gshA; glutamate--cysteine ligase [EC:6.3.2.2]
K01920	39.081	50.484	56.82	9.895	46.442	12.238	81.63	8.637	28.451	34.332	32.589	119.998	0	0	0	gshB; glutathione synthase [EC:6.3.2.3]
K01921	18.18	53.73	32.149	15.19	81.203	6.662	14.166	27.036	19.111	89.57	38.784	34.887	0	0	45.79	ddl; D-alanine-D-alanine ligase [EC:6.3.2.4]
K01923	415.072	501.62	424.711	519.246	446.233	486.227	637.531	583.038	599.349	571.826	611.73	792.822	227.792	463.168	298.046	purC; phosphoribosylaminoimidazole-succinocarboxamide synthase [EC:6.3.2.6]
K01924	221.287	272.803	254.628	159.432	96.442	204.48	83.979	143.398	207.143	290.854	254.043	262.754	7.871	131.803	155.466	murC; UDP-N-acetylmuramate--alanine ligase [EC:6.3.2.8]
K01925	2.054	3.012	2.721	24.28	0	0	0	5.429	14.994	12.122	47.998	2.021	0	0	4.173	murD; UDP-N-acetylmuramoylalanine--D-glutamate ligase [EC:6.3.2.9]
K01926	69.566	51.352	0	77.157	102.988	76.011	35.51	0	22.035	28.7	34.254	70.845	0	0	39.992	rex; redox-sensing transcriptional repressor
K01928	22.008	0	19.036	14.063	2.548	3.607	3.031	0	13.424	3.729	16.774	18.206	3.919	0	0	murE; UDP-N-acetylmuramoyl-L-alanyl-D-glutamate--2,6-diaminopimelate ligase [EC:6.3.2.13]
K01929	4.515	6.385	28.849	0	0	8.565	3.599	13.617	14.858	10.116	59.186	8.188	4.653	0	3.847	murF; UDP-N-acetylmuramoyl-tripeptide--D-alanyl-D-alanine ligase [EC:6.3.2.10]
K01933	242.788	194.135	138.77	84.089	282.632	142.911	128.627	153.579	140.524	286.215	187.552	282.733	0	0	100.793	purM; phosphoribosylformylglycinamidine cyclo-ligase [EC:6.3.3.1]
K01934	9.232	0	0	0	24.495	0	0	0	0	11.422	0	0	0	0	0	MTHFS; 5-formyltetrahydrofolate cyclo-ligase [EC:6.3.3.2]
K01935	0	0	11.113	0	0	0	0	0	5.825	4.072	23.033	0	0	0	0	bioD; dethiobiotin synthetase [EC:6.3.3.3]
K01937	539.956	779.634	594.377	797.691	738.397	626.609	768.641	623.664	615.568	613.687	800.452	932.562	684.662	648.304	862.336	pyrG, CTPS; CTP synthase [EC:6.3.4.2]
K01938	0	92.295	76.01	100.421	77.569	0	0	96.237	67.353	93.82	77.763	85.165	109.077	124.139	0	fhs; formate--tetrahydrofolate ligase [EC:6.3.4.3]
K01939	260.133	380.443	207.761	362.461	487.315	335.807	155.967	347.6	513.871	456.491	410.097	467.634	197.716	38.257	198.851	purA, ADSS; adenylosuccinate synthase [EC:6.3.4.4]
K01940	907.092	1575.97	1409.92	1488.51	1361	1664.03	1539.93	1471.98	1302.06	1444.05	1442.81	1360.33	1379.15	1423.59	1406.72	argG, ASS1; argininosuccinate synthase [EC:6.3.4.5]
K01941	0	0	0	0	0	0	0	0	0	0	37.098	0	0	0	0	E6.3.4.6; urea carboxylase [EC:6.3.4.6]
K01945	67.212	129.876	42.952	38.142	38.337	0	3.555	100.819	23.143	105.303	59.501	96.947	4.822	0	0	purD; phosphoribosylamine---glycine ligase [EC:6.3.4.13]
K01949	0	0	0	0	0	0	3.759	0	0	0	0	0	0	0	0	gmaS; glutamate---methylamine ligase [EC:6.3.4.12]
K01950	45.347	7.686	2.32	0	2.475	7.007	2.944	18.819	4.25	3.408	7.067	14.021	3.807	0	3.327	E6.3.5.1, NADSYN1, QNS1, nadE; NAD+ synthase (glutamine-hydrolysing) [EC:6.3.5.1]
K01951	809.324	1026.85	924.317	1084.55	1059.36	1038.04	1238.95	982.68	933.538	919.8	826.568	897.978	827.358	644.944	849.284	guaA, GMPS; GMP synthase (glutamine-hydrolysing) [EC:6.3.5.2]
K01952	40.439	0	34.13	0	1.945	0	0	0	0	31.725	0	0	0	0	7.824	PFAS, purL; phosphoribosylformylglycinamidine synthase [EC:6.3.5.3]
K01953	71.017	75.588	108.579	36.317	10.639	49.468	12.085	71.831	152.534	116.852	120.405	50.061	6.42	0	59.059	asnB, ASNS; asparagine synthase (glutamine-hydrolysing) [EC:6.3.5.4]
K01955	971.809	1535.64	1159.32	1358.68	1336.4	1382.85	1600.26	1312.33	1224.22	1077.01	1076.89	1443.86	1540.79	1584.73	1562.42	carB, CPA2; carbamoyl-phosphate synthase large subunit [EC:6.3.5.5]
K01956	271.732	212.349	213.668	119.27	99.973	87.139	164.307	72.985	358.343	322.739	267.538	242.394	64.457	86.132	9.157	carA, CPA1; carbamoyl-phosphate synthase small subunit [EC:6.3.5.5]
K01958	12.983	59.792	31.058	27.468	0	0	0	78.187	22.628	41.911	35.313	44.463	60.302	0	35.85	PC, pyc; pyruvate carboxylase [EC:6.4.1.1]
K01959	0	87.298	74.718	52.456	42.712	0	56.861	105.318	41.717	155.212	59.01	0	0	77.819	64.643	pycA; pyruvate carboxylase subunit A [EC:6.4.1.1]
K01960	0	4.514	0	0	15.172	0	0	62.108	0	37.848	1.527	0	0	0	0	pycB; pyruvate carboxylase subunit B [EC:6.4.1.1]
K01961	643.734	899.464	731.419	1011.46	935.053	904.927	1062.18	947.619	893.752	902.827	976.332	1011.89	954.531	588.095	698.781	accC; acetyl-CoA carboxylase, biotin carboxylase subunit [EC:6.4.1.2 6.3.4.14]
K01962	444.971	534.575	504.591	437.145	412.305	713.298	369.51	597.91	396.643	580.839	389.706	457.985	580.758	504.941	447.88	accA; acetyl-CoA carboxylase carboxyl transferase subunit alpha [EC:6.4.1.2 2.1.3.15]
K01963	276.646	407.763	368.707	362.31	307.903	545.049	400.201	497.255	287.774	358.217	344.654	426.069	301.106	413.373	304.25	accD; acetyl-CoA carboxylase carboxyl transferase subunit beta [EC:6.4.1.2 2.1.3.15]
K01965	139.831	110.779	158.514	35.432	138.578	143.985	92.211	111.337	51.137	136.02	172.258	150.131	0	63.023	0	PCCA, pccA; propionyl-CoA carboxylase alpha chain [EC:6.4.1.3]
K01966	1092.85	1405.9	1565.04	1844.27	1521.33	1944.13	2353.52	1746.85	1480.71	1111.04	1329.67	1380.39	2433.35	2468.87	2126.82	PCCB, pccB; propionyl-CoA carboxylase beta chain [EC:6.4.1.3 2.1.3.15]
K01968	75.78	72.212	27.894	0	10.054	69.673	59.692	53.192	0	0	67.693	39.545	0	0	0	E6.4.1.4A; 3-methylcrotonyl-CoA carboxylase alpha subunit [EC:6.4.1.4]
K01969	644.401	906.656	732.073	1089.95	1012.01	904.727	1172.93	1012.19	1147.19	908.196	1015.47	914.061	978.862	1239.12	954.293	E6.4.1.4B; 3-methylcrotonyl-CoA carboxylase beta subunit [EC:6.4.1.4]
K01971	0	45.084	0	40.958	0	0	0	5.791	1.303	1.044	0	0	0	0	0	ligD; bifunctional non-homologous end joining protein LigD [EC:6.5.1.1]
K01972	21.633	0	12.191	0	8.383	0	0	1.754	7.171	0	7.709	1.303	0	0	5.221	E6.5.1.2, ligA, ligB; DNA ligase (NAD+) [EC:6.5.1.2]
K01974	1.98	3.965	0	8.692	0	0	0	0	0	10.946	5.681	11.273	0	0	0	RTCA, rtcA; RNA 3'-terminal phosphate cyclase (ATP) [EC:6.5.1.4]
K01975	11.089	0	0	0	0	0	0	8.595	7.849	5.765	24.097	0	0	0	0	thpR; RNA 2',3'-cyclic 3'-phosphodiesterase [EC:3.1.4.58]
K01989	0	0	45.196	0	0	0	0	0	0	18.064	6.444	0	0	0	0	ABC.X4.S; putative ABC transport system substrate-binding protein
K01990	525.551	369.514	386.649	320.143	336.644	274.663	432.405	467.43	561.268	574.269	427.356	633.787	455.316	449.303	605.707	ABC-2.A; ABC-2 type transport system ATP-binding protein
K01991	50.269	40.946	66.435	54.452	98.511	73.204	70.757	42.116	30.994	105.757	117.502	49.761	51.667	0	16.283	wza, gfcE; polysaccharide biosynthesis/export protein
K01992	436.097	455.548	688.709	442.784	365.58	466.143	577.478	366.682	950.649	643.692	577.122	352.521	484.423	582.633	367.718	ABC-2.P; ABC-2 type transport system permease protein
K01993	13.286	0	3.659	4.257	3.903	0	4.643	3.757	3.38	6.156	8.439	2.764	0	0	5.755	ABC-2.TX; HlyD family secretion protein
K01994	0	0	0	0	0	0	0	0	0	0	0	0	32.382	0	0	gerE; LuxR family transcriptional regulator, transcriptional regulator of spore coat protein
K01995	997.273	822.247	1128.57	399.024	427.15	518.766	578.006	467.033	413.417	726.096	610.328	682.849	279.96	469.945	465.031	livG; branched-chain amino acid transport system ATP-binding protein
K01996	968.564	993.124	1036.16	350.857	349.18	602.979	264.344	356.238	436.818	718.376	714.818	425.959	91.059	135.575	67.126	livF; branched-chain amino acid transport system ATP-binding protein
K01997	406.684	326.804	623.602	166.523	200.43	247.435	87.059	83.45	88.373	396.446	383.276	225.99	0	56.044	176.364	livH; branched-chain amino acid transport system permease protein
K01998	251.145	103.794	385.242	59.016	40.685	104.933	91.205	81.818	46.672	186.631	299.057	95.17	0	37.728	47.946	livM; branched-chain amino acid transport system permease protein
K01999	753.493	273.117	727.05	27.958	114.436	274.946	148.587	159.402	121.52	494.722	355.371	316.649	35.629	0	5.009	livK; branched-chain amino acid transport system substrate-binding protein
K02000	0	0	0	5.792	0	0	0	0	6.312	3.644	13.652	6.967	0	0	13.873	proV; glycine betaine/proline transport system ATP-binding protein [EC:7.6.2.9]
K02001	0	0	0	5.693	0	0	0	18.49	13.375	10.668	31.738	0	0	0	5.321	proW; glycine betaine/proline transport system permease protein
K02002	0	0	0	5.153	0	0	0	35.83	22.866	41.853	28.002	2.944	0	0	0	proX; glycine betaine/proline transport system substrate-binding protein
K02003	739.417	1176.8	1008.54	1318.48	1026	729.633	859.03	689.376	1371.51	1094.89	862.188	814.092	1169.48	784.379	1055.77	ABC.CD.A; putative ABC transport system ATP-binding protein
K02004	37.614	10.622	23.303	33.529	60.58	4.693	86.139	36.352	31.849	93.932	30.566	13.039	5.099	7.47	59.016	ABC.CD.P; putative ABC transport system permease protein
K02005	3.593	6.245	0	0	0	5.113	8.457	16.027	0	4.97	29.141	12.789	0	0	0	ABC.CD.TX; HlyD family secretion protein
K02006	33.354	28.148	11.617	51.155	42.655	30.384	0	54.682	25.435	15.786	47.368	31.088	0	0	0	cbiO; cobalt/nickel transport system ATP-binding protein
K02007	3.268	0	0	0	11.285	0	15.632	0	0	0	0	0	0	0	0	cbiM; cobalt/nickel transport system permease protein
K02010	1.954	16.689	10.28	8.418	3.928	11.121	18.324	3.769	0	51.195	13.798	0	0	0	10.607	afuC, fbpC; iron(III) transport system ATP-binding protein [EC:7.2.2.7]
K02011	10.953	2.466	34.872	23.489	6.915	9.921	5.779	9.262	20.292	22.802	44.749	5.018	0	0	0	afuB, fbpB; iron(III) transport system permease protein
K02012	31.198	24.333	78.174	56.683	7.871	52.452	0	32.888	55.33	98.34	159.137	5.85	6.461	0	44.648	afuA, fbpA; iron(III) transport system substrate-binding protein
K02013	32.765	11.816	4.908	83.655	54.444	0	34.889	51.228	54.456	84.43	71.946	31.108	17.222	0	0	ABC.FEV.A; iron complex transport system ATP-binding protein [EC:7.2.2.-]
K02014	8.452	4.044	43.86	12.047	11.649	23.551	13.156	12.516	18.836	27.416	39.824	19.565	14.459	0	0	TC.FEV.OM; iron complex outermembrane recepter protein
K02015	2.149	0	3.965	9.436	4.245	0	10.279	0	29.055	2.968	56.546	9.234	0	0	0	ABC.FEV.P; iron complex transport system permease protein
K02016	23.463	0	8.999	14.529	0	0	0	27.973	3.679	8.847	6.006	0	0	10.633	0	ABC.FEV.S; iron complex transport system substrate-binding protein
K02017	0	3.8	0	0	0	0	0	14.739	0	2.656	8.277	0	0	0	21.425	modC; molybdate transport system ATP-binding protein [EC:7.3.2.5]
K02018	11.435	0	69.819	0	0	0	0	60.964	63.672	160.235	97.819	0	0	0	36.038	modB; molybdate transport system permease protein
K02019	0	0	0	0	0	0	0	0	0	10.818	0	0	0	0	0	modE; molybdate transport system regulatory protein
K02020	24.559	0	0	0	0	0	0	0	0	4.033	3.906	0	0	0	0	modA; molybdate transport system substrate-binding protein
K02022	5.871	0	13.799	0	0	0	0	0	0	4.046	4.613	0	0	0	0	ABC.MR.TX; HlyD family secretion protein
K02024	0	0	0	0	0	0	0	0	0	0	0	0	0	0	12.775	lamB; maltoporin
K02025	187.185	108.936	78.283	36.352	130.403	111.614	32.411	139.3	34.457	168.441	346.635	223.382	21.572	0	15.369	ABC.MS.P; multiple sugar transport system permease protein
K02026	302.371	248.109	299.999	142.276	315.463	257.172	324.219	220.136	298.417	299.041	318.331	409.618	145.816	276.372	268.234	ABC.MS.P1; multiple sugar transport system permease protein
K02027	145.11	3.249	69.866	46.199	97.518	4.37	0	25.016	34.852	55.302	131.188	123.33	0	0	34.931	ABC.MS.S; multiple sugar transport system substrate-binding protein
K02028	37.967	128.943	91.829	186.135	79.052	157.541	145.378	64.1	53.327	85.096	194.965	33.473	95.319	55.474	88.462	ABC.PA.A; polar amino acid transport system ATP-binding protein [EC:7.4.2.1]
K02029	43.235	0	43.109	14.12	16.517	0	35.852	0	45.923	34.304	87.675	6.81	0	0	14.047	ABC.PA.P; polar amino acid transport system permease protein
K02030	38.21	0	15.892	12.171	67.604	0	0	0	18.708	51.353	99.252	47.64	0	0	7.688	ABC.PA.S; polar amino acid transport system substrate-binding protein
K02031	176.951	60.982	53.778	131.758	41.732	0	37.062	120.193	0	104.697	95.963	39.33	0	18.154	5.635	ABC.PE.A; peptide/nickel transport system ATP-binding protein
K02032	223.487	20.647	144.72	12.202	8.108	63.654	175.069	62.439	4.792	75.146	157.993	73.065	346.799	0	14.485	ABC.PE.A1; peptide/nickel transport system ATP-binding protein
K02033	326.157	197.609	397.3	153.047	200.892	157.968	170.116	316.126	107.526	222.9	386.194	106.398	279.777	114.767	172.046	ABC.PE.P; peptide/nickel transport system permease protein
K02034	200.618	44.599	137.047	40.372	51.2	78.513	6.385	50.277	42.715	168.84	199.705	144.253	63.877	48.115	0	ABC.PE.P1; peptide/nickel transport system permease protein
K02035	80.649	0	81.541	5.328	7.483	6.817	0	0	6.448	46.176	127.053	17.656	0	0	14.085	ABC.PE.S; peptide/nickel transport system substrate-binding protein
K02036	358.3	686.38	472.407	460.127	493.344	517.603	406.668	562.569	388.008	683.748	379.978	396.669	529.55	678.908	735.353	pstB; phosphate transport system ATP-binding protein [EC:7.3.2.1]
K02037	245.141	443.692	371.105	517.155	382.487	472.384	344.186	237.857	206.984	336.754	152.843	272.402	447.047	437.609	391.94	pstC; phosphate transport system permease protein
K02038	24.087	5.006	28.995	69.355	129.489	72.103	79.916	98.715	69.63	123.714	125.133	167.391	144.991	0	44.685	pstA; phosphate transport system permease protein
K02039	66.144	103.643	73.278	86.634	138.204	45.088	131.891	210.967	99.248	228.328	157.076	45.113	60.62	0	26.442	phoU; phosphate transport system protein
K02040	69.401	84.207	60.236	4.494	13.016	23.767	0	11.93	21.369	112.223	45.856	30.714	12.833	68.235	45.607	pstS; phosphate transport system substrate-binding protein
K02041	5.596	0	25.809	0	7.406	0	17.283	0	0	18.61	3.721	36.166	0	0	0	phnC; phosphonate transport system ATP-binding protein [EC:7.3.2.2]
K02042	0	0	10.259	0	4.93	7.677	0	0	4.589	14.789	23.596	28.868	0	0	0	phnE; phosphonate transport system permease protein
K02043	0	0	5.2	0	0	0	0	0	0	0	0	0	0	0	0	phnF; GntR family transcriptional regulator, phosphonate transport system regulatory protein
K02044	31.334	33.538	32.965	0	0	0	0	0	4.414	15.809	9.819	0	0	0	0	phnD; phosphonate transport system substrate-binding protein
K02045	56.398	122.928	167.525	17.463	80.94	22.297	45.269	14.833	18.151	133.249	101.31	35.755	66.136	0	5.152	cysA; sulfate/thiosulfate transport system ATP-binding protein [EC:7.3.2.3]
K02046	112.355	126.316	149.844	30.85	171.213	62.498	6.282	45.739	40.625	69.336	43.049	55.516	0	0	55.811	cysU; sulfate/thiosulfate transport system permease protein
K02047	176.419	324.864	202.923	125.138	305.249	183.469	163.212	120.195	95.621	245.951	182.367	189.898	51.203	198.474	240.828	cysW; sulfate/thiosulfate transport system permease protein
K02048	43.147	0	0	0	0	0	0	0	0	0	0	0	0	0	0	cysP; sulfate/thiosulfate transport system substrate-binding protein
K02049	328.847	370.881	300.691	204.408	137.872	135.486	88.27	116.331	161.872	360.663	215.31	293.005	58.153	155.767	175.243	ABC.SN.A; NitT/TauT family transport system ATP-binding protein
K02050	467.634	310.337	444.235	247.242	148.863	308.558	154.802	101.218	234.684	339.346	257.538	381.208	240.612	159.052	127.654	ABC.SN.P; NitT/TauT family transport system permease protein
K02051	156.109	20.036	42.847	50.422	3.993	0	23.931	0	21.619	112.947	86.442	16.888	0	0	10.712	ABC.SN.S; NitT/TauT family transport system substrate-binding protein
K02052	22.847	0	21.951	8.127	7.562	0	0	0	3.116	38.651	60.742	0	0	0	0	ABC.SP.A; putative spermidine/putrescine transport system ATP-binding protein
K02053	80.832	15.119	68.625	18.09	39.948	43.019	0	0	58.9	31.39	91.394	59.79	0	0	0	ABC.SP.P; putative spermidine/putrescine transport system permease protein
K02054	50.38	0	8.656	3.61	19.606	0	0	0	5.671	67.47	41.381	8.647	0	44.188	12.247	ABC.SP.P1; putative spermidine/putrescine transport system permease protein
K02055	87.072	21.147	54.544	3.601	57.066	64.56	0	54.039	24.427	121.682	57.308	39.599	0	0	0	ABC.SP.S; putative spermidine/putrescine transport system substrate-binding protein
K02056	63.887	32.108	28.505	0	78.907	44.073	61.784	0	59.056	88.616	88.044	21.903	25.219	0	0	ABC.SS.A; simple sugar transport system ATP-binding protein [EC:3.6.3.17]
K02057	114.354	89.159	132.504	0	114.352	0	39.32	35.766	26.883	76.428	87.296	31.382	0	0	85.543	ABC.SS.P; simple sugar transport system permease protein
K02058	176.927	51.907	108.037	18.972	71.934	0	0	26.197	0	74.822	41.537	0	0	0	16.675	ABC.SS.S; simple sugar transport system substrate-binding protein
K02062	0	0	0	0	0	0	0	0	0	0	4.665	0	0	0	0	thiQ; thiamine transport system ATP-binding protein
K02063	0	0	0	0	0	0	0	0	0	0	1.756	0	0	0	0	thiP; thiamine transport system permease protein
K02064	0	0	0	0	0	0	0	0	0	0	0	0	0	0	9.483	thiB, tbpA; thiamine transport system substrate-binding protein
K02065	198.778	184.242	196.641	238.93	95.717	243.907	207.125	129.329	514.269	160.026	135.899	170.092	351.317	59.294	165.508	mlaF, linL, mkl; phospholipid/cholesterol/gamma-HCH transport system ATP-binding protein
K02066	265.318	360.259	490.948	546.656	562.525	373.843	695.934	559.266	393.526	463.278	557.789	275.453	461.785	590.626	449.891	mlaE, linK; phospholipid/cholesterol/gamma-HCH transport system permease protein
K02067	13.114	9.67	14.607	5.004	4.67	7.075	0	21.941	31.857	6.858	56.025	16.448	23.966	0	0	mlaD, linM; phospholipid/cholesterol/gamma-HCH transport system substrate-binding protein
K02069	0	0	0	0	22.17	0	0	0	0	0	0	0	0	0	0	ABC.X2.P; putative ABC transport system permease protein
K02071	0	0	19.03	4.619	12.69	0	0	0	6.87	19.988	23.14	0	0	0	0	metN; D-methionine transport system ATP-binding protein
K02072	0	0	33.724	7.587	6.716	0	0	0	0	19.863	20.366	0	0	0	37.772	metI; D-methionine transport system permease protein
K02073	0	0	70.853	6.379	11.072	0	0	9.193	9.789	26.969	32.004	7.966	0	0	7.476	metQ; D-methionine transport system substrate-binding protein
K02074	2.662	0	19.942	17.522	0	0	0	0	13.768	0	0	3.79	0	0	0	ABC.ZM.A; zinc/manganese transport system ATP-binding protein
K02075	0	0	17.186	0	0	0	0	16.706	5.01	3.462	20.118	0	0	0	0	ABC.ZM.P; zinc/manganese transport system permease protein
K02077	0	0	0	0	8.031	0	0	11.61	0	0	9.391	0	0	0	6.875	ABC.ZM.S; zinc/manganese transport system substrate-binding protein
K02078	1566.3	2275.4	1586.47	2164.65	2156.86	2792.55	2626.29	2013.03	2150.01	1784.38	1907.53	1771.13	2564.98	2173.21	2235.03	acpP; acyl carrier protein
K02081	0	0	0	0	11.571	0	0	14.567	0	13.97	0	28.182	0	0	0	agaR; DeoR family transcriptional regulator, aga operon transcriptional repressor
K02082	0	0	0	0	7.224	0	0	0	0	0	0	0	0	0	4.874	agaS; tagatose-6-phosphate ketose/aldose isomerase [EC:5.-.-.-]
K02083	0	0	0	0	13.046	0	0	0	0	2.235	2.328	0	0	0	0	allC; allantoate deiminase [EC:3.5.3.9]
K02100	0	0	0	0	0	0	0	0	0	0	0	0	0	0	3.847	araE; MFS transporter, SP family, arabinose:H+ symporter
K02106	0	0	0	0	5.695	0	0	0	0	16.091	4.083	26.982	0	0	0	atoE; short-chain fatty acids transporter
K02108	16.102	70.45	100.673	50.992	10.561	0	192.027	125.649	9.058	151.978	59.559	19.203	0	0	0	ATPF0A, atpB; F-type H+-transporting ATPase subunit a
K02109	42.275	66.47	31.734	30.103	0	24.32	0	114.159	29.033	194.162	38.274	18.38	0	0	15.137	ATPF0B, atpF; F-type H+-transporting ATPase subunit b
K02110	309.007	483.081	643.034	267.174	797.01	630.44	173.06	618.844	402.423	471.006	415.968	341.683	350.569	649.719	522.157	ATPF0C, atpE; F-type H+-transporting ATPase subunit c
K02111	1835.23	3133.99	2657.72	3262.11	2994.37	3327.94	3499.62	3226.44	2881.01	2487.15	2570.07	2681.53	3667.54	3808.77	3603.16	ATPF1A, atpA; F-type H+/Na+-transporting ATPase subunit alpha [EC:7.1.2.2 7.2.2.1]
K02112	1852.25	3216.63	2862.25	3819.43	3384.42	3576	3970.91	3175.58	2889.38	2581.63	2454.42	2835.36	4210.76	3898.98	4156.93	ATPF1B, atpD; F-type H+/Na+-transporting ATPase subunit beta [EC:7.1.2.2 7.2.2.1]
K02113	30.522	0	86.792	0	15.061	13.256	0	44.634	8.031	38.446	105.084	31.41	0	0	42.976	ATPF1D, atpH; F-type H+-transporting ATPase subunit delta
K02114	264.077	112.162	297.457	196.884	328.985	50.264	74.289	294.061	121.176	322.206	246.414	299.499	48.619	66.249	134.502	ATPF1E, atpC; F-type H+-transporting ATPase subunit epsilon
K02115	152.618	118.866	173.088	126.026	46.329	131.491	0	207.851	34.246	219.25	153.129	233.644	0	44.252	57.215	ATPF1G, atpG; F-type H+-transporting ATPase subunit gamma
K02116	7.962	0	73.269	0	14.891	21.08	0	14.372	12.771	5.402	28.768	21.091	0	0	63.397	atpI; ATP synthase protein I
K02117	100.057	81.265	147.382	188.77	198.459	147.553	273.342	147.774	91.261	67.357	102.79	100.978	316.926	280.569	187.374	ATPVA, ntpA, atpA; V/A-type H+/Na+-transporting ATPase subunit A [EC:7.1.2.2 7.2.2.1]
K02118	154.438	159.529	241.646	189.044	212.656	233.748	315.911	267.389	145.107	100.845	132.763	116.121	366.161	375.836	364.166	ATPVB, ntpB, atpB; V/A-type H+/Na+-transporting ATPase subunit B
K02119	22.038	0	45.007	36.254	0	0	74.706	0	7.034	0	0	0	0	0	94.135	ATPVC, ntpC, atpC; V/A-type H+/Na+-transporting ATPase subunit C
K02120	85.652	92.814	93.688	84.634	99.911	66.636	156.562	115.296	71.887	16.164	51.943	64.195	227.675	337.812	78.895	ATPVD, ntpD, atpD; V/A-type H+/Na+-transporting ATPase subunit D
K02121	15.782	0	0	0	0	0	0	0	6.56	0	0	0	0	0	0	ATPVE, ntpE, atpE; V/A-type H+/Na+-transporting ATPase subunit E
K02122	43.995	0	0	48.388	0	41.816	51.875	42.297	0	0	42.088	10.503	45.436	166.134	0	ATPVF, ntpF, atpF; V/A-type H+/Na+-transporting ATPase subunit F
K02123	1.827	0	0	0	0	0	0	1.751	0	0	0	0	0	0	0	ATPVI, ntpI, atpI; V/A-type H+/Na+-transporting ATPase subunit I
K02124	40.749	23.098	75.006	52.872	22.852	89.451	37.585	0	0	14.43	67.659	34.233	97.193	0	29.54	ATPVK, ntpK, atpK; V/A-type H+/Na+-transporting ATPase subunit K
K02125	0	0	0	0	0	0	0	0	0	0	25.427	0	0	0	0	ATPeF08, MTATP8, ATP8; F-type H+-transporting ATPase subunit 8
K02132	0	0	0	0	0	0	3.273	0	0	0	0	0	0	0	0	ATPeF1A, ATP5A1, ATP1; F-type H+-transporting ATPase subunit alpha
K02133	0	0	0	0	0	22.111	0	23.404	31.32	0	0	19.57	0	0	0	ATPeF1B, ATP5B, ATP2; F-type H+-transporting ATPase subunit beta [EC:7.1.2.2]
K02160	0	50.955	31.053	0	0	0	0	38.655	0	60.828	24.703	0	0	0	0	accB, bccP; acetyl-CoA carboxylase biotin carboxyl carrier protein
K02164	0	0	0	0	0	0	0	15.567	0	0	0	0	0	0	0	norE; nitric oxide reductase NorE protein
K02167	0	0	0	0	0	0	0	0	0	13.792	0	0	0	0	33.309	betI; TetR/AcrR family transcriptional regulator, transcriptional repressor of bet genes
K02168	0	0	0	0	0	0	0	0	0	0	0	0	0	0	10.216	betT, betS; choline/glycine/proline betaine transport protein
K02169	0	0	4.231	5.12	4.688	0	0	4.487	8.057	0	0	9.961	0	0	0	bioC; malonyl-CoA O-methyltransferase [EC:2.1.1.197]
K02170	0	0	0	0	5.758	7.999	6.722	0	33.925	8.564	0	4.002	0	0	0	bioH; pimeloyl-[acyl-carrier protein] methyl ester esterase [EC:3.1.1.85]
K02182	0	0	6.821	0	0	0	0	0	0	1.666	5.194	0	0	0	0	caiC; carnitine-CoA ligase [EC:6.2.1.48]
K02188	5.374	0	0	0	0	5.098	8.568	3.299	9.471	0	0	0	0	0	38.645	cbiD; cobalt-precorrin-5B (C1)-methyltransferase [EC:2.1.1.195]
K02189	14.459	0	10.9	0	0	29.741	0	0	0	15.976	24.554	0	0	0	0	cbiG; cobalt-precorrin 5A hydrolase [EC:3.7.1.12]
K02191	16.816	0	0	0	0	0	0	0	0	0	0	0	0	45.823	0	cbiT; cobalt-precorrin-6B (C15)-methyltransferase [EC:2.1.1.196]
K02192	0	7.544	17.927	0	119.129	29.731	25.13	10.849	0	21.471	40.525	71.203	0	23.952	0	bfd; bacterioferritin-associated ferredoxin
K02193	0	0	0	0	34.395	0	9.157	17.772	13.041	0	9.824	16.688	0	0	0	ccmA; heme exporter protein A [EC:7.6.2.5]
K02194	0	0	12.927	7.765	20.537	39.919	0	0	6.098	32.178	18.745	0	0	0	0	ccmB; heme exporter protein B
K02195	25.857	79.372	105.333	64.677	0	74.224	7.301	58.584	142.025	57.532	171.824	17.365	0	0	26.865	ccmC; heme exporter protein C
K02196	0	0	0	0	27.95	0	0	0	0	19.656	79.668	0	0	55.694	0	ccmD; heme exporter protein D
K02197	87.771	0	0	0	18.145	0	0	0	0	37.334	0	8.635	0	0	39.378	ccmE; cytochrome c-type biogenesis protein CcmE
K02198	15.896	0	12.669	0	16.477	2.804	0	44.232	36.139	9.249	71.816	0	0	0	0	ccmF; cytochrome c-type biogenesis protein CcmF
K02199	9.843	28.259	0	10.553	0	0	0	9.212	18.561	0	20.063	35.638	0	0	0	ccmG, dsbE; cytochrome c biogenesis protein CcmG, thiol:disulfide interchange protein DsbE
K02200	3.111	3.3	19.962	25.329	16.531	11.554	7.439	34.507	26.673	4.791	11.417	15.08	0	0	0	ccmH; cytochrome c-type biogenesis protein CcmH
K02201	0	0	0	0	0	0	0	0	0	7.611	0	0	0	24.961	0	E2.7.7.3B; pantetheine-phosphate adenylyltransferase [EC:2.7.7.3]
K02203	36.671	20.714	113.106	35.477	23.242	66.653	0	60.607	0	26.958	69.719	18.371	0	0	43.707	thrH; phosphoserine / homoserine phosphotransferase [EC:3.1.3.3 2.7.1.39]
K02204	4.504	0	15.756	0	23.458	0	0	0	7.771	8.71	6.326	0	0	0	0	thrB2; homoserine kinase type II [EC:2.7.1.39]
K02205	0	0	0	0	0	0	0	0	4.954	1.984	2.062	0	0	0	0	rocE, rocC; arginine/ornithine permease
K02221	18.984	23.655	132.235	140.37	0	107.647	64.953	128.657	57.643	108.966	42.246	87.04	0	99.978	39.387	yggT; YggT family protein
K02224	0	0	0	0	0	0	0	5.442	7.882	6.314	15.212	0	0	0	0	cobB-cbiA; cobyrinic acid a,c-diamide synthase [EC:6.3.5.9 6.3.5.11]
K02225	0	0	0	0	4.29	0	0	0	0	0	0	0	0	0	0	cobC1, cobC; cobalamin biosynthetic protein CobC
K02226	0	0	0	0	0	0	0	0	0	0	12.409	0	0	0	0	cobC, phpB; alpha-ribazole phosphatase [EC:3.1.3.73]
K02227	22.963	10.051	32.318	5.2	9.524	0	0	9.079	16.337	9.79	16.25	3.372	0	0	0	cbiB, cobD; adenosylcobinamide-phosphate synthase [EC:6.3.1.10]
K02228	0	0	0	0	0	0	0	0	0	0	8.631	0	0	0	0	cobF; precorrin-6A synthase [EC:2.1.1.152]
K02229	0	0	0	0	0	0	0	0	0	4.482	2.328	0	0	0	0	cobG; precorrin-3B synthase [EC:1.14.13.83]
K02231	0	30.508	0	0	0	0	0	0	0	0	11.618	0	0	0	0	cobP, cobU; adenosylcobinamide kinase / adenosylcobinamide-phosphate guanylyltransferase [EC:2.7.1.156 2.7.7.62]
K02232	29.348	0	7.464	0	5.168	0	44.701	22.229	9.176	9.286	0	3.732	31.799	46.584	0	cobQ, cbiP; adenosylcobyric acid synthase [EC:6.3.5.10]
K02233	36.154	0	0	13.825	0	0	40.342	0	0	0	3.674	0	0	0	0	E2.7.8.26, cobS, cobV; adenosylcobinamide-GDP ribazoletransferase [EC:2.7.8.26]
K02234	0	0	0	0	4.019	0	0	0	0	17.544	2.875	0	0	0	0	cobW; cobalamin biosynthesis protein CobW
K02237	0	0	22.118	0	0	0	0	0	0	0	0	0	0	0	0	comEA; competence protein ComEA
K02238	0.84	0	3.166	3.688	5.065	4.78	2.008	6.411	7.24	5.8	3.596	3.587	0	0	0	comEC; competence protein ComEC
K02257	140.525	150.843	232.724	136.47	258.892	243.955	118.604	143.09	107.481	149.749	149.223	122.887	317.192	145.332	191.586	COX10, ctaB, cyoE; heme o synthase [EC:2.5.1.141]
K02258	49.052	24.149	29.947	0	17.767	0	9.216	8.659	47.75	23.03	72.34	24.309	0	0	0	COX11, ctaG; cytochrome c oxidase assembly protein subunit 11
K02259	0	0	24.966	8.607	3.941	11.157	4.688	49.986	13.519	5.321	48.759	5.582	6.061	0	0	COX15, ctaA; cytochrome c oxidase assembly protein subunit 15
K02274	735.134	841.193	991.449	1033.54	1119.21	894.784	1114.01	1023.16	966.3	979.347	1075.92	954.582	660.948	716.119	820.444	coxA, ctaD; cytochrome c oxidase subunit I [EC:1.9.3.1]
K02275	54.32	84.445	49.276	36.698	40.856	5.634	4.388	35.949	12.853	49.294	48.88	27.688	6.121	0	0	coxB, ctaC; cytochrome c oxidase subunit II [EC:1.9.3.1]
K02276	129.938	82.673	172.98	129.637	201.22	172.661	90.987	60.607	158.191	199.059	170.61	205.25	36.687	73.598	33.448	coxC, ctaE; cytochrome c oxidase subunit III [EC:1.9.3.1]
K02278	0	0	0	0	8.334	0	0	0	0	7.753	0	0	0	0	0	cpaA, tadV; prepilin peptidase CpaA [EC:3.4.23.43]
K02279	23.368	12.039	15.624	12.458	11.408	16.149	13.571	10.875	4.892	3.76	31.014	4.039	0	0	0	cpaB, rcpC; pilus assembly protein CpaB
K02280	14.085	0	10.628	7.553	36.381	3.264	2.743	2.198	5.932	18.874	9.431	1.633	3.546	0	0	cpaC, rcpA; pilus assembly protein CpaC
K02281	0	0	0	0	0	0	0	0	0	0	8.504	0	0	0	0	cpaD; pilus assembly protein CpaD
K02282	18.547	54.902	6.158	7.28	108.774	14.156	7.794	99.871	62.999	41.409	120.522	93.478	5.127	0	0	cpaE, tadZ; pilus assembly protein CpaE
K02283	177.6	387.308	342.947	334.282	296.613	336.381	438.056	349.519	295.519	230.814	330.28	481.816	156.218	115.751	173.57	cpaF, tadA; pilus assembly protein CpaF [EC:7.4.2.8]
K02291	38.788	10.423	38.358	5.717	0	7.411	6.228	0	17.961	22.027	11.244	16.493	32.211	39.872	24.963	crtB; 15-cis-phytoene synthase [EC:2.5.1.32]
K02297	0	0	16.029	0	11.633	0	0	0	0	9.07	21.111	0	0	0	6.1	cyoA; cytochrome o ubiquinol oxidase subunit II [EC:7.1.1.3]
K02298	19.245	0	0	0	45.954	0	0	0	1.666	20.53	81.109	98.291	0	0	0	cyoB; cytochrome o ubiquinol oxidase subunit I [EC:7.1.1.3]
K02299	15.406	0	81.158	0	0	0	0	0	6.519	10.702	10.867	5.522	0	0	0	cyoC; cytochrome o ubiquinol oxidase subunit III
K02300	0	0	0	0	0	0	0	0	0	41.97	10.014	0	0	0	0	cyoD; cytochrome o ubiquinol oxidase subunit IV
K02302	0	5.771	10.438	2.918	5.343	3.782	6.356	2.666	10.277	19.628	10.061	1.892	0	0	3.532	cysG; uroporphyrin-III C-methyltransferase / precorrin-2 dehydrogenase / sirohydrochlorin ferrochelatase [EC:2.1.1.107 1.3.1.76 4.99.1.4]
K02303	24.384	0	42.019	0	0	0	0	0	0	38.285	24.887	0	0	0	0	cobA; uroporphyrin-III C-methyltransferase [EC:2.1.1.107]
K02304	13.666	0	6.439	45.035	0	0	0	27.568	10.845	4.719	0	0	0	0	0	MET8; precorrin-2 dehydrogenase / sirohydrochlorin ferrochelatase [EC:1.3.1.76 4.99.1.4]
K02305	19.279	0	26.422	11.844	19.378	0	0	5.056	0	0	16.17	3.841	0	0	49.078	norC; nitric oxide reductase subunit C
K02313	354.595	317.222	355.135	393.888	346.127	452.411	399.225	340.522	485.123	436.208	368.886	380.032	241.397	212.278	205.697	dnaA; chromosomal replication initiator protein
K02314	258.786	169.671	283.678	276.632	238.43	226.362	6.839	150.817	233.309	376.705	228.371	278.697	99.029	0	51.906	dnaB; replicative DNA helicase [EC:3.6.4.12]
K02315	0	5.147	24.578	0	0	0	0	0	0	0	0	0	0	0	65.652	dnaC; DNA replication protein DnaC
K02316	103.63	51.939	101.24	143.975	96.646	105.237	145.031	89.083	89.646	55.363	71.962	80.404	183.584	153.647	177.8	dnaG; DNA primase [EC:2.7.7.101]
K02319	5.909	0	1.485	0.865	1.584	1.121	1.884	0	2.038	1.088	1.131	1.122	0	1.784	2.125	pol; DNA polymerase, archaea type [EC:2.7.7.7]
K02322	58.046	0	53.017	51.045	43.645	6.336	80.359	54.955	42.953	4.604	35.776	3.17	6.885	7.564	62.791	polC; DNA polymerase II large subunit [EC:2.7.7.7]
K02323	15.456	0	0	0	0	0	0	2.634	7.109	0	0	0	0	0	0	polB; DNA polymerase II small subunit [EC:2.7.7.7]
K02335	28.871	0	7.021	0	3.173	5.225	2.991	0	0	14.379	45.202	32.636	0	0	0	polA; DNA polymerase I [EC:2.7.7.7]
K02337	39.598	27.65	47.2	33.15	0	0	0	48.872	0	102.489	61.001	63.39	0	0	1.462	dnaE; DNA polymerase III subunit alpha [EC:2.7.7.7]
K02338	293.67	305.208	299.569	239.306	291.142	168.989	124.135	225.984	148.475	317.788	370.987	513.205	89.47	0	98.31	dnaN; DNA polymerase III subunit beta [EC:2.7.7.7]
K02339	37.796	13.994	17.763	0	0	0	0	0	9.769	7.825	18.534	0	0	0	0	holC; DNA polymerase III subunit chi [EC:2.7.7.7]
K02340	0	0	11.772	31.717	4.186	17.777	4.98	0	7.011	5.684	17.716	8.893	0	0	0	holA; DNA polymerase III subunit delta [EC:2.7.7.7]
K02341	0	8.005	0	0	8.672	10.738	9.024	20.159	6.971	8.815	9.209	2.686	0	0	0	holB; DNA polymerase III subunit delta' [EC:2.7.7.7]
K02342	59.884	24.049	32.225	25.299	40.189	71.461	15.548	32.63	34.492	29.97	32.104	8.768	0	0	16.721	dnaQ; DNA polymerase III subunit epsilon [EC:2.7.7.7]
K02343	55.419	28.061	34.856	0	15.475	8.879	2.712	15.013	3.91	19.83	53.518	35.527	0	0	0	dnaX; DNA polymerase III subunit gamma/tau [EC:2.7.7.7]
K02346	55.776	49.06	71.241	0	59.138	40.983	32.2	0	18.53	26.341	48.681	14.143	0	0	5.356	dinB; DNA polymerase IV [EC:2.7.7.7]
K02347	3.29	0	4.134	4.815	8.819	9.363	2.623	6.34	1.891	1.514	1.574	3.123	10.173	0	0	polX, dpx; DNA polymerase (family X)
K02348	0	0	0	0	0	0	0	0	0	8.212	0	0	0	0	0	elaA; ElaA protein
K02351	0	11.344	5.039	0	0	0	6.394	0	0	0	0	0	0	0	0	K02351; putative membrane protein
K02355	1210.5	1932.99	1726.18	2222.28	2007.72	2076.09	2333.93	1816.73	2127.42	1671.76	1746.7	1823.95	2315.15	2303.77	2068.99	fusA, GFM, EFG; elongation factor G
K02356	587.865	519.456	430.161	705.937	808.398	624.595	389.249	362.826	747.271	656.298	669.233	741.752	663.768	271.708	229.616	efp; elongation factor P
K02357	259.489	261.463	167.136	87.462	89.822	30.536	61.891	120.218	125.927	218.86	156.838	151.322	0	72.873	100.994	tsf, TSFM; elongation factor Ts
K02358	3968.69	6588.86	5909.74	6669.23	5925.12	7318.2	8497.65	6632.86	5857.97	5115.95	5260.76	5948.09	9112.42	8913.26	8244.94	tuf, TUFM; elongation factor Tu
K02361	0	0	0	0	0	0	0	0	0	0	0	5.372	0	0	0	entC; isochorismate synthase [EC:5.4.4.2]
K02362	0	0	0	7.175	0	0	0	0	5.635	4.514	0	0	0	0	0	entD; enterobactin synthetase component D [EC:6.3.2.14 2.7.8.-]
K02363	0	0	0	0	4.832	0	0	0	0	0	3.512	0	0	0	0	entE, dhbE, vibE, mxcE; 2,3-dihydroxybenzoate-AMP ligase [EC:6.3.2.14 2.7.7.58]
K02364	0	0	0	0	0	0	0	0	0	0	2.165	0	0	0	0	entF; enterobactin synthetase component F [EC:6.3.2.14]
K02371	68.653	81.957	0	0	95.155	42.424	0	112.947	63.084	75.039	97.653	83.751	0	0	0	fabK; enoyl-[acyl-carrier protein] reductase II [EC:1.3.1.9]
K02372	71.764	93.212	100.847	69.971	57.353	53.392	48.509	100.116	53.959	292.091	113.102	130.851	38.278	0	32.399	fabZ; 3-hydroxyacyl-[acyl-carrier-protein] dehydratase [EC:4.2.1.59]
K02377	19.614	47.804	0	0	8.895	0	0	4.148	3.732	36.947	12.353	0	0	0	18.795	TSTA3, fcl; GDP-L-fucose synthase [EC:1.1.1.271]
K02379	34.327	11.46	58.21	0	16.073	0	6.045	0	31.672	38.914	17.638	6.739	0	0	0	fdhD; FdhD protein
K02380	0	0	0	0	3.984	0	0	0	0	0	3.36	0	0	0	0	fdhE; FdhE protein
K02385	16.569	0	0	0	0	0	0	0	0	0	11.184	0	0	0	0	flbD; flagellar protein FlbD
K02386	6.045	0	0	0	0	0	0	5.792	5.211	4.133	18.065	4.296	0	0	0	flgA; flagella basal body P-ring formation protein FlgA
K02387	0	0	0	22.236	0	0	0	8.095	31.337	16.81	0	0	0	0	0	flgB; flagellar basal-body rod protein FlgB
K02388	60.444	43.293	125.429	21.594	0	0	15.95	67.649	37.686	48.967	57.218	55.67	0	0	0	flgC; flagellar basal-body rod protein FlgC
K02389	0	0	0	0	0	0	8.312	6.699	0	0	32.78	25.21	0	0	0	flgD; flagellar basal-body rod modification protein FlgD
K02390	7.855	0	0	0	0	4.798	4.032	19.44	5.814	12.677	15.612	0	0	0	8.983	flgE; flagellar hook protein FlgE
K02391	19.173	0	34.262	6.569	30.35	0	28.625	58.186	10.423	12.608	49.102	8.737	0	0	0	flgF; flagellar basal-body rod protein FlgF
K02392	40.287	18.134	42.196	59.692	31.916	67.185	23.293	48.525	26.658	116.076	152.921	46.35	0	0	15.376	flgG; flagellar basal-body rod protein FlgG
K02393	18.591	21.942	58.951	51.326	17.812	7.422	18.306	6.661	11.986	56.8	32.435	8.609	0	0	17.439	flgH; flagellar L-ring protein precursor FlgH
K02394	47.449	20.173	30.812	27.064	113.189	66.316	26.45	99.099	86.705	60.529	104.573	29.018	0	0	0	flgI; flagellar P-ring protein precursor FlgI
K02395	0	0	3.743	0	7.631	0	9.563	9.412	16.537	14.291	46.618	8.539	0	0	6.055	flgJ; flagellar protein FlgJ
K02396	3.067	0	7.696	0	2.055	2.909	2.445	5.864	5.288	2.819	7.823	2.911	0	0	6.547	flgK; flagellar hook-associated protein 1 FlgK
K02397	6.89	9.744	0	0	0	0	16.476	4.594	6.131	1.74	14.093	13.078	7.101	0	0	flgL; flagellar hook-associated protein 3 FlgL
K02398	0	23.965	0	0	0	0	0	0	40.415	0	0	0	0	0	0	flgM; negative regulator of flagellin synthesis FlgM
K02399	0	0	0	0	0	0	0	0	9.588	23.262	0	0	0	0	0	flgN; flagella synthesis protein FlgN
K02400	71.297	1.984	1.633	42.634	49.187	0	2.072	57.785	94.015	64.247	51.817	1.305	0	0	10.097	flhA; flagellar biosynthesis protein FlhA
K02401	8.747	11.168	23.867	3.852	7.055	4.994	0	12.492	12.226	12.381	5.142	2.498	0	0	9.734	flhB; flagellar biosynthetic protein FlhB
K02402	80.207	83.221	81.552	38.875	127.333	105.758	76.425	89.77	76.282	55.848	63.345	68.689	0	41.364	56.676	flhC; flagellar transcriptional activator FlhC
K02403	42.779	0	0	23.478	0	0	74.636	0	18.439	47.744	46.04	24.421	0	0	0	flhD; flagellar transcriptional activator FlhD
K02404	1.156	0	9.835	5.8	4.798	6.577	0	4.429	7.237	6.385	6.867	0	0	0	0	flhF; flagellar biosynthesis protein FlhF
K02405	101.472	89.254	66.947	97.567	66.379	86.971	98.17	171.003	81.944	253.886	71.498	99.036	66.904	156.894	16.191	fliA; RNA polymerase sigma factor for flagellar operon FliA
K02406	0	31.694	20.002	0	29.791	0	4.168	0	6.122	11.731	49.989	39.156	0	0	7.085	fliC; flagellin
K02407	0	0	3.661	6.396	3.905	0	2.323	0	0	0	4.123	6.913	0	0	0	fliD; flagellar hook-associated protein 2
K02408	23.093	26.395	0	0	0	0	0	10.591	11.11	0	44.999	14.263	0	0	0	fliE; flagellar hook-basal body complex protein FliE
K02409	5.853	0	15.417	9.854	6.77	0	2.885	8.989	3.992	6.097	27.876	11.681	0	0	0	fliF; flagellar M-ring protein FliF
K02410	94.646	40.556	15.568	38.24	89.053	59.491	20.34	54.698	99.433	119.78	142.553	79.096	0	0	17.203	fliG; flagellar motor switch protein FliG
K02411	2.978	0	0	0	5.986	0	0	17.118	0	0	9.69	0	0	0	0	fliH; flagellar assembly protein FliH
K02412	138.538	66.916	47.876	96.774	93.851	12.809	98.579	183.939	17.659	279.05	228.571	146.419	4.421	0	15.801	fliI; flagellum-specific ATP synthase [EC:7.4.2.8]
K02413	0	0	0	0	11.39	0	0	11.623	0	45.729	0	0	0	0	0	fliJ; flagellar FliJ protein
K02414	1.397	0	0	0	0	0	0	2.67	0	0	4.009	0	0	0	0	fliK; flagellar hook-length control protein FliK
K02415	0	10.893	49.652	11.272	0	0	0	42.239	8.853	0	37.161	0	0	0	15.137	fliL; flagellar FliL protein
K02416	126.342	75.777	22.106	112.242	45.895	68.346	61.465	146.973	109.5	96.948	101.438	104.855	61.134	0	36.654	fliM; flagellar motor switch protein FliM
K02417	262.286	128.088	200.797	258.129	258.991	194.216	361.576	266.805	459.386	282.696	213.572	337.585	89.898	101.344	139.19	fliNY, fliN; flagellar motor switch protein FliN/FliY
K02418	7.824	0	0	0	15.797	0	0	18.23	0	0	45.008	22.278	0	0	0	fliOZ, fliO; flagellar protein FliO/FliZ
K02419	105.107	10.547	93.313	43.01	17.194	25.009	14	79.655	28.604	76.937	51.106	82.173	8.732	0	8.275	fliP; flagellar biosynthetic protein FliP
K02420	16.741	0	25.745	36.071	16.367	23.594	39.662	26.169	75.662	162.684	71.464	104.796	0	37.384	80.565	fliQ; flagellar biosynthetic protein FliQ
K02421	22.663	0	16.067	0	0	0	0	10.824	14.746	17.017	24.952	12.717	0	0	0	fliR; flagellar biosynthetic protein FliR
K02422	5.72	0	0	0	30.996	0	0	32.37	9.861	10.107	0	0	0	0	0	fliS; flagellar protein FliS
K02423	0	0	0	0	0	0	0	0	16.146	0	13.438	0	0	0	0	fliT; flagellar protein FliT
K02424	12.059	0	5.061	0	0	0	0	0	4.824	31.543	11.426	0	0	0	0	fliY, tcyA; L-cystine transport system substrate-binding protein
K02426	36.261	0	0	66.072	0	57.11	0	0	0	38.631	39.912	54.33	0	0	0	sufE; cysteine desulfuration protein SufE
K02427	10.383	0	0	54.886	51.604	46.802	0	74.901	46.41	56.617	36.535	79.84	0	0	72.654	rlmE, rrmJ, ftsJ; 23S rRNA (uridine2552-2'-O)-methyltransferase [EC:2.1.1.166]
K02428	7.088	0	0	0	53.127	0	0	59.603	61.629	41.49	5.713	23.015	0	0	0	rdgB; XTP/dITP diphosphohydrolase [EC:3.6.1.66]
K02429	0	0	0	0	3.119	0	0	10.401	0	18.537	11.029	19.626	0	0	0	fucP; MFS transporter, FHS family, L-fucose permease
K02433	172.411	155.426	137.017	156.548	140.548	71.198	182.175	259.313	131.546	338.908	205.215	160.53	4.155	12.595	22.393	gatA, QRSL1; aspartyl-tRNA(Asn)/glutamyl-tRNA(Gln) amidotransferase subunit A [EC:6.3.5.6 6.3.5.7]
K02434	272.905	329.433	254.229	19.308	257.509	263.784	242.127	418.396	144.607	445.461	263.552	386.719	12.782	0	103.835	gatB, PET112; aspartyl-tRNA(Asn)/glutamyl-tRNA(Gln) amidotransferase subunit B [EC:6.3.5.6 6.3.5.7]
K02435	70.438	69.256	117.177	67.285	30.662	21.702	27.293	99.494	39.502	56.018	73.345	17.85	23.68	20.355	83.082	gatC, GATC; aspartyl-tRNA(Asn)/glutamyl-tRNA(Gln) amidotransferase subunit C [EC:6.3.5.6 6.3.5.7]
K02437	82.466	62.136	129.409	0	42.022	237.946	36.003	157.216	76.291	136.575	100.148	92.107	100.954	73.172	128.017	gcvH, GCSH; glycine cleavage system H protein
K02439	0	0	0	0	0	0	0	0	0	0	59.852	0	0	0	0	glpE; thiosulfate sulfurtransferase [EC:2.8.1.1]
K02440	0	0	0	0	5.213	0	0	0	0	3.551	3.689	0	0	0	0	GLPF; glycerol uptake facilitator protein
K02444	27.164	15.918	21.904	0	5.956	35.56	29.892	0	0	27.446	45.496	38.779	0	0	0	glpR; DeoR family transcriptional regulator, glycerol-3-phosphate regulon repressor
K02446	2.04	4.693	0	32.758	20.877	0	0	21.78	18.926	39.529	5.855	0	0	0	5.654	glpX; fructose-1,6-bisphosphatase II [EC:3.1.3.11]
K02448	0	0	0	8.42	5.783	0	4.586	9.819	5.328	0	5.776	4.095	0	0	0	norD; nitric oxide reductase NorD protein
K02450	0	15.017	0	0	0	0	0	0	0	0	0	0	0	0	0	gspA; general secretion pathway protein A
K02452	0	0	0	10.387	0	0	0	0	0	0	0	0	0	0	0	gspC; general secretion pathway protein C
K02453	1.628	1.497	10.823	8.053	21.626	16.74	6.061	23.912	4.731	39.076	15.009	8.11	5.32	0	0	gspD; general secretion pathway protein D
K02454	218.036	340.139	199.732	282.081	206.263	108.277	63.002	83.056	530.633	385.911	173.096	150.375	44.672	0	136.018	gspE; general secretion pathway protein E [EC:7.4.2.8]
K02455	6.909	21.101	15.931	7.616	6.895	48.474	8.261	20.008	14.74	50.421	17.183	14.606	0	0	0	gspF; general secretion pathway protein F
K02456	10.182	22.215	18.11	23.046	68.421	0	16.068	22.09	47.867	11.046	41.526	20.137	12.543	0	26.892	gspG; general secretion pathway protein G
K02457	4.885	0	9.677	0	0	0	35.046	0	10.783	7.092	7.368	0	0	0	0	gspH; general secretion pathway protein H
K02458	0	0	64.708	0	10.782	0	0	13.373	0	22.694	20.028	9.935	0	0	0	gspI; general secretion pathway protein I
K02459	11.488	0	0	0	13	0	9.157	0	0	5.289	0	5.452	0	0	0	gspJ; general secretion pathway protein J
K02460	7.079	0	11.854	10.36	4.743	6.715	0	13.565	0	12.425	9.781	3.359	0	0	0	gspK; general secretion pathway protein K
K02461	5.086	2.504	0	0	14.106	9.65	4.055	0	8.77	2.69	2.431	2.414	5.243	0	0	gspL; general secretion pathway protein L
K02462	0	0	0	0	0	0	0	0	0	0	0	7.502	16.293	0	0	gspM; general secretion pathway protein M
K02463	0	0	9.701	0	0	0	0	0	0	0	3.936	0	0	0	0	gspN; general secretion pathway protein N
K02469	391.538	408.304	335.719	544.799	273.131	248.651	578.106	442.084	587.399	335.944	365.597	489.623	124.149	261.143	157.925	gyrA; DNA gyrase subunit A [EC:5.6.2.2]
K02470	328.531	679.659	335.925	632.6	612.342	504.36	399.052	534.123	591.536	486.484	469.417	537.777	431.944	446.328	568.574	gyrB; DNA gyrase subunit B [EC:5.6.2.2]
K02471	0	0	3.968	0	0	0	0	0	0	3.091	13.509	0	0	0	0	bacA; vitamin B12/bleomycin/antimicrobial peptide transport system ATP-binding/permease protein
K02472	0	0	0	0	0	0	27.577	24.017	0	51.9	26.181	30.851	0	0	0	wecC; UDP-N-acetyl-D-mannosaminuronic acid dehydrogenase [EC:1.1.1.336]
K02473	5.994	0	0	4.389	0	5.537	0	23.511	27.765	35.413	2.869	0	0	0	0	wbpP; UDP-N-acetylglucosamine 4-epimerase [EC:5.1.3.7]
K02474	51.432	63.282	65.542	10.571	6.311	90.501	11.516	12.239	16.397	71.782	60.649	4.57	0	0	53.858	wbpO; UDP-N-acetyl-D-galactosamine dehydrogenase [EC:1.1.1.-]
K02477	104.436	84.903	32.876	176.808	143.859	167.62	156.391	196.379	143.497	183.11	215.868	179.248	141.17	83.284	7.286	K02477; two-component system, LytTR family, response regulator
K02478	0	0	0	0	42.897	0	10.97	0	0	0	0	11.592	0	0	3.147	K02478; two-component system, LytTR family, sensor kinase [EC:2.7.13.3]
K02479	0	0	0	0	0	0	0	0	32.894	0	0	0	0	0	0	K02479; two-component system, NarL family, response regulator
K02480	0	0	8.023	0	0	0	0	0	0	3.896	2.192	0	0	0	0	K02480; two-component system, NarL family, sensor kinase [EC:2.7.13.3]
K02481	8.189	123.674	8.508	47.064	41.776	38.644	40.848	125.223	37.846	160.911	105.496	30.466	0	58.209	69.191	K02481; two-component system, NtrC family, response regulator
K02482	0	0	0	0	0	0	0	0	0	0	1.56	0	0	0	0	K02482; two-component system, NtrC family, sensor kinase [EC:2.7.13.3]
K02483	411.28	408.754	385.079	589.328	412.197	478.656	399.283	255.457	683.322	538.947	471.328	551.293	297	269.019	133.591	K02483; two-component system, OmpR family, response regulator
K02484	0	0	0	0	0	0	0	0	0	0	2.204	0	0	0	0	K02484; two-component system, OmpR family, sensor kinase [EC:2.7.13.3]
K02487	41.555	0	0	0	0	0	0	0	0	0	0	0	0	0	0	pilL; type IV pili sensor histidine kinase and response regulator
K02488	4.324	0	0	0	0	0	6.897	0	0	34.578	4.234	11.762	0	0	0	pleD; two-component system, cell cycle response regulator [EC:2.7.7.65]
K02492	44.03	25.478	32.522	42.599	22.59	0	3.88	18.558	28.837	51.603	20.918	18.479	0	0	8.798	hemA; glutamyl-tRNA reductase [EC:1.2.1.70]
K02493	23.448	10.771	4.56	0	0	0	18.473	19.713	31.194	3.66	18.387	37.745	0	0	0	hemK, prmC, HEMK; release factor glutamine methyltransferase [EC:2.1.1.297]
K02494	0	0	7.357	8.46	0	0	7.264	8.407	20.949	0	5.53	8.649	0	0	0	lolB; outer membrane lipoprotein LolB
K02495	47.788	94.538	90.317	13.975	2.966	41.895	50.394	46.207	7.893	68.67	122.204	62.399	5.184	0	7.958	hemN, hemZ; oxygen-independent coproporphyrinogen III oxidase [EC:1.3.98.3]
K02496	4.012	0	11.341	4.404	8.065	0	9.595	23.222	6.802	10.991	2.937	5.712	0	0	34.148	hemX; uroporphyrin-III C-methyltransferase [EC:2.1.1.107]
K02498	1.695	0	16.344	0	0	4.825	0	6.402	0	9.519	4.868	0	0	0	0	hemY; HemY protein
K02500	326.321	475.69	335.847	327.698	302.739	400.705	429.119	311.235	320.855	528.602	474.125	284.06	341.4	361.071	236.983	hisF; imidazole glycerol-phosphate synthase subunit HisF [EC:4.3.2.10]
K02501	7.823	0	58.412	0	29.661	46.991	29.416	35.822	5.792	63.613	5.136	47.332	0	0	0	hisH; imidazole glycerol-phosphate synthase subunit HisH [EC:4.3.2.10]
K02502	7.497	4.256	16.93	34.547	10.552	0	13.659	4.114	3.017	12.286	54.386	10.082	0	0	0	hisZ; ATP phosphoribosyltransferase regulatory subunit
K02503	8.817	0	32.751	20.348	0	0	0	0	0	12.002	29.738	0	0	0	0	HINT1, hinT, hit; histidine triad (HIT) family protein
K02509	9.601	0	0	0	0	0	0	0	9.515	0	32.736	6.251	0	0	0	hpaH; 2-oxo-hept-3-ene-1,7-dioate hydratase [EC:4.2.1.-]
K02510	118.234	51.769	156.928	0	29.443	0	34.694	58.277	21.124	3.969	43.762	53.484	0	55.051	9.709	hpaI, hpcH; 4-hydroxy-2-oxoheptanedioate aldolase [EC:4.1.2.52]
K02517	0	0	22.735	0	13.293	0	0	18.463	23.837	26.644	56.401	0	0	0	0	lpxL, htrB; Kdo2-lipid IVA lauroyltransferase/acyltransferase [EC:2.3.1.241 2.3.1.-]
K02518	1707.86	2447	2487.97	2468.4	2581.35	3009.64	2581.49	2420.02	2423.12	1909.84	2063.3	2273.62	2767.41	3167.76	2342.03	infA; translation initiation factor IF-1
K02519	96.942	42.913	37.255	4.798	73.13	6.175	51.218	13.804	31.781	67.278	85.548	169.206	4.502	0	55.84	infB, MTIF2; translation initiation factor IF-2
K02520	447.086	386.511	382.285	399.82	470.967	412.829	373.435	487.465	491.995	711.593	405.243	600.797	480.299	125.679	346.491	infC, MTIF3; translation initiation factor IF-3
K02521	0	0	0	0	0	0	0	0	0	0	0	0	0	0	26.258	ilvY; LysR family transcriptional regulator, positive regulator for ilvC
K02523	103.425	8.511	100.949	129.279	149.02	104.189	73.575	203.483	138.813	289.225	165.531	186.571	72.038	52.414	38.143	ispB; octaprenyl-diphosphate synthase [EC:2.5.1.90]
K02525	0	0	0	0	0	0	0	0	7.155	11.464	0	0	0	0	0	kdgR; LacI family transcriptional regulator, kdg operon repressor
K02526	0	0	0	0	4.29	0	0	0	0	0	6.349	0	0	0	5.775	kdgT; 2-keto-3-deoxygluconate permease
K02527	12.021	45.539	0	0	0	0	0	15.54	0	2.223	4.519	0	0	0	58.355	kdtA, waaA; 3-deoxy-D-manno-octulosonic-acid transferase [EC:2.4.99.12 2.4.99.13 2.4.99.14 2.4.99.15]
K02528	77.558	43.166	28.522	16.838	42.956	0	22.359	16.171	37.121	42.644	7.919	0	0	0	21.727	ksgA; 16S rRNA (adenine1518-N6/adenine1519-N6)-dimethyltransferase [EC:2.1.1.182]
K02529	11.527	0	0	0	19.807	0	9.659	15.306	16.749	63.259	116.061	81.331	0	0	11.231	lacI, galR; LacI family transcriptional regulator
K02532	0	0	0	0	6.506	0	0	0	0	0	0	0	0	0	39.229	lacY; MFS transporter, OHS family, lactose permease
K02533	17.405	0	3.142	6.058	0	15.705	4.136	5.569	0	3.811	11.466	10.231	0	0	0	lasT; tRNA/rRNA methyltransferase [EC:2.1.1.-]
K02535	98.851	69.643	73.568	186.481	132.32	48.688	69.946	199.357	292.689	231.513	136.391	102.278	0	0	0	lpxC; UDP-3-O-[3-hydroxymyristoyl] N-acetylglucosamine deacetylase [EC:3.5.1.108]
K02536	30.907	4.186	59.226	0	0	0	0	3.914	3.436	22.34	14.229	10.29	0	0	0	lpxD; UDP-3-O-[3-hydroxymyristoyl] glucosamine N-acyltransferase [EC:2.3.1.191]
K02548	0	0	0	0	0	0	0	0	22.581	0	0	0	0	0	0	menA; 1,4-dihydroxy-2-naphthoate polyprenyltransferase [EC:2.5.1.74]
K02551	0	0	0	0	0	0	0	0	0	0	0	0	0	0	6.405	menD; 2-succinyl-5-enolpyruvyl-6-hydroxy-3-cyclohexene-1-carboxylate synthase [EC:2.2.1.9]
K02553	12.581	17.897	0	39.802	0	0	29.605	0	9.861	15.136	0	0	0	0	0	rraA, menG; regulator of ribonuclease activity A
K02554	0	0	0	0	0	0	0	0	0	0	0	3.841	0	0	0	mhpD; 2-keto-4-pentenoate hydratase [EC:4.2.1.80]
K02556	74.231	57.597	142.023	94.64	25.128	30.275	80.252	49.236	14.931	96.007	108.258	50.052	0	30.323	0	motA; chemotaxis protein MotA
K02557	49.029	7.079	54.589	4.478	13.356	41.683	18.11	73.643	19.611	28.048	51.033	45.721	7.784	0	0	motB; chemotaxis protein MotB
K02558	80.677	41.221	112.994	89.611	101.98	0	3.455	8.295	10.379	38.169	12.815	34.533	4.57	0	7.958	mpl; UDP-N-acetylmuramate: L-alanyl-gamma-D-glutamyl-meso-diaminopimelate ligase [EC:6.3.2.45]
K02562	0	0	0	0	0	0	0	0	0	0	0	0	0	0	11.027	mtlR; mannitol operon repressor
K02563	3.806	8.29	22.584	12.869	44.892	25.218	43.646	3.604	6.716	31.134	50	28.125	0	0	10.256	murG; UDP-N-acetylglucosamine--N-acetylmuramyl-(pentapeptide) pyrophosphoryl-undecaprenol N-acetylglucosamine transferase [EC:2.4.1.227]
K02564	18.161	0	0	23.501	0	0	6.785	0	0	0	0	30.346	0	0	0	nagB, GNPDA; glucosamine-6-phosphate deaminase [EC:3.5.99.6]
K02565	0	0	0	0	0	0	0	0	0	0	0	0	0	0	4.547	nagC; N-acetylglucosamine repressor
K02566	27.589	0	12.004	0	23.994	60.644	83.137	42.169	37.765	46.313	32.056	67.785	0	0	66.715	nagD; NagD protein
K02567	112.163	230.427	143.178	117.122	111.016	220.143	108.35	104.629	50.929	145.094	159.838	175.036	0	0	0	napA; periplasmic nitrate reductase NapA [EC:1.7.99.-]
K02568	0	0	17.974	0	0	51.211	0	0	0	0	38.663	19.235	0	40.48	0	napB; cytochrome c-type protein NapB
K02569	80.313	51.914	97.416	77.522	155.439	34.316	29.992	125.645	80.433	60.418	87.735	158.125	52.035	52.896	0	napC; cytochrome c-type protein NapC
K02570	0	18.796	0	0	0	0	0	0	0	0	11.897	0	0	0	0	napD; periplasmic nitrate reductase NapD
K02571	30.634	0	0	0	0	0	0	0	0	0	0	0	0	0	0	napE; periplasmic nitrate reductase NapE
K02573	0	23.763	0	0	0	0	0	0	0	0	0	0	0	0	0	napG; ferredoxin-type protein NapG
K02574	0	0	50.047	0	0	0	0	0	0	0	0	0	0	0	0	napH; ferredoxin-type protein NapH
K02575	223.703	179.567	314.377	0	167.854	111.863	21.022	129.432	19.031	215.262	168.465	45.408	32.527	34.818	153.657	NRT, narK, nrtP, nasA; MFS transporter, NNP family, nitrate/nitrite transporter
K02584	0	0	2.125	0	0	0	0	0	0	0	0	1.605	0	0	0	nifA; Nif-specific regulatory protein
K02585	23.554	0	2.419	0	0	0	0	0	0	0	0	1.828	0	0	0	nifB; nitrogen fixation protein NifB
K02586	40.441	195.624	87.858	0	45.659	80.523	6.574	0	0	70.763	41.919	23.786	35.965	154.987	152.866	nifD; nitrogenase molybdenum-iron protein alpha chain [EC:1.18.6.1]
K02587	40.36	75.945	52.546	0	0	28.688	0	0	0	25.723	23.634	0	0	0	0	nifE; nitrogenase molybdenum-cofactor synthesis protein NifE
K02588	21.284	173.999	46.361	14.973	0	62.678	7.918	29.194	0	51.285	0	9.348	34.011	66.276	99.277	nifH; nitrogenase iron protein NifH
K02591	13.06	0	26.461	0	0	18.622	0	0	0	21.695	13.146	0	0	0	0	nifK; nitrogenase molybdenum-iron protein beta chain [EC:1.18.6.1]
K02593	0	0	0	0	0	0	39.178	0	0	0	0	0	0	0	0	nifT; nitrogen fixation protein NifT
K02596	15.762	0	18.949	0	0	0	0	0	0	0	0	0	0	0	0	nifX; nitrogen fixation protein NifX
K02597	0	0	0	0	0	0	0	0	0	0	12.824	0	0	0	34.325	nifZ; nitrogen fixation protein NifZ
K02600	931.266	999.833	1078.63	1176.48	1116.53	1154.51	1254.62	1150.7	1361.46	1097.81	1095.59	1115.7	989.326	1220.67	1090.07	nusA; transcription termination/antitermination protein NusA
K02601	715.541	1216.02	1100.36	1328.76	874.276	1285.25	1324.01	949.934	1361.02	1241.28	1151.53	1107.75	1615.62	1409.5	1140.13	nusG; transcription termination/antitermination protein NusG
K02609	253.474	277.716	423.571	250.866	315.175	317.773	481.235	318.457	456.054	361.43	393.145	498.294	311.547	372.291	337.094	paaA; ring-1,2-phenylacetyl-CoA epoxidase subunit PaaA [EC:1.14.13.149]
K02610	278.83	180.818	291.377	300.591	238.47	260.449	386.172	227	258.566	186.337	279.592	302.956	190.661	76.771	204.635	paaB; ring-1,2-phenylacetyl-CoA epoxidase subunit PaaB
K02611	0	0	5.639	19.418	0	0	0	0	20.334	3.536	8.525	0	0	0	0	paaC; ring-1,2-phenylacetyl-CoA epoxidase subunit PaaC [EC:1.14.13.149]
K02612	12.305	0	25.522	17.934	0	0	0	0	0	12.968	6.898	0	0	0	0	paaD; ring-1,2-phenylacetyl-CoA epoxidase subunit PaaD
K02613	15.481	0	36.657	12.841	0	5.507	0	30.118	3.358	48.123	27.681	0	0	0	0	paaE; ring-1,2-phenylacetyl-CoA epoxidase subunit PaaE
K02614	0	0	0	0	0	0	0	6.22	10.353	27.529	7.327	0	0	0	0	paaI; acyl-CoA thioesterase [EC:3.1.2.-]
K02616	0	21.816	4.395	10.239	0	0	0	0	4.021	9.054	3.347	0	0	0	0	paaX; phenylacetic acid degradation operon negative regulatory protein
K02617	17.821	0	0	42.652	0	36.904	38.62	46.757	44.568	8.956	18.375	0	0	0	0	paaY; phenylacetic acid degradation protein
K02618	0	0	0	0	0	0	0	0	0	1.28	0	19.346	0	0	0	paaZ; oxepin-CoA hydrolase / 3-oxo-5,6-dehydrosuberyl-CoA semialdehyde dehydrogenase [EC:3.3.2.12 1.2.1.91]
K02619	0	0	0	0	0	0	0	10.528	4.736	3.743	7.883	0	0	0	0	pabC; 4-amino-4-deoxychorismate lyase [EC:4.1.3.38]
K02621	83.824	130.23	47.129	59.776	57.171	17.305	69.524	109.614	92.877	83.836	142.713	140.025	0	0	9.24	parC; topoisomerase IV subunit A [EC:5.6.2.2]
K02622	269.285	298.94	157.375	241.418	301.445	203.393	154.787	208.458	524.402	300.327	310.891	435.186	0	0	20.804	parE; topoisomerase IV subunit B [EC:5.6.2.2]
K02623	0	0	0	0	0	0	0	0	0	0	18.112	0	0	0	0	pcaQ; LysR family transcriptional regulator, pca operon transcriptional activator
K02624	0	0	70.457	10.695	0	0	0	0	4.2	35.629	23.73	0	0	0	0	pcaR; IclR family transcriptional regulator, pca regulon regulatory protein
K02626	82.365	65.759	84.379	113.323	90.05	205.849	205.749	59.426	0	42.89	55.395	19.642	186.416	155.105	151.24	pdaD; arginine decarboxylase [EC:4.1.1.19]
K02634	0	0	0	0	29.661	0	0	0	0	0	0	0	0	0	0	petA; apocytochrome f
K02635	0	0	0	0	0	0	0	0	0	0	0	0	0	0	12.044	petB; cytochrome b6
K02636	0	0	0	0	0	0	0	0	45.648	0	0	32.972	0	0	0	petC; cytochrome b6-f complex iron-sulfur subunit [EC:7.1.1.6]
K02637	0	0	0	0	0	0	0	45.574	0	0	0	0	0	0	0	petD; cytochrome b6-f complex subunit 4
K02647	0	0	0	0	0	0	0	0	0	0	2.733	0	0	0	0	cdaR; carbohydrate diacid regulator
K02650	9.77	0	0	10.724	0	0	11.682	0	15.659	12.544	0	0	0	0	0	pilA; type IV pilus assembly protein PilA
K02651	0	0	0	0	0	0	31.096	0	0	0	0	0	40.497	57.656	0	flp, pilA; pilus assembly protein Flp/PilA
K02652	408.604	768.308	596.79	323.52	339.362	354.837	657.801	519.636	290.478	501.089	381.825	480.133	705.389	1006.42	1133.54	pilB; type IV pilus assembly protein PilB
K02653	101.29	63.492	143.851	200.58	197.67	252.341	250.663	246.835	180.007	262.173	218.667	109.216	190.001	128.454	200.567	pilC; type IV pilus assembly protein PilC
K02654	0	0	4.395	6.318	17.882	0	0	4.927	13.495	24.693	17.893	9.371	0	0	0	pilD, pppA; leader peptidase (prepilin peptidase) / N-methyltransferase [EC:3.4.23.43 2.1.1.-]
K02656	0	0	5.398	0	0	0	0	10.875	0	0	8.221	0	0	0	0	pilF; type IV pilus assembly protein PilF
K02657	253.625	435.98	222.381	579.68	285.239	154.29	259.565	463.064	796.775	402.362	341.777	430.405	183.487	166.614	129.156	pilG; twitching motility two-component system response regulator PilG
K02658	142.462	120.952	173.368	95.554	68.029	138.968	0	217.189	160.071	241.819	107.929	104.308	0	55.77	17.284	pilH; twitching motility two-component system response regulator PilH
K02659	0	5.155	21.303	0	0	0	0	17.932	0	17.566	0	0	0	0	0	pilI; twitching motility protein PilI
K02660	68.132	54.781	53.791	0	30.843	0	0	0	50.398	67.417	19.62	41.885	0	0	0	pilJ; twitching motility protein PilJ
K02661	0	0	0	0	4.957	0	0	0	0	0	0	0	0	0	0	pilK; type IV pilus assembly protein PilK
K02662	75.233	150.403	89.119	82.707	89.585	54.833	55.788	96.298	107.945	144.741	81.072	143.767	67.658	47.726	22.006	pilM; type IV pilus assembly protein PilM
K02663	0	0	6.296	0	0	0	0	24.316	0	16.815	14.605	0	0	0	0	pilN; type IV pilus assembly protein PilN
K02664	0	0	13.025	27.711	7.152	0	0	22.155	0	0	11.06	0	0	0	0	pilO; type IV pilus assembly protein PilO
K02665	0	0	0	0	0	0	0	0	0	22.829	26.82	0	0	0	0	pilP; type IV pilus assembly protein PilP
K02666	0	7.659	0	3.61	0	0	0	1.658	1.492	0	4.843	0	0	0	0	pilQ; type IV pilus assembly protein PilQ
K02667	43.098	0	40.47	0	63.403	0	48.727	8.851	48.62	13.723	7.435	48.42	0	0	0	pilR, pehR; two-component system, NtrC family, response regulator PilR
K02668	0	0	28.891	0	6.562	0	0	2.024	1.821	8.948	8.873	0	0	0	0	pilS, pehS; two-component system, NtrC family, sensor histidine kinase PilS [EC:2.7.13.3]
K02669	1139.95	2169.86	1820.48	2152.01	1784.53	1893.14	2205.83	1841.27	1950.87	1745.76	1575.91	1666.85	2625.37	2207.31	2386.11	pilT; twitching motility protein PilT
K02670	454.099	559.139	694.746	861.849	903.099	474.054	639.234	971.214	838.697	805.822	639.796	660.256	725.056	501.197	553.864	pilU; twitching motility protein PilU
K02672	0	0	5.783	0	0	0	0	0	25.131	10.066	10.458	0	0	0	0	pilW; type IV pilus assembly protein PilW
K02673	0	0	0	0	0	0	0	0	0	5.61	0	0	0	0	0	pilX; type IV pilus assembly protein PilX
K02676	152.194	45.412	94.969	64.605	130.061	148.134	0	68.587	37.759	143.935	211.943	55.337	75.126	100.437	0	pilZ; type IV pilus assembly protein PilZ
K02686	24.424	0	41.038	16.195	0	0	0	0	0	20.89	36.307	21.443	0	0	0	priB; primosomal replication protein N
K02687	17.328	5.006	17.516	5.18	14.12	0	5.825	0	4.068	51.036	31.445	7.168	0	0	6.65	prmA; ribosomal protein L11 methyltransferase [EC:2.1.1.-]
K02688	0	2.044	1.866	0	0	0	0	0	0	0	0	0	0	0	0	prpR; transcriptional regulator, propionate catabolism operon regulatory protein
K02690	0	0	0	0	0	0	0	0	0	0	0	0	0	0	12.118	psaB; photosystem I P700 chlorophyll a apoprotein A2
K02703	0	0	0	0	0	0	0	6.283	0	0	0	0	0	0	20.141	psbA; photosystem II P680 reaction center D1 protein [EC:1.10.3.9]
K02704	0	0	0	0	0	0	0	11.658	0	0	0	0	0	0	75.014	psbB; photosystem II CP47 chlorophyll apoprotein
K02705	0	0	0	0	0	0	0	0	0	13.868	0	14.375	0	0	0	psbC; photosystem II CP43 chlorophyll apoprotein
K02706	0	0	0	0	0	0	0	0	0	0	0	0	0	0	45.767	psbD; photosystem II P680 reaction center D2 protein [EC:1.10.3.9]
K02707	0	0	0	0	0	0	0	7.818	0	0	0	0	0	0	0	psbE; photosystem II cytochrome b559 subunit alpha
K02724	0	0	0	0	0	37.543	0	0	0	0	0	0	0	0	0	psbZ; photosystem II PsbZ protein
K02742	0	0	0	0	0	0	0	0	0	0	0	4.649	0	0	0	sprT; SprT protein
K02750	0	0	0	0	2.465	0	0	0	0	0	0	0	0	0	9.92	PTS-Glv-EIIC, glvC, malP, aglA; PTS system, alpha-glucoside-specific IIC component
K02753	0	0	0	0	2.789	0	0	0	0	0	0	0	0	0	11.222	PTS-Asc-EIIC, ascF; PTS system, beta-glucoside (arbutin/salicin/cellobiose)-specific IIC component
K02761	0	0	0	0	0	0	0	0	0	0	0	0	0	0	12.311	PTS-Cel-EIIC, celB, chbC; PTS system, cellobiose-specific IIC component
K02770	0	0	0	0	0	0	0	0	0	1.569	0	0	0	0	6.342	PTS-Fru-EIIC, fruA; PTS system, fructose-specific IIC component
K02775	0	0	0	0	0	0	0	0	0	0	0	0	0	0	3.979	PTS-Gat-EIIC, gatC, sgcC; PTS system, galactitol-specific IIC component
K02779	0	0	0	0	0	0	0	0	0	0	0	0	0	0	7.586	PTS-Glc-EIIC, ptsG; PTS system, glucose-specific IIC component
K02783	0	0	0	0	0	0	0	0	0	0	0	0	0	0	12.02	PTS-Gut-EIIC, srlA; PTS system, glucitol/sorbitol-specific IIC component
K02784	0	0	0	0	6.857	0	0	0	9.133	0	0	0	0	0	0	PTS-HPR.PTSH, ptsH; phosphocarrier protein HPr
K02791	0	0	0	0	5.205	0	0	0	0	0	0	0	0	0	6.983	PTS-MalGlc-EIIC, malX; PTS system, maltose/glucose-specific IIC component
K02793	77.139	19.464	48.445	0	102.819	0	21.72	30.938	46.746	35.239	35.12	9.935	0	0	0	PTS-Man-EIIA, manX; PTS system, mannose-specific IIA component [EC:2.7.1.191]
K02794	0	0	0	0	4.464	0	0	0	0	0	0	0	0	0	0	PTS-Man-EIIB, manX; PTS system, mannose-specific IIB component [EC:2.7.1.191]
K02800	0	0	0	0	0	0	0	0	0	0	0	0	0	0	11.084	PTS-Mtl-EIIC, mtlA, cmtA; PTS system, mannitol-specific IIC component
K02804	0	0	0	0	0	0	0	0	0	0	4.848	0	0	0	15.411	PTS-Nag-EIIC, nagE; PTS system, N-acetylglucosamine-specific IIC component
K02805	0	3.929	0	68.114	7.423	0	0	7.098	0	12.712	5.315	0	5.726	0	14.89	wecE, rffA; dTDP-4-amino-4,6-dideoxygalactose transaminase [EC:2.6.1.59]
K02806	415.736	589.407	497.563	597.63	482.139	579.781	658.601	416.21	522.621	321.841	393.775	423.188	914.566	481.662	455.757	PTS-Ntr-EIIA, ptsN; PTS system, nitrogen regulatory IIA component [EC:2.7.1.-]
K02819	0	0	0	0	0	0	0	0	0	0	0	0	0	0	7.658	PTS-Tre-EIIC, treB; PTS system, trehalose-specific IIC component
K02821	36.986	33.966	47.917	0	0	0	0	0	54.831	68.741	30.297	64.72	0	0	0	PTS-Ula-EIIA, ulaC, sgaA; PTS system, ascorbate-specific IIA component [EC:2.7.1.194]
K02824	0	20.005	0	0	3.262	0	0	0	2.768	2.217	11.572	0	0	0	12.816	pyrP, uraA; uracil permease
K02825	34.883	93.974	87.37	51.354	23.159	0	10.267	96.557	14.91	25.908	127.757	22.15	0	0	23.155	pyrR; pyrimidine operon attenuation protein / uracil phosphoribosyltransferase [EC:2.4.2.9]
K02834	95.796	111.319	109.466	174.96	42.682	52.779	0	115.517	95.258	141.044	94.768	54.165	48.178	0	19.04	rbfA; ribosome-binding factor A
K02835	275.692	435.567	148.255	333.65	418.402	318.21	409.656	369.238	398.637	456.77	407.149	387.357	439.484	71.809	93.163	prfA, MTRF1, MRF1; peptide chain release factor 1
K02836	486.154	777.249	597.88	588.988	691.148	671.552	523.684	632.375	670.299	827.82	774.415	624.35	344.467	366.831	284.639	prfB; peptide chain release factor 2
K02837	350.279	444.215	396.235	354.117	385.561	419.175	251.424	421.315	511.961	525.8	377.976	458.502	146.504	264.102	104.292	prfC; peptide chain release factor 3
K02838	227.986	143.994	278.543	137.625	231.885	121.495	122.954	135.47	167.282	381.398	244.193	234.91	0	21.522	167.73	frr, MRRF, RRF; ribosome recycling factor
K02841	0	0	7.664	0	4.245	0	0	0	10.273	5.486	0	0	0	0	0	waaC, rfaC; heptosyltransferase I [EC:2.4.-.-]
K02843	8.594	0	0	0	20.395	0	0	3.806	3.459	5.541	0	0	0	0	5.428	waaF, rfaF; heptosyltransferase II [EC:2.4.-.-]
K02844	0	0	0	0	0	0	0	16.17	0	13.946	16.961	0	0	0	0	waaG, rfaG; UDP-glucose:(heptosyl)LPS alpha-1,3-glucosyltransferase [EC:2.4.1.-]
K02847	0	0	6.379	0	6.559	4.811	4.043	3.24	2.915	0	0	4.487	0	0	0	waaL, rfaL; O-antigen ligase [EC:2.4.1.-]
K02848	0	0	0	0	0	0	0	0	0	7.588	0	0	0	0	0	waaP, rfaP; heptose I phosphotransferase [EC:2.7.1.-]
K02849	0	0	0	0	0	0	0	0	0	0	0	0	0	0	21.123	waaQ, rfaQ; heptosyltransferase III [EC:2.4.-.-]
K02855	0	0	0	0	10.562	0	0	0	0	0	0	0	0	0	0	rhaS; AraC family transcriptional regulator, L-rhamnose operon regulatory protein RhaS
K02858	0	0	0	0	0	0	0	0	0	24.1	5.261	4.554	0	0	0	ribB, RIB3; 3,4-dihydroxy 2-butanone 4-phosphate synthase [EC:4.1.99.12]
K02860	10.708	0	6.947	33.25	30.28	0	0	0	8.705	18.293	48.356	13.13	0	0	0	rimM; 16S rRNA processing protein RimM
K02863	571.62	732.63	606.205	992.718	744.393	1012.25	748.085	1011.32	987.599	765.502	711.648	825.906	639.091	645.743	686.48	RP-L1, MRPL1, rplA; large subunit ribosomal protein L1
K02864	224.032	216.937	185.904	326.221	228.225	169.707	181.176	304.939	178.441	305.508	330.457	238.586	194.82	117.442	161.468	RP-L10, MRPL10, rplJ; large subunit ribosomal protein L10
K02866	60.605	61.722	96.24	91.215	50.155	0	105.143	39.812	27.741	34.485	15.392	47.404	0	169.304	100.948	RP-L10e, RPL10; large subunit ribosomal protein L10e
K02867	1078.43	1537.36	1144.65	1396.7	1339.06	1295.96	1423.08	1162.57	1553.36	989.934	1200	1582.67	1249.58	1894.19	1110.19	RP-L11, MRPL11, rplK; large subunit ribosomal protein L11
K02869	0	0	0	0	0	56.701	0	0	0	0	0	0	0	0	0	RP-L12, rpl12; large subunit ribosomal protein L12
K02871	593.647	752.12	358.535	424.967	573.322	603.369	373.434	435.921	786.258	757.385	669.304	601.492	157.949	198.678	300.693	RP-L13, MRPL13, rplM; large subunit ribosomal protein L13
K02874	1692.06	2452.64	2188.4	2833.51	2700.47	2995.97	2994.65	2443.27	2912.94	2062.76	2177.16	2074.09	2753.05	3597.66	2328.66	RP-L14, MRPL14, rplN; large subunit ribosomal protein L14
K02876	256.349	363.528	252.847	345.551	223.44	289.335	175.403	202.698	108.045	300.005	318.285	229.949	0	127.979	142.959	RP-L15, MRPL15, rplO; large subunit ribosomal protein L15
K02877	33.777	30.675	36.212	0	29.119	0	57.631	55.492	0	39.522	0	0	0	87.504	52.06	RP-L15e, RPL15; large subunit ribosomal protein L15e
K02878	1308.61	2061.39	1559.03	2441.58	2118.34	2301.17	2137.08	2120.83	2416.74	1585.34	1896.67	1928.03	2596.05	2240.28	1821.39	RP-L16, MRPL16, rplP; large subunit ribosomal protein L16
K02879	520.175	693.003	508.37	776.042	944.696	523.6	680.028	653.669	982.841	662.577	497.385	743.383	217.289	532.106	469.117	RP-L17, MRPL17, rplQ; large subunit ribosomal protein L17
K02881	156.666	75.767	118.296	61.795	139.375	0	0	115.82	62.371	133.661	92.242	54.296	0	0	89.098	RP-L18, MRPL18, rplR; large subunit ribosomal protein L18
K02883	0	0	33.724	0	0	0	0	0	0	16.477	25.679	25.505	0	105.104	0	RP-L18e, RPL18; large subunit ribosomal protein L18e
K02884	823.613	1153.22	903.998	1238.51	1148.95	1540.79	1166.98	1110.39	987.11	880.818	898.081	1167.41	1145.77	1524.44	1053.64	RP-L19, MRPL19, rplS; large subunit ribosomal protein L19
K02885	27.065	0	34.073	50.124	0	0	43.743	0	0	0	0	13.012	42.232	165.241	49.05	RP-L19e, RPL19; large subunit ribosomal protein L19e
K02886	696.717	816.88	797.214	990.05	916.703	879.676	728.978	937.64	832.997	871.571	892.116	993.226	774.773	667.809	728.966	RP-L2, MRPL2, rplB; large subunit ribosomal protein L2
K02887	678.356	763.757	558.803	1016.74	866.637	683.622	878.774	826.645	1214.85	894.287	747.794	732.814	613.475	685.094	389.479	RP-L20, MRPL20, rplT; large subunit ribosomal protein L20
K02888	257.124	197.297	177.63	122.993	209.149	39.413	131.156	322.689	65.968	234.66	277.426	251.559	64.319	62.143	103.546	RP-L21, MRPL21, rplU; large subunit ribosomal protein L21
K02889	0	0	19.029	0	0	0	71.264	25.144	0	0	27.283	0	0	0	54.766	RP-L21e, RPL21; large subunit ribosomal protein L21e
K02890	435.199	667.293	424.326	444.412	676.69	367.414	390.722	562.698	420.345	576.874	398.229	655.951	292.357	374.424	277.701	RP-L22, MRPL22, rplV; large subunit ribosomal protein L22
K02892	224.513	196.328	184.006	183.15	366.49	268.917	160.853	262.37	175.694	365.128	212.652	241.643	53.167	165.047	233.058	RP-L23, MRPL23, rplW; large subunit ribosomal protein L23
K02895	152.517	45.879	60.043	118.274	62.347	55.705	24.699	46.439	76.082	181.177	132.773	118.355	99.011	0	0	RP-L24, MRPL24, rplX; large subunit ribosomal protein L24
K02896	10.954	69.435	20.769	0	0	0	0	0	19.001	0	47.444	15.69	33.266	49.921	58.026	RP-L24e, RPL24; large subunit ribosomal protein L24e
K02897	3.359	0	29.05	7.375	15.594	9.56	0	20.455	35.494	54.356	30.121	35.826	0	0	0	RP-L25, rplY; large subunit ribosomal protein L25
K02899	532.818	677.309	607.845	666.069	601.541	714.374	669.482	732.6	1078.13	612.819	834.685	593.639	613.304	496.249	642.155	RP-L27, MRPL27, rpmA; large subunit ribosomal protein L27
K02902	641.693	712.136	714.861	524.008	701.293	702.06	576.065	618.48	1028.09	587.466	742.413	662.816	554.462	559.269	255.427	RP-L28, MRPL28, rpmB; large subunit ribosomal protein L28
K02904	201.365	158.194	476.077	103.611	550.578	100.563	274.747	551.98	439.035	301.963	179.248	445.823	46.868	231.87	172.346	RP-L29, rpmC; large subunit ribosomal protein L29
K02906	346.401	290.306	244.309	227.051	233.991	261.042	199.501	261.29	402.859	454.968	336.474	388.924	121.66	50.958	24.065	RP-L3, MRPL3, rplC; large subunit ribosomal protein L3
K02907	409.175	324.604	490.441	153.379	257.77	202.979	229.994	473.113	268.273	172.142	252.02	298.971	180.148	0	123.981	RP-L30, MRPL30, rpmD; large subunit ribosomal protein L30
K02908	33.872	16.247	0	44.75	0	0	0	0	55.318	0	0	0	0	0	0	RP-L30e, RPL30; large subunit ribosomal protein L30e
K02909	306.533	394.783	396.423	638.254	509.121	446.495	469.688	206.501	427.205	444.168	408.632	230.603	208.11	47.554	144.798	RP-L31, rpmE; large subunit ribosomal protein L31
K02910	17.824	0	0	0	11.646	15.217	49.258	9.889	0	0	0	16.082	0	0	55.357	RP-L31e, RPL31; large subunit ribosomal protein L31e
K02911	476.649	446.49	598.328	204.242	263.856	199.386	340.766	356.171	409.438	309.549	405.879	483.819	341.445	298.261	134.566	RP-L32, MRPL32, rpmF; large subunit ribosomal protein L32
K02912	28.931	0	0	0	0	0	0	0	0	0	0	13.723	0	0	0	RP-L32e, RPL32; large subunit ribosomal protein L32e
K02913	664.815	815.943	556.353	630.397	731.433	765.121	817.114	445.003	414.39	419.111	923.787	982.723	1026.56	603.35	286.885	RP-L33, MRPL33, rpmG; large subunit ribosomal protein L33
K02914	45.757	35.503	140.342	0	118.925	135.067	82.436	173.151	314.305	95.078	129.427	115.415	207.075	274.472	0	RP-L34, MRPL34, rpmH; large subunit ribosomal protein L34
K02916	609.154	774.779	424.406	379.4	449.269	503.725	226.019	464.943	606.018	741.663	512.774	571.069	221.924	245.365	464.928	RP-L35, MRPL35, rpmI; large subunit ribosomal protein L35
K02919	38.84	0	92.762	0	79.856	0	52.076	36.459	0	17.682	25.427	29.576	38.175	0	80.366	RP-L36, MRPL36, rpmJ; large subunit ribosomal protein L36
K02921	63.593	0	0	189.129	44.31	125.449	0	0	17.122	0	37.159	0	0	45.233	0	RP-L37Ae, RPL37A; large subunit ribosomal protein L37Ae
K02922	0	0	111.237	33.065	0	42.862	213.193	28.863	76.628	20.978	21.435	0	0	67.662	79.579	RP-L37e, RPL37; large subunit ribosomal protein L37e
K02924	45.951	17.752	15.697	35.427	30.792	23.594	20.011	15.816	26.409	34.671	34.048	60.646	25.994	69.382	22.155	RP-L39e, RPL39; large subunit ribosomal protein L39e
K02926	210.514	343.683	212.028	199.439	315.273	250.653	181.342	223.958	234.712	409.016	318.976	292.062	78.907	181.977	221.868	RP-L4, MRPL4, rplD; large subunit ribosomal protein L4
K02927	140.448	33.055	0	32.792	253.343	0	73.26	0	78.346	131.386	0	107.41	0	0	0	RP-L40e, RPL40; large subunit ribosomal protein L40e
K02929	95.992	154.467	30.617	125.354	127.799	134.259	206.093	144.674	84.349	56.174	58.001	46.468	151.142	255.17	76.64	RP-L44e, RPL44; large subunit ribosomal protein L44e
K02930	28.463	0	35.778	0	0	0	0	37.034	58.466	3.76	27.225	13.494	0	107.33	84.042	RP-L4e, RPL4; large subunit ribosomal protein L4e
K02931	546.114	853.963	620.734	862.34	796.049	1003.43	935.006	739.467	769.739	869.595	746.548	801.566	683.793	513.874	406.982	RP-L5, MRPL5, rplE; large subunit ribosomal protein L5
K02933	240.755	305.768	161.719	287.466	254.457	226.148	411.126	300.196	147.267	226.283	229.744	297.869	344.296	134.982	172.43	RP-L6, MRPL6, rplF; large subunit ribosomal protein L6
K02935	300.59	461.375	144.737	348.969	268.422	303.026	275.095	199.381	336.853	362.865	140.148	400.592	372.833	125.185	142.436	RP-L7, MRPL12, rplL; large subunit ribosomal protein L7/L12
K02936	51.3	49.08	0	88.942	69.986	49.299	54.603	55.542	89.987	27.667	98.967	24.795	161.522	185.06	162.052	RP-L7Ae, RPL7A; large subunit ribosomal protein L7Ae
K02939	13.16	0	0	27.799	82.18	16.754	14.504	43.252	20.914	87.163	58.763	128.24	40.973	0	16.356	RP-L9, MRPL9, rplI; large subunit ribosomal protein L9
K02945	1154.72	1863.51	1665.21	2191.8	2055.06	2284.81	2181.4	1985.76	1698.03	1681.29	1774.92	2000.5	2500.34	1998.9	1817.45	RP-S1, rpsA; small subunit ribosomal protein S1
K02946	2793.91	4235.55	3599.53	4916.35	4927.15	5117.07	5971.38	4527.14	4831.97	3699.36	3415.24	4259.07	6548.08	6285.71	4956.48	RP-S10, MRPS10, rpsJ; small subunit ribosomal protein S10
K02948	1396.7	1635.88	1476.26	1942.87	1805.31	2252.9	2240.6	1943.1	3039.97	1635.51	1815.15	1957.25	2097.79	2379.14	1642.17	RP-S11, MRPS11, rpsK; small subunit ribosomal protein S11
K02950	4030.32	7003.27	7434.36	7731.31	7208.14	8571.94	9025.28	7566.41	6818.13	5113.84	5855.65	5933.6	10879.3	11537.3	8905.62	RP-S12, MRPS12, rpsL; small subunit ribosomal protein S12
K02952	609.21	799.366	1012.83	1202.96	1096.89	1390.36	1485.35	943.839	1072.18	1234.4	1075.29	1054.1	1149.73	1338.88	1077.83	RP-S13, rpsM; small subunit ribosomal protein S13
K02954	503.775	602.262	244.054	320.697	315.658	340.973	250.777	574.3	483.255	390.669	637.888	538.766	228.292	418.471	62.637	RP-S14, MRPS14, rpsN; small subunit ribosomal protein S14
K02956	323.091	592.465	380.763	652.049	476.436	764.198	675.855	580.484	468	693.025	575.221	524.071	531.505	595.34	471.287	RP-S15, MRPS15, rpsO; small subunit ribosomal protein S15
K02959	150.888	280.344	239.999	212.177	149.871	136.538	201.617	173.077	180.152	162.522	194.991	213.24	125.419	94.205	161.278	RP-S16, MRPS16, rpsP; small subunit ribosomal protein S16
K02961	509.285	320.71	416.101	346.143	495.343	322.149	399.356	312.194	278.512	461.774	365.431	264.218	401.865	280.274	404.743	RP-S17, MRPS17, rpsQ; small subunit ribosomal protein S17
K02962	8.903	0	17.031	59.033	18.077	50.807	21.504	0	0	24.839	0	12.738	27.943	59.327	0	RP-S17e, RPS17; small subunit ribosomal protein S17e
K02963	797.15	975.943	861.653	1372.66	1026.86	1147.98	1198.54	817.456	837.205	947.705	1273.08	1213.16	778.641	1007.06	689.644	RP-S18, MRPS18, rpsR; small subunit ribosomal protein S18
K02965	1480.74	2028.84	1649.25	3141.62	2157.91	2699.67	2341.25	2331.98	2477.71	1689.01	1500.95	1778.39	2494.32	3360.44	2279.21	RP-S19, rpsS; small subunit ribosomal protein S19
K02966	50.158	18.958	33.285	0	0	50.261	21.345	56.879	10.15	8.131	25.345	0	0	26.668	55.853	RP-S19e, RPS19; small subunit ribosomal protein S19e
K02967	608.096	629.104	616.364	628.001	790.069	709.979	554.458	841.243	706.774	731.421	543.524	722.412	320.45	479.422	423.631	RP-S2, MRPS2, rpsB; small subunit ribosomal protein S2
K02968	205.696	113.027	224.418	142.931	107.733	4.708	108.133	64.301	105.035	148.077	194.981	290.492	0	96.359	87.62	RP-S20, rpsT; small subunit ribosomal protein S20
K02970	585.113	855.87	654.205	847.909	807.002	1043.81	959.212	597.06	713.343	1004.6	452.819	1002.93	930.066	1427.17	1000.43	RP-S21, MRPS21, rpsU; small subunit ribosomal protein S21
K02974	7.5	0	0	0	15.076	0	0	0	0	0	0	0	23.189	0	0	RP-S24e, RPS24; small subunit ribosomal protein S24e
K02976	0	29.64	13.903	50.438	0	0	18.315	29.167	13.204	26.502	21.75	31.862	0	307.073	78.859	RP-S26e, RPS26; small subunit ribosomal protein S26e
K02977	70.698	0	0	114.958	0	0	97.872	0	19.236	0	0	0	0	50.538	61.698	RP-S27Ae, RPS27A; small subunit ribosomal protein S27Ae
K02978	11.891	0	0	0	0	0	0	0	0	0	0	0	0	0	0	RP-S27e, RPS27; small subunit ribosomal protein S27e
K02979	103.781	46.203	81.596	48.241	152.419	31.362	260.253	125.076	151.591	15.222	125.374	110.959	159.314	28.352	118.342	RP-S28e, RPS28; small subunit ribosomal protein S28e
K02982	1190.97	1835.61	1640.37	2387.39	1893.19	1792.73	1888.49	1775.04	2215.03	1535.92	1531.94	1618.78	2334.82	2056.82	1870.14	RP-S3, rpsC; small subunit ribosomal protein S3
K02983	0	57.45	25.045	0	0	38.965	0	0	0	0	0	77.978	127.342	0	0	RP-S30e, RPS30; small subunit ribosomal protein S30e
K02984	25.22	0	0	0	0	0	0	0	0	0	0	4.696	43.075	0	0	RP-S3Ae, RPS3A; small subunit ribosomal protein S3Ae
K02986	789.329	1003.36	818.399	958.426	1211.81	968.398	1009.58	1125.49	1085.03	876.782	1100.79	1074.01	1136.99	634.102	957.173	RP-S4, rpsD; small subunit ribosomal protein S4
K02987	10.904	0	0	0	0	0	0	0	0	0	0	0	0	0	0	RP-S4e, RPS4; small subunit ribosomal protein S4e
K02988	659.207	884.466	767.308	990.199	1002.73	857.871	806.072	1033.51	1308.79	955.032	804.049	889.209	1324.71	885.704	736.935	RP-S5, MRPS5, rpsE; small subunit ribosomal protein S5
K02990	392.726	426.133	335.282	111.243	273.828	135.509	294.244	268.369	62.468	316.469	347.342	247.143	74.609	16.483	151.442	RP-S6, MRPS6, rpsF; small subunit ribosomal protein S6
K02991	34.327	0	0	0	0	0	70.155	0	0	0	35.201	0	0	0	0	RP-S6e, RPS6; small subunit ribosomal protein S6e
K02992	1031.84	1191.48	1036.58	1674.45	1048.62	1416.35	1394.76	1307.58	1156.26	1025.23	1287.71	1255.93	1273.68	1579.72	1158.63	RP-S7, MRPS7, rpsG; small subunit ribosomal protein S7
K02994	496.763	444.498	375.937	323.065	349.579	512.457	598.574	431.108	376.259	352.302	601.732	484.665	47.987	262.502	82.269	RP-S8, rpsH; small subunit ribosomal protein S8
K02995	67.046	0	13.305	0	0	0	61.12	13.53	17.656	0	10.131	20.103	0	69.382	0	RP-S8e, RPS8; small subunit ribosomal protein S8e
K02996	505.219	566.14	315.762	294.741	613.583	287.84	192.152	601.512	293.258	483.969	573.833	514.05	280.639	337.255	344.186	RP-S9, MRPS9, rpsI; small subunit ribosomal protein S9
K03014	12.818	0	0	0	0	0	20.088	0	0	0	0	0	0	0	0	RPB6, POLR2F; DNA-directed RNA polymerases I, II, and III subunit RPABC2
K03040	1137.69	1669.44	1571.38	2302.16	1693.99	1768.88	1742.72	1734.49	1648.86	1455.39	1716.22	1652.47	2486.36	1841.99	1500.59	rpoA; DNA-directed RNA polymerase subunit alpha [EC:2.7.7.6]
K03041	79.68	80.326	119.519	111.54	124.301	98.761	150.787	124.249	83.464	43.033	73.708	61.412	233.783	207.658	179.468	rpoA1; DNA-directed RNA polymerase subunit A' [EC:2.7.7.6]
K03043	1854.93	3320.32	3028.74	4057.26	3627.86	4088.68	4128.56	3600.16	3284.25	2428.81	2737.79	2908.79	5662.19	5524.63	4372.57	rpoB; DNA-directed RNA polymerase subunit beta [EC:2.7.7.6]
K03046	1730.87	3133.2	2733.85	4047.11	3432.05	3748.31	3924.07	3232.41	2912.76	2167.82	2310.42	2739.29	5461.93	5556.56	4612.69	rpoC; DNA-directed RNA polymerase subunit beta' [EC:2.7.7.6]
K03047	52.74	0	46.395	54.004	49.435	0	107.858	23.491	49.291	28.316	17.683	29.056	105.116	129.662	44.236	rpoD; DNA-directed RNA polymerase subunit D [EC:2.7.7.6]
K03049	96.631	71.085	89.79	119.175	74.052	142.873	184.277	111.92	88.763	33.376	52.904	28.538	159.924	151.753	137.512	rpoE1; DNA-directed RNA polymerase subunit E' [EC:2.7.7.6]
K03050	0	0	0	28.752	0	0	0	24.74	0	18.089	0	0	0	0	0	rpoE2; DNA-directed RNA polymerase subunit E\ [EC:2.7.7.6]"
K03051	67.438	0	0	0	0	0	0	0	33.151	0	0	27.031	0	0	26.49	rpoF; DNA-directed RNA polymerase subunit F [EC:2.7.7.6]
K03053	63.443	37.964	0	99.396	36.334	0	87.21	17.147	0	25.091	52.134	0	114.021	0	85.251	rpoH; DNA-directed RNA polymerase subunit H [EC:2.7.7.6]
K03056	0	0	0	0	30.385	0	0	7.1	0	5.235	0	0	0	0	40.804	rpoL; DNA-directed RNA polymerase subunit L [EC:2.7.7.6]
K03057	7.46	0	36.469	17.23	0	0	46.448	7.401	6.63	5.244	5.425	0	59.501	174.428	0	tfs; transcription factor S
K03058	35.053	0	0	19.261	101.859	0	0	83.906	75.348	0	0	0	0	0	113.095	rpoN; DNA-directed RNA polymerase subunit N [EC:2.7.7.6]
K03059	15.448	31.953	57.497	66.13	30.028	42.862	0	118.247	72.172	0	21.795	0	46.572	0	0	rpoP; DNA-directed RNA polymerase subunit P [EC:2.7.7.6]
K03060	365.56	457.507	443.032	206.069	441.904	414.122	371.035	274.314	360.232	322.235	426.58	302.424	328.784	35.482	493.401	rpoZ; DNA-directed RNA polymerase subunit omega [EC:2.7.7.6]
K03070	365.05	529.309	418.234	629.728	379.318	283.583	314.421	352.691	648.988	505.37	405.155	810.112	315.698	215.871	465.001	secA; preprotein translocase subunit SecA [EC:7.4.2.8]
K03071	73.976	18.412	147.208	0	19.64	27.784	47.729	11.173	52.996	67.014	51.61	15.548	0	0	30.559	secB; preprotein translocase subunit SecB
K03072	60.875	131.384	217.603	119.91	8.524	83.945	12.901	31.936	5.524	165.981	103.686	79.444	6.59	0	14.573	secD; preprotein translocase subunit SecD
K03073	0	0	29.363	0	13.711	114.048	60.032	74.653	0	29.88	41.977	3.602	35.596	0	28.504	secE; preprotein translocase subunit SecE
K03074	95.176	26.049	177.947	5.061	43.981	25.118	40.044	52.997	8.075	64.937	65.358	102.754	14.257	0	6.217	secF; preprotein translocase subunit SecF
K03075	0	63.315	139.37	0	72.029	0	5.605	10.3	51.423	45.266	25.303	6.498	55.394	162.12	23.547	secG; preprotein translocase subunit SecG
K03076	488.316	697.646	748.327	572.687	740.213	870.648	771.439	817.929	789.406	691.024	748.63	718.786	989.526	901.846	785.407	secY; preprotein translocase subunit SecY
K03077	14.796	0	0	0	5.114	0	0	26.734	14.868	0	0	6.282	0	0	8.911	araD, ulaF, sgaE, sgbE; L-ribulose-5-phosphate 4-epimerase [EC:5.1.3.4]
K03078	0	0	0	0	7.195	0	0	0	0	0	0	0	0	0	19.304	ulaD, sgaH, sgbH; 3-dehydro-L-gulonate-6-phosphate decarboxylase [EC:4.1.1.85]
K03086	2678.17	4202.05	3763.23	5221.81	4684.35	5431.73	6468.89	4625.47	4722.56	3228.12	3550.33	4311.72	5851.81	5585.6	5714.88	rpoD; RNA polymerase primary sigma factor
K03087	14.871	151.203	84.641	100.069	13.272	19.607	0	156.194	3.93	171.598	15.395	48.416	0	0	0	rpoS; RNA polymerase nonessential primary-like sigma factor
K03088	931.297	1116.38	1220.18	2017.09	1496.96	1651.52	1659.26	1429.11	1298	1347.21	1365.05	1411.67	2403.32	1686.76	1749.65	rpoE; RNA polymerase sigma-70 factor, ECF subfamily
K03089	378.443	647.58	465.91	310.415	580.339	478.063	481.037	358.386	566.007	401.233	657.847	641.353	319.673	101.11	227.8	rpoH; RNA polymerase sigma-32 factor
K03090	0	0	0	0	0	0	0	9.079	61.011	9.032	10.078	31.859	0	0	13.635	sigB; RNA polymerase sigma-B factor
K03091	12.049	0	45.444	0	0	42.791	0	0	0	0	0	0	0	0	0	sigH; RNA polymerase sporulation-specific sigma factor
K03092	220.88	326.206	266.361	466.234	330.444	353.219	489.532	269.441	340.227	307.823	246.877	266.053	420.193	397.216	333.824	rpoN; RNA polymerase sigma-54 factor
K03098	0	0	0	0	0	0	0	27.858	12.758	12.303	6.533	6.954	0	0	0	APOD; apolipoprotein D and lipocalin family protein
K03100	45.839	67.841	98.468	50.636	110.603	0	19.707	33.067	0	42.524	41.536	46.141	8.493	0	11.802	lepB; signal peptidase I [EC:3.4.21.89]
K03101	85.981	24.598	0	0	30.748	0	0	0	0	16.329	39.119	0	0	0	0	lspA; signal peptidase II [EC:3.4.23.36]
K03106	313.457	351.829	289.316	339.714	246.318	353.064	128.448	303.082	312.7	465.52	336.885	404.752	168.933	181.351	245.958	SRP54, ffh; signal recognition particle subunit SRP54 [EC:3.6.5.4]
K03110	128.51	110.142	38.195	128.238	215.091	156.42	204.629	135.64	105.825	156.569	218.224	231.931	135.993	108.516	11.171	ftsY; fused signal recognition particle receptor
K03111	375.105	268.563	345.223	308.461	272.409	173.601	176.662	368.349	167.13	325.676	267.147	410.331	224.65	394.545	272.694	ssb; single-strand DNA-binding protein
K03112	0	0	0	2.714	0	0	0	0	6.394	6.765	0	0	0	0	8.455	damX; DamX protein
K03113	106.151	0	37.662	58.459	52.908	0	167.961	96.851	52.617	18.491	39.115	0	288.957	212.596	90	EIF1, SUI1; translation initiation factor 1
K03116	64.96	94.868	67.658	102.496	214.927	189.324	123.048	11.622	67.874	68.597	86.408	96.737	156.807	88.633	139.869	tatA; sec-independent protein translocase protein TatA
K03117	0	0	18.263	0	0	0	0	0	30.412	24.327	0	0	0	0	0	tatB; sec-independent protein translocase protein TatB
K03118	105.824	83.953	103.007	88.699	88.806	88.422	33.838	26.489	42.54	35.415	36.796	68.636	77.342	0	0	tatC; sec-independent protein translocase protein TatC
K03119	65.603	178.18	132.026	226.658	140.713	173.12	127.968	105.283	114.05	119.182	154.438	152.404	18.678	72.319	38.366	tauD; taurine dioxygenase [EC:1.14.11.17]
K03120	114.303	32.524	143.395	162.456	169.116	142.793	206.016	156.508	145.634	80.595	90.005	60.351	315.329	445.803	276.831	TBP, tbp; transcription initiation factor TFIID TATA-box-binding protein
K03124	374.997	85.461	237.697	333.852	190.624	233.573	285.5	344.096	281.067	78.442	180.469	164.706	511.827	723.641	468.76	TFIIB, GTF2B, SUA7, tfb; transcription initiation factor TFIIB
K03136	110.435	139.369	196.827	153.185	134.024	101.777	198.825	124.155	99.922	78.904	80.475	83.941	189.577	369.592	221.36	TFIIE1, GTF2E1, TFA1, tfe; transcription initiation factor TFIIE subunit alpha
K03147	1188.34	1803.13	1623.84	2133.35	1855.87	2174.23	2009.37	1868.53	1700.91	1449.52	1445.07	1596.42	2458.18	2481.73	2516.98	thiC; phosphomethylpyrimidine synthase [EC:4.1.99.17]
K03149	473.62	952.981	845.171	755.961	713.172	991.704	933.146	932.212	505.896	858.694	707.644	693.166	909.493	729.775	1129.43	thiG; thiazole synthase [EC:2.8.1.10]
K03151	0	0	0	3.038	5.59	0	0	0	4.772	7.646	3.972	0	0	0	11.248	thiI; tRNA uracil 4-sulfurtransferase [EC:2.8.1.4]
K03152	0	0	0	0	0	0	0	8.247	0	15.981	12.874	0	0	0	0	thiJ; protein deglycase [EC:3.5.1.124]
K03153	0	0	16.406	0	0	0	8.75	0	12.746	23.004	10.071	2.604	5.656	0	0	thiO; glycine oxidase [EC:1.4.3.19]
K03154	10.632	88.454	0	59.221	0	136.931	42.895	14.268	39.893	16.316	17.291	17.386	0	0	0	thiS; sulfur carrier protein
K03163	44.396	0	30.103	7.93	18.177	0	8.639	52.846	19.496	1.663	13.796	1.714	7.447	0	3.247	TOP1; DNA topoisomerase I [EC:5.6.2.1]
K03166	212.388	333.495	512.965	428.212	371.581	443.233	491.184	400.194	327.548	179.641	270.232	255.943	772.695	1155.2	867.62	top6A; DNA topoisomerase VI subunit A [EC:5.6.2.2]
K03167	100.412	190.814	152.998	220.334	172.597	166.131	84.477	159.865	4.928	60.534	32.689	85.659	337.815	357.172	462.584	top6B; DNA topoisomerase VI subunit B [EC:5.6.2.2]
K03168	53.243	41.169	79.214	55.426	33.58	0	72.165	110.772	157.444	184.408	139.801	140.611	0	68.454	11.119	topA; DNA topoisomerase I [EC:5.6.2.1]
K03169	108.432	96.651	122.269	35.724	19.845	0	49.541	57.366	0	41.091	52.218	34.844	0	0	2.771	topB; DNA topoisomerase III [EC:5.6.2.1]
K03177	37.806	4.835	18.507	10.319	0	0	4.555	12.834	0	33.823	19.628	44.622	0	0	12.516	truB, PUS4, TRUB1; tRNA pseudouridine55 synthase [EC:5.4.99.25]
K03179	35.719	0	0	5.48	10.058	0	0	4.725	4.251	22.168	14.285	0	0	0	0	ubiA; 4-hydroxybenzoate polyprenyltransferase [EC:2.5.1.39]
K03181	4.587	0	0	0	0	0	10.97	0	23.147	0	0	13.062	14.184	0	0	ubiC; chorismate--pyruvate lyase [EC:4.1.3.40]
K03182	293.125	642.399	575.28	453.511	373.829	544.816	495.646	532.428	361.129	623.998	581.075	546.01	314.191	291.951	383.451	ubiD; 4-hydroxy-3-polyprenylbenzoate decarboxylase [EC:4.1.1.98]
K03183	120.169	112.455	29.212	85.434	140.702	91.494	140.598	137.517	56.408	203.387	116.63	85.076	0	0	16.348	ubiE; demethylmenaquinone methyltransferase / 2-methoxy-6-polyprenyl-1,4-benzoquinol methylase [EC:2.1.1.163 2.1.1.201]
K03185	19.267	3.308	0	0	30.117	0	0	6.865	33.764	7.056	39.384	0	0	0	0	ubiH; 2-octaprenyl-6-methoxyphenol hydroxylase [EC:1.14.13.-]
K03186	84.673	36.035	114.025	8.249	29.843	67.682	17.751	47.713	38.348	123.971	87	112.505	0	19.728	30.655	ubiX, bsdB, PAD1; flavin prenyltransferase [EC:2.5.1.129]
K03187	4.731	10.09	0	0	0	0	0	14.523	0	5.003	10.226	0	0	0	0	ureE; urease accessory protein
K03188	0	0	0	0	0	0	0	0	5.858	0	0	0	0	0	0	ureF; urease accessory protein
K03189	379.763	414.492	336.259	376.273	314.861	422.886	390.983	316.278	269.966	465.11	416.96	440.389	410.801	598.942	562.396	ureG; urease accessory protein
K03190	0	0	18.393	0	0	0	0	0	0	6.925	7.476	0	0	0	0	ureD, ureH; urease accessory protein
K03192	0	0	0	0	0	0	0	16.338	0	18.302	5.602	0	0	0	0	ureJ; urease accessory protein
K03194	0	15.276	0	0	0	0	0	0	0	0	0	0	0	0	0	virB1; type IV secretion system protein VirB1
K03195	12.298	18.399	0	0	0	0	0	0	0	0	13.093	0	0	0	0	virB10, lvhB10; type IV secretion system protein VirB10
K03196	74.132	79.184	85.864	0	21.077	0	78.41	44.415	0	16.883	124.391	52.332	0	0	0	virB11, lvhB11; type IV secretion system protein VirB11 [EC:7.4.2.8]
K03197	0	0	0	0	0	0	0	13.22	0	0	0	0	0	0	0	virB2, lvhB2; type IV secretion system protein VirB2
K03198	27.975	0	0	51.679	62.783	22.363	0	14.994	67.568	32.514	58.249	22.278	0	0	21.192	virB3, lvhB3; type IV secretion system protein VirB3
K03199	16.547	6.663	16.5	0	48.814	0	0	39.25	30.084	0	30.214	39.335	0	0	0	virB4, lvhB4; type IV secretion system protein VirB4 [EC:7.4.2.8]
K03200	0	13.285	0	0	0	0	0	0	0	0	23.324	0	0	0	0	virB5, lvhB5; type IV secretion system protein VirB5
K03201	0	21.097	0	0	0	0	0	0	0	0	0	0	0	0	0	virB6, lvhB6; type IV secretion system protein VirB6
K03203	9.811	40.093	0	0	0	0	0	0	0	14.949	0	0	0	0	0	virB8, lvhB8; type IV secretion system protein VirB8
K03204	2.371	6.135	0	0	0	0	0	0	0	0	0	0	0	0	0	virB9, lvhB9; type IV secretion system protein VirB9
K03205	107.207	27.057	26.751	13.792	41.26	9.871	46.416	13.458	82.888	32.817	45.613	39.691	0	18.889	14.788	virD4, lvhD4; type IV secretion system protein VirD4 [EC:7.4.2.8]
K03210	26.996	0	38.271	0	18.826	0	0	0	18.117	43.385	18.308	0	0	0	26.49	yajC; preprotein translocase subunit YajC
K03215	28.526	3.283	0	20.218	35.52	0	3.691	15.059	7.983	22.463	13.251	0	14.318	0	4.238	rumA; 23S rRNA (uracil1939-C5)-methyltransferase [EC:2.1.1.190]
K03216	19.599	0	8.318	0	0	0	55.237	0	14.769	29.732	30.663	14.731	0	0	0	trmL, cspR; tRNA (cytidine/uridine-2'-O-)-methyltransferase [EC:2.1.1.207]
K03217	15.836	7.596	11.19	7.626	19.005	2.954	2.769	13.929	4.028	25.891	24.724	3.076	0	0	9.794	yidC, spoIIIJ, OXA1, ccfA; YidC/Oxa1 family membrane protein insertase
K03218	170.868	119.835	84.775	0	52.813	18.734	16.798	23.833	20.692	41.286	11.378	28.372	0	0	8.318	rlmB; 23S rRNA (guanosine2251-2'-O)-methyltransferase [EC:2.1.1.185]
K03219	0	0	0	0	0	0	0	0	0	0	3.116	0	0	0	0	yscC, sctC, ssaC; type III secretion protein C
K03220	0	0	0	0	0	0	0	0	0	5.053	2.625	0	0	0	0	yscD, sctD, ssaD; type III secretion protein D
K03224	0	0	0	0	0	0	0	0	10.811	0	0	11.993	0	0	0	yscN, sctN, hrcN, ssaN; ATP synthase in type III secretion protein N [EC:7.4.2.8]
K03228	0	0	0	0	0	0	0	0	0	0	3.888	0	0	0	0	yscT, sctT, hrcT, ssaT; type III secretion protein T
K03230	0	0	0	0	0	0	0	0	0	0	1.284	11.321	0	0	0	yscV, sctV, hrcV, ssaV, invA; type III secretion protein V
K03231	59.95	51.582	146.769	114.437	93.419	98.516	150.777	97.191	109.962	46.807	83.362	63.285	196.315	252.538	133.753	EEF1A; elongation factor 1-alpha
K03232	39.189	0	101.361	17.177	0	41.897	130.819	30.053	26.98	43.087	11.276	22.23	72.061	35.442	63.12	EEF1B; elongation factor 1-beta
K03234	90.626	46.353	101.491	107.434	118.458	127.185	140.922	101.68	95.874	52.503	78.706	71.791	229.426	194.423	165.729	EEF2; elongation factor 2
K03236	170.372	86.561	184.953	36.319	165.225	183.282	292.953	170.383	97.447	101.732	104.252	34.89	252.253	290.941	304.557	EIF1A; translation initiation factor 1A
K03237	43.026	0	58.145	31.27	0	40.526	84.884	50.012	50.255	3.76	52.584	0	8.417	0	76.75	EIF2S1; translation initiation factor 2 subunit 1
K03238	61.212	39.993	0	102.698	0	80.576	169.076	189.605	81.068	51.906	67.542	40.206	145.612	128.034	126.8	EIF2S2; translation initiation factor 2 subunit 2
K03242	61.271	0	33.722	62.495	35.989	63.681	67.649	54.297	59.088	0	42.982	33.972	92.221	87.871	96.518	EIF2S3; translation initiation factor 2 subunit 3
K03243	21.73	0	0	22.608	0	0	30.044	0	0	0	1.749	0	45.971	0	0	EIF5B; translation initiation factor 5B
K03263	56.829	86.471	93.91	99.85	133.664	101.83	97.544	88.114	12.173	35.102	66.924	39.004	94.723	263.258	207.82	EIF5A; translation initiation factor 5A
K03265	36.766	0	0	0	0	0	0	0	0	14.212	31.817	0	54.538	7.232	0	ETF1, ERF1; peptide chain release factor subunit 1
K03269	0	0	0	0	0	0	0	5.821	10.858	4.349	4.518	0	0	0	0	lpxH; UDP-2,3-diacylglucosamine hydrolase [EC:3.6.1.54]
K03270	19.627	0	9.435	16.866	8.692	74.763	0	25.611	0	92.062	29.377	33.66	0	0	0	kdsC; 3-deoxy-D-manno-octulosonate 8-phosphate phosphatase (KDO 8-P phosphatase) [EC:3.1.3.45]
K03271	76.834	92.343	140.274	37.645	16.33	50.561	96.544	95.344	41.091	115.153	164.175	28.105	0	0	22.671	gmhA, lpcA; D-sedoheptulose 7-phosphate isomerase [EC:5.3.1.28]
K03272	2.724	0	13.102	0	0	0	0	0	9.593	9.65	3.992	0	0	0	3.802	gmhC, hldE, waaE, rfaE; D-beta-D-heptose 7-phosphate kinase / D-beta-D-heptose 1-phosphate adenosyltransferase [EC:2.7.1.167 2.7.7.70]
K03273	13.867	0	90.338	0	0	37.816	53.341	71.551	0	112.408	85.091	10.619	14.516	0	0	gmhB; D-glycero-D-manno-heptose 1,7-bisphosphate phosphatase [EC:3.1.3.82 3.1.3.83]
K03274	13.786	13.533	20.18	0	9.269	0	0	20.374	0	29.441	31.353	32.483	0	0	0	gmhD, rfaD; ADP-L-glycero-D-manno-heptose 6-epimerase [EC:5.1.3.20]
K03281	0	0	2.216	0	0	0	0	0	0	3.248	12.53	0	0	0	0	TC.CIC; chloride channel protein, CIC family
K03282	14.344	0	0	14.641	14.138	0	0	25.008	35.607	28.183	27.5	0	0	0	0	mscL; large conductance mechanosensitive channel
K03284	110.44	73.451	108.589	4.893	45.599	0	10.504	16.153	18.289	102.189	51.322	41.667	0	0	12.155	corA; magnesium transporter
K03286	23.36	22.582	0	7.501	0	29.169	8.171	9.403	3.505	16.622	50.624	0	0	0	0	TC.OOP; OmpA-OmpF porin, OOP family
K03288	0	0	0	0	0	0	0	0	0	0	0	0	0	0	4.227	citA, tcuC; MFS transporter, MHS family, citrate/tricarballylate:H+ symporter
K03289	0	0	0	0	9.838	0	0	0	0	0	0	0	0	0	4.399	nupG; MFS transporter, NHS family, nucleoside permease
K03291	0	0	0	0	0	0	0	0	0	0	6.103	0	0	0	0	MFS.SET; MFS transporter, SET family, sugar efflux transporter
K03292	0	0	0	0	0	0	0	0	0	0	0	0	0	0	7.824	TC.GPH; glycoside/pentoside/hexuronide:cation symporter, GPH family
K03293	0	0	16.602	0	0	0	0	0	0	11.674	4.022	0	0	0	7.881	TC.AAT; amino acid transporter, AAT family
K03294	48.521	0	24.34	24.582	5.767	0	3.333	2.67	4.805	60.707	58.291	35.975	4.309	0	0	TC.APA; basic amino acid/polyamine antiporter, APA family
K03296	6.678	5.085	13.7	0	0	13.822	7.26	8.249	1.066	21.208	9.068	8.614	0	0	0	TC.HAE1; hydrophobic/amphiphilic exporter-1 (mainly G- bacteria), HAE1 family
K03297	0	0	0	0	33.334	0	0	0	0	9.058	25.938	0	0	0	0	emrE, qac, mmr, smr; small multidrug resistance pump
K03299	0	0	14.182	0	0	0	0	0	2.588	22.914	10.799	0	0	0	0	TC.GNTP; gluconate:H+ symporter, GntP family
K03300	11.357	0	18.613	10.27	3.071	0	0	0	13.444	12.946	15.608	0	0	0	0	TC.CITMHS; citrate-Mg2+:H+ or citrate-Ca2+:H+ symporter, CitMHS family
K03301	0	0	16.561	3.487	3.079	0	0	0	5.491	2.023	10.692	0	0	0	0	TC.AAA; ATP:ADP antiporter, AAA family
K03303	12.896	45.423	77.376	2.607	9.456	10.079	2.944	0	8.34	73.368	30.235	5.147	0	0	0	lctP; lactate permease
K03305	0	0	0	19.699	5.379	0	0	5.127	0	22.204	23.616	24.474	0	0	10.752	TC.POT; proton-dependent oligopeptide transporter, POT family
K03306	104.879	128.086	124.137	119.507	52.578	0	0	25.534	12.737	124.639	45.689	134.731	0	0	48.294	TC.PIT; inorganic phosphate transporter, PiT family
K03307	0	0	0	3.223	29.327	0	0	0	62.398	8.112	37.364	0	0	0	3.853	TC.SSS; solute:Na+ symporter, SSS family
K03309	0	0	0	0	3.103	0	0	11.9	0	0	0	0	0	0	0	TC.DAACS; dicarboxylate/amino acid:cation (Na+ or H+) symporter, DAACS family
K03310	0	0	0	6.109	0	0	0	7.64	7.225	24.228	3.814	12.431	0	0	3.802	TC.AGCS; alanine or glycine:cation symporter, AGCS family
K03311	0	0	0	3.406	0	0	0	0	2.675	12.857	0	0	0	0	4.159	TC.LIVCS; branched-chain amino acid:cation transporter, LIVCS family
K03312	0	0	13.002	0	0	0	0	0	9.293	7.219	4.978	0	0	0	13.464	gltS; glutamate:Na+ symporter, ESS family
K03313	1.047	2.222	0	0	10.526	2.98	2.504	2.007	4.84	7.056	16.58	0	0	0	0	nhaA; Na+:H+ antiporter, NhaA family
K03314	0	0	0	0	0	0	0	0	0	9.218	3.828	0	0	0	0	nhaB; Na+:H+ antiporter, NhaB family
K03316	0	0	0	10.951	0	0	0	0	5.734	9.071	0	0	0	0	0	TC.CPA1; monovalent cation:H+ antiporter, CPA1 family
K03317	11.449	0	3.091	0	26.288	0	0	0	0	29.911	10.078	41.248	0	0	0	TC.CNT; concentrative nucleoside transporter, CNT family
K03320	201.527	213.518	232.909	110.334	71.176	78.228	99.095	302.4	15.69	185.919	126.454	122.701	176.031	163.144	162.926	amt, AMT, MEP; ammonium transporter, Amt family
K03321	17.078	0	35.889	7.973	0	0	0	41.5	8.418	61.643	10.544	0	0	0	15.918	TC.SULP; sulfate permease, SulP family
K03322	93.6	93.139	70.516	148.93	49.128	166.933	61.885	88.125	81.283	66.501	44.151	66.753	106.151	151.791	93.829	mntH; manganese transport protein
K03324	0	0	15.573	0	2.45	0	0	0	8.255	9.828	6.807	0	0	0	3.287	yjbB; phosphate:Na+ symporter
K03325	262.71	495.867	526.166	272.448	364.476	213.742	507.796	369.083	414.681	284.978	376.786	337.461	250.912	241.357	173.744	ACR3, arsB; arsenite transporter
K03326	0	0	0	0	2.981	0	0	0	0	0	0	0	0	0	7.997	TC.DCUC, dcuC, dcuD; C4-dicarboxylate transporter, DcuC family
K03327	0	0	5.658	3.2	11.997	0	0	2.848	2.621	12.398	11.356	0	0	0	0	TC.MATE, SLC47A, norM, mdtK, dinF; multidrug resistance protein, MATE family
K03330	34.335	0	0	4.535	4.152	5.878	4.94	33.744	1.781	1.426	0	0	3.193	0	0	gatE; glutamyl-tRNA(Gln) amidotransferase subunit E [EC:6.3.5.7]
K03333	0	0	21.895	0	0	0	0	0	0	0	0	0	0	0	0	choD; cholesterol oxidase [EC:1.1.3.6]
K03335	16.681	0	0	0	29.355	0	0	0	28.746	34.18	11.179	29.376	0	0	13.138	iolE; inosose dehydratase [EC:4.2.1.44]
K03336	0	0	0	0	0	0	0	0	0	0	10.946	0	0	0	0	iolD; 3D-(3,5/4)-trihydroxycyclohexane-1,2-dione acylhydrolase (decyclizing) [EC:3.7.1.22]
K03337	0	0	0	0	0	0	0	0	0	0	27.54	21.165	0	0	0	iolB; 5-deoxy-glucuronate isomerase [EC:5.3.1.30]
K03342	0	0	0	0	0	0	0	0	0	1.402	0	0	0	0	0	pabBC; para-aminobenzoate synthetase / 4-amino-4-deoxychorismate lyase [EC:2.6.1.85 4.1.3.38]
K03365	68.371	37.74	86.361	138.838	62.98	86.084	75.811	11.393	19.129	81.08	70.04	41.391	72.09	0	110.955	FCY1; cytosine/creatinine deaminase [EC:3.5.4.1 3.5.4.21]
K03381	0	0	0	0	0	0	0	0	0	3.172	31.84	0	0	0	0	catA; catechol 1,2-dioxygenase [EC:1.13.11.1]
K03385	0	28.639	0	0	0	23.801	0	0	0	0	0	0	0	0	38.4	nrfA; nitrite reductase (cytochrome c-552) [EC:1.7.2.2]
K03386	149.75	362.056	157.805	301.86	294.263	257.239	92.062	192.081	214.218	276.195	306.364	253.167	61.377	39.779	61.887	PRDX2_4, ahpC; peroxiredoxin (alkyl hydroperoxide reductase subunit C) [EC:1.11.1.15]
K03387	5.038	47.082	24.834	2.806	27.966	0	0	14.29	8.815	10.593	9.053	47.32	0	0	6.88	ahpF; alkyl hydroperoxide reductase subunit F [EC:1.6.4.-]
K03388	0	68.857	102.855	0	0	0	0	0	0	0	70.333	0	0	0	0	hdrA2; heterodisulfide reductase subunit A2 [EC:1.8.7.3 1.8.98.4 1.8.98.5 1.8.98.6]
K03389	0	61.247	0	0	0	0	0	136.184	7.875	81.78	16.996	0	0	0	6.388	hdrB2; heterodisulfide reductase subunit B2 [EC:1.8.7.3 1.8.98.4 1.8.98.5 1.8.98.6]
K03390	91.448	239.379	139.96	178.085	127.736	184.046	228.853	171.304	133.171	114.499	118.54	116.181	346.584	333.062	354.397	hdrC2; heterodisulfide reductase subunit C2 [EC:1.8.7.3 1.8.98.4 1.8.98.5 1.8.98.6]
K03392	0	0	0	47.538	0	0	0	26.074	36.322	9.438	8.667	35.128	0	0	0	ACMSD; aminocarboxymuconate-semialdehyde decarboxylase [EC:4.1.1.45]
K03394	32.484	0	5.176	13.542	0	15.633	0	0	20.214	42.198	11.825	0	0	0	0	cobI-cbiL; precorrin-2/cobalt-factor-2 C20-methyltransferase [EC:2.1.1.130 2.1.1.151]
K03396	12.991	0	0	0	0	0	0	0	0	0	6.117	0	0	0	0	gfa; S-(hydroxymethyl)glutathione synthase [EC:4.4.1.22]
K03399	38.746	0	0	0	0	0	38.785	0	10.915	0	51.07	0	0	0	8.536	cbiE; cobalt-precorrin-7 (C5)-methyltransferase [EC:2.1.1.289]
K03402	0	0	0	0	15.061	0	0	0	15.699	0	0	0	0	0	0	argR, ahrC; transcriptional regulator of arginine metabolism
K03404	0	0	0	0	0	0	6.979	0	1.677	0	0	1.385	0	0	0	chlD, bchD; magnesium chelatase subunit D [EC:6.6.1.1]
K03405	327.774	357.671	0	480.723	106.34	117.706	61.837	425.677	137.799	39.38	64.504	346.703	79.832	156.361	49.242	chlI, bchI; magnesium chelatase subunit I [EC:6.6.1.1]
K03406	32.591	9.59	58.406	36.467	2.401	0	5.282	0	29.993	58.269	107.985	4.178	0	0	0	mcp; methyl-accepting chemotaxis protein
K03407	83.82	61.016	90.477	42.725	41.545	59.272	41.809	62.106	7.063	39.422	66.838	61.643	0	0	21.842	cheA; two-component system, chemotaxis family, sensor kinase CheA [EC:2.7.13.3]
K03408	31.272	18.227	45.734	25.698	79.807	70.312	0	9.047	20.592	108.91	114.675	25.459	0	37.258	0	cheW; purine-binding chemotaxis protein CheW
K03409	0	0	0	0	8.103	0	0	0	0	0	0	0	0	0	0	cheX; chemotaxis protein CheX
K03411	0	0	0	0	7.224	0	0	35.469	0	39.703	56.706	38.642	0	0	0	cheD; chemotaxis protein CheD [EC:3.5.1.44]
K03412	41.542	38.24	6.748	32.014	3.954	76.051	33.872	26.199	20.97	22.79	57.124	52.914	6.081	0	0	cheB; two-component system, chemotaxis family, protein-glutamate methylesterase/glutaminase [EC:3.1.1.61 3.5.1.44]
K03413	617.269	632.561	1036.58	838.465	585.382	838.14	966.373	639.471	619.086	691.664	501.29	594.919	707.635	1045.52	747.232	cheY; two-component system, chemotaxis family, chemotaxis protein CheY
K03414	16.835	0	13.988	0	0	0	0	0	0	7.933	10.093	0	0	0	165.022	cheZ; chemotaxis protein CheZ
K03415	0	14.556	0	0	0	85.311	0	45.035	7.914	45.786	36.844	42.408	0	0	0	cheV; two-component system, chemotaxis family, chemotaxis protein CheV
K03417	73.288	119.227	18.092	175.495	144.008	93.328	98.931	83.761	272.239	124.238	73.152	123.545	204.395	82.653	62.657	prpB; methylisocitrate lyase [EC:4.1.3.30]
K03424	21.643	32.549	5.529	12.7	17.36	0	34.955	42.27	41.213	16.568	14.571	4.177	9.072	0	23.064	tatD; TatD DNase family protein [EC:3.1.21.-]
K03426	9.104	0	46.873	0	0	0	0	0	0	18.699	6.384	0	0	0	0	E3.6.1.22, NUDT12, nudC; NAD+ diphosphatase [EC:3.6.1.22]
K03427	306.663	651.513	600.006	619.275	627.471	626.385	813.907	557.347	542.252	396.023	457.359	602.274	766.114	1061.67	922.741	hsdM; type I restriction enzyme M protein [EC:2.1.1.72]
K03430	0	0	0	5.042	0	0	0	0	0	7.419	5.266	0	0	0	0	phnW; 2-aminoethylphosphonate-pyruvate transaminase [EC:2.6.1.37]
K03431	105.106	137.626	83.892	64.737	145.95	119.315	25.662	62.991	83.823	50.524	40.862	58.046	45.094	163.759	44.043	glmM; phosphoglucosamine mutase [EC:5.4.2.10]
K03432	160.58	0	93.307	110.037	180.826	207.267	244.635	329.891	26.039	96.343	123.149	131.01	452.849	489.057	276.62	psmA, prcA; proteasome alpha subunit [EC:3.4.25.1]
K03433	134.623	194.699	346.054	301.28	189.105	156.677	503.129	306.594	310.336	159.801	162.997	155.825	571.179	702.337	572.658	psmB, prcB; proteasome beta subunit [EC:3.4.25.1]
K03435	0	0	0	9.369	12.811	0	0	0	10.34	7.725	0	0	0	0	0	fruR1, fruR; LacI family transcriptional regulator, fructose operon transcriptional repressor
K03437	0	0	9.859	0	0	0	0	10.476	0	11.487	0	0	0	0	0	spoU; RNA methyltransferase, TrmH family
K03438	1.965	9.781	15.764	9.895	65.45	6.413	10.779	26.022	15.662	41.239	15.313	6.417	0	0	6.139	mraW, rsmH; 16S rRNA (cytosine1402-N4)-methyltransferase [EC:2.1.1.199]
K03439	56.729	31.028	11.014	35.56	61.728	18.703	39.126	51.96	34.908	100.709	92.112	8.478	10.33	48.161	0	trmB, METTL1, TRM8; tRNA (guanine-N7-)-methyltransferase [EC:2.1.1.33]
K03442	12.813	0	18.435	0	0	0	0	0	0	0	31.624	0	0	0	13.808	mscS; small conductance mechanosensitive channel
K03445	0	0	0	0	0	0	0	0	6.069	4.861	4.993	0	0	0	4.678	nepI; MFS transporter, DHA1 family, purine ribonucleoside efflux pump
K03446	21.738	0	42.35	23.077	0	3.661	30.716	33.994	17.926	33.255	62.263	9.103	0	0	10.452	emrB; MFS transporter, DHA2 family, multidrug resistance protein
K03449	0	0	0	3.786	0	0	0	0	0	0	14.647	0	0	0	0	MFS.CP; MFS transporter, CP family, cyanate transporter
K03451	0	0	0	0	0	0	0	0	2.149	1.67	0	0	0	0	0	TC.BCT; betaine/carnitine transporter, BCCT family
K03453	14.586	0	0	4.54	0	0	4.945	0	8.036	6.111	26.974	2.944	0	0	0	TC.BASS; bile acid:Na+ symporter, BASS family
K03455	107.763	36.922	93.098	115.663	7.069	151.971	192.684	58.294	13.404	7.733	35.792	26.418	199.672	70.865	207.055	TC.KEF; monovalent cation:H+ antiporter-2, CPA2 family
K03457	10.97	31.888	27.57	0	0	92.32	0	0	9.456	49.001	29.51	0	0	0	0	TC.NCS1; nucleobase:cation symporter-1, NCS1 family
K03458	0	0	43.088	0	0	0	0	0	0	23.752	25.07	0	0	0	0	TC.NCS2; nucleobase:cation symporter-2, NCS2 family
K03462	0	0	0	0	0	0	0	0	0	14.639	0	0	0	0	0	NAMPT; nicotinamide phosphoribosyltransferase [EC:2.4.2.12]
K03464	0	22.478	0	0	31.872	31.506	0	14.432	0	39.287	0	0	0	75.264	0	catC; muconolactone D-isomerase [EC:5.3.3.4]
K03465	61.268	236.88	75.86	237.045	121.544	179.077	95.803	152.874	131.712	62.538	142.01	145.143	155.623	40.999	129.228	thyX, thy1; thymidylate synthase (FAD) [EC:2.1.1.148]
K03466	137.729	243.918	195.269	177.56	111.264	98.091	121.74	208.049	368.69	370.191	266.239	251.2	0	0	29.711	ftsK, spoIIIE; DNA segregation ATPase FtsK/SpoIIIE, S-DNA-T family
K03469	100.85	30.091	38.726	13.315	34.615	16.124	54.198	125.206	16.105	137.526	108.479	82.129	42.409	0	0	rnhA, RNASEH1; ribonuclease HI [EC:3.1.26.4]
K03470	15.93	5.454	35.75	14.063	14.184	22.809	9.584	7.68	32.924	13.206	57.375	30.023	0	0	0	rnhB; ribonuclease HII [EC:3.1.26.4]
K03472	0	18.862	0	0	8.125	0	0	0	0	5.415	2.841	0	0	0	0	epd; D-erythrose 4-phosphate dehydrogenase [EC:1.2.1.72]
K03473	0	0	0	0	7.355	0	0	0	3.135	2.511	5.218	0	0	0	0	pdxB; erythronate-4-phosphate dehydrogenase [EC:1.1.1.290]
K03474	114.872	341.021	197.471	198.478	181.657	116.575	248.858	244.924	150.828	171.094	235.802	141.71	273.498	114.95	163.111	pdxJ; pyridoxine 5-phosphate synthase [EC:2.6.99.2]
K03475	0	0	0	0	0	0	0	0	0	0	0	0	0	0	7.786	PTS-Ula-EIIC, ulaA, sgaT; PTS system, ascorbate-specific IIC component
K03476	0	0	0	0	11.9	0	0	0	0	0	0	0	0	0	5.483	ulaG; L-ascorbate 6-phosphate lactonase [EC:3.1.1.-]
K03477	19.209	0	0	0	29.512	0	0	18.399	0	0	11.425	0	0	0	0	ulaR; DeoR family transcriptional regulator, ulaG and ulaABCDEF operon transcriptional repressor
K03478	3.287	0	0	0	0	0	0	0	0	0	0	0	0	0	0	chbG; chitin disaccharide deacetylase [EC:3.5.1.105]
K03484	0	0	0	0	0	0	0	0	0	0	0	0	0	0	11.231	scrR; LacI family transcriptional regulator, sucrose operon repressor
K03485	0	0	0	0	0	0	0	0	0	0	0	0	0	0	24.401	treR; LacI family transcriptional regulator, trehalose operon repressor
K03495	214.861	258.78	301.341	261.87	315.79	168.155	166.177	352.818	378.436	385.102	246.291	319.334	0	160.996	132.672	gidA, mnmG, MTO1; tRNA uridine 5-carboxymethylaminomethyl modification enzyme
K03496	496.624	563.721	411.863	384.59	389.055	433.542	405.602	531.386	391.262	417.77	609.712	616.031	130.388	330.051	107.01	parA, soj; chromosome partitioning protein
K03497	139.313	111.747	115.997	20.79	40.567	17.323	15.491	16.29	30.498	124.879	75.334	37.455	7.882	78.019	0	parB, spo0J; ParB family transcriptional regulator, chromosome partitioning protein
K03498	0	0	0	6.076	2.782	0	0	5.274	4.772	27.029	9.884	0	0	0	0	trkH, trkG, ktrB; trk system potassium uptake protein
K03499	58.199	38.637	91.783	54.388	49.014	0	89.656	24.507	145.869	105.533	117.117	47.056	0	0	3.979	trkA, ktrA; trk system potassium uptake protein
K03500	29.979	3.09	21.136	13.621	9.394	4.58	7.326	46.768	27.371	19.157	13.001	11.223	0	0	0	rsmB, sun; 16S rRNA (cytosine967-C5)-methyltransferase [EC:2.1.1.176]
K03501	1.878	0	0	0	14.83	0	0	14.492	31.026	4.973	0	0	0	0	30.784	gidB, rsmG; 16S rRNA (guanine527-N7)-methyltransferase [EC:2.1.1.170]
K03503	21.743	0	0	23.724	0	0	0	0	0	19.503	0	0	0	0	0	umuD; DNA polymerase V [EC:3.4.21.-]
K03516	0	0	0	0	0	0	0	0	0	0	8.974	0	0	0	0	flhE; flagellar protein FlhE
K03517	330.28	514.288	317.872	480.419	265.527	338.404	264.463	336.062	535.653	513.828	412.942	408.279	373.94	272.394	151.419	nadA; quinolinate synthase [EC:2.5.1.72]
K03518	110.066	17.649	151.391	122.807	136.095	54.833	145.187	187.577	95.832	93.234	192.058	181.939	93.709	0	33.822	coxS; aerobic carbon-monoxide dehydrogenase small subunit [EC:1.2.5.3]
K03519	15.531	0	29.322	0	0	0	0	0	0	6.559	11.48	6.93	0	0	0	coxM, cutM; aerobic carbon-monoxide dehydrogenase medium subunit [EC:1.2.5.3]
K03520	178.11	73.911	162.284	117.781	106.278	145.861	197.292	82.759	110.34	15.654	104.375	132.996	200.076	258.457	188.064	coxL, cutL; aerobic carbon-monoxide dehydrogenase large subunit [EC:1.2.5.3]
K03521	664.907	677.928	663.803	537.958	416.8	514.406	653.289	406.42	516.003	591.008	502.457	502.726	203.409	353.168	446.55	fixA, etfB; electron transfer flavoprotein beta subunit
K03522	363.272	349.721	284.539	217.463	271.948	144.652	233.084	77.599	168.003	229.659	293.715	165.76	0	0	25.017	fixB, etfA; electron transfer flavoprotein alpha subunit
K03523	0	0	0	0	10.482	0	0	0	0	0	13.438	0	0	0	0	bioY; biotin transport system substrate-specific component
K03524	2.149	0	0	0	0	6.116	5.103	8.208	0	6.46	9.23	6.119	0	0	0	birA; BirA family transcriptional regulator, biotin operon repressor / biotin---[acetyl-CoA-carboxylase] ligase [EC:6.3.4.15]
K03525	7.506	0	0	6.2	19.373	0	6.66	52.289	56.553	36.283	64.477	51.159	63.679	0	0	coaX; type III pantothenate kinase [EC:2.7.1.33]
K03526	693.929	643.854	547.81	920.067	737.583	581.923	753.667	882.142	848.828	790.328	751.918	868.34	753.371	465.821	741.148	gcpE, ispG; (E)-4-hydroxy-3-methylbut-2-enyl-diphosphate synthase [EC:1.17.7.1 1.17.7.3]
K03527	335.975	261.352	362.475	231.931	224.126	162.77	270.317	133.804	175.736	309.437	183.056	223.152	247.723	215.528	177.172	ispH, lytB; 4-hydroxy-3-methylbut-2-en-1-yl diphosphate reductase [EC:1.17.7.4]
K03528	0	0	0	0	28.964	0	0	0	0	0	10.458	0	0	0	5.816	zipA; cell division protein ZipA
K03529	93.039	15.646	2.991	53.962	4.252	9.077	6.317	20.605	10.106	14.036	6.88	29.193	0	9.631	5.734	smc; chromosome segregation protein
K03530	389.317	761.588	540.113	573.554	648.239	665.991	608.388	494.343	532.431	511.351	658.411	505.818	578.07	1118.74	567.27	hupB; DNA-binding protein HU-beta
K03531	639.151	595.187	605.8	953.044	667.75	782.791	836.299	679.377	988.41	612.744	525.423	732.45	1015.09	834.795	727.178	ftsZ; cell division protein FtsZ
K03534	0	0	0	0	0	0	0	0	0	10.315	30.158	0	0	0	0	rhaM; L-rhamnose mutarotase [EC:5.1.3.32]
K03535	0	0	0	0	6.021	0	0	0	2.608	4.199	2.133	0	0	0	0	gudP; MFS transporter, ACS family, glucarate transporter
K03536	24.505	0	73.928	53.796	0	0	0	0	41.551	16.639	15.459	22.974	0	0	106.042	rnpA; ribonuclease P protein component [EC:3.1.26.5]
K03540	21.389	0	0	0	0	30.434	0	12.924	0	0	0	0	0	0	0	RPR2, RPP21; ribonuclease P protein subunit RPR2 [EC:3.1.26.5]
K03543	3.098	0	12.44	0	0	0	0	0	8.946	0	20.001	0	0	0	0	emrA; membrane fusion protein, multidrug efflux system
K03544	2304.72	2881.47	2848.68	4161.73	3463.5	4172.6	4170.31	3792.06	3566.62	2775.27	2834.22	3509.85	4106.09	3937.79	4268.73	clpX, CLPX; ATP-dependent Clp protease ATP-binding subunit ClpX
K03545	42.834	10.029	74.347	31.87	53.419	4.438	29.054	31.002	13.175	41.58	45.053	21.145	0	0	4.298	tig; trigger factor
K03546	2.783	0	2.338	4.074	0	5.281	2.219	3.556	1.6	8.553	4.002	0	2.869	0	7.506	sbcC, rad50; DNA repair protein SbcC/Rad50
K03547	1.672	3.547	0	3.671	0	0	3.998	0	0	13.556	9.538	2.38	0	0	0	sbcD, mre11; DNA repair protein SbcD/Mre11
K03548	0	0	0	0	7.933	0	0	0	0	0	0	0	0	0	0	perM; putative permease
K03549	22.459	6.305	17.422	15.865	2.112	2.939	9.88	64.311	27.665	19.897	46.711	2.941	12.774	0	0	kup; KUP system potassium uptake protein
K03550	92.41	26.014	100.352	68.17	83.593	166.327	84.556	64.569	52.665	175.307	111.737	83.416	59.842	23.649	0	ruvA; holliday junction DNA helicase RuvA [EC:3.6.4.12]
K03551	621.51	779.564	884.794	998.08	889.491	805.006	928.038	942.102	1251.1	1105.43	924.542	1001.41	651.946	819.399	879.238	ruvB; holliday junction DNA helicase RuvB [EC:3.6.4.12]
K03553	1438.8	2593.47	2067.48	2421.69	2288.33	2761.43	2674.38	2277.06	2255.94	1956.49	2109.88	2036.4	2798.24	2546.59	2157.74	recA; recombination protein RecA
K03554	0	0	13.606	0	0	0	0	0	0	56.52	13.626	23.663	0	0	0	rdgC; recombination associated protein RdgC
K03555	61.64	9.103	31.524	52.047	34.583	3.982	3.377	61.756	110.958	100.551	86.126	58.852	0	0	9.36	mutS; DNA mismatch repair protein MutS
K03557	62.727	150.115	74.239	56.035	97.697	45.316	35.12	83.686	66.578	165.679	118.178	90.472	0	63.984	50.534	fis; Fis family transcriptional regulator, factor for inversion stimulation protein
K03558	12.067	0	19.491	0	5.758	0	11.495	0	18.17	6.104	7.431	10.439	0	0	0	cvpA; membrane protein required for colicin V production
K03559	36.179	11.179	8.694	45.954	51.864	78.479	0	12.781	30.711	78.893	93.321	55.86	43.92	0	0	exbD; biopolymer transport protein ExbD
K03560	30.157	39.533	23.092	0	13.558	0	26.988	0	12.317	18.522	77.724	0	0	0	0	tolR; biopolymer transport protein TolR
K03561	97.64	179.465	244.533	206.837	253.065	143.35	198.457	146.811	129.673	282.284	222.498	173.886	44.043	117.767	248.521	exbB; biopolymer transport protein ExbB
K03562	233.071	485.307	183.653	238.037	218.268	319.215	165.941	128.273	69.418	219.631	183.675	378.503	193.885	0	191.983	tolQ; biopolymer transport protein TolQ
K03563	63.103	101.829	56.764	349.993	154.711	264.148	126.111	100.636	331.944	115.059	100.178	220.576	9.77	113.462	265.933	csrA; carbon storage regulator
K03564	213.467	399.085	218.16	137.01	149.141	146.79	291.482	132.931	84.758	163.958	122.682	232.301	100.606	324.101	205.839	BCP, PRXQ, DOT5; peroxiredoxin Q/BCP [EC:1.11.1.15]
K03565	5.945	12.613	11.204	0	0	0	14.218	0	29.779	0	6.436	16.929	18.384	0	0	recX; regulatory protein
K03566	4.474	19.886	114.775	5.435	5.235	13.643	0	0	48.631	85.611	60.374	52.939	0	0	0	gcvA; LysR family transcriptional regulator, glycine cleavage system transcriptional activator
K03567	28.63	31.454	32.035	22.973	35.427	17.705	17.875	26.165	12.108	53.247	25.364	23.304	27.425	0	0	gcvR; glycine cleavage system transcriptional repressor
K03568	326.972	520.102	565.97	349.732	344.326	367.625	306.238	471.688	417.363	469.091	404.14	469.544	215.588	279.413	263.804	tldD; TldD protein
K03569	2094.37	3647.8	3474.85	4569.02	3958.19	4447.56	4934.81	3953.34	3928.81	3008.18	3227.9	3329.03	5142.73	5445.4	4594.18	mreB; rod shape-determining protein MreB and related proteins
K03570	0	0	25.399	0	0	0	0	14.569	4.166	6.111	18.098	7.196	0	0	0	mreC; rod shape-determining protein MreC
K03571	0	0	28.047	0	0	0	0	28.965	0	76.35	24.931	15.772	0	0	14.336	mreD; rod shape-determining protein MreD
K03572	28.326	2.194	22.068	48.279	46.071	0	7.716	6.055	5.506	44.941	37.136	66.202	0	0	0	mutL; DNA mismatch repair protein MutL
K03573	0	0	0	0	0	0	0	0	0	0	0	0	0	0	8.96	mutH; DNA mismatch repair protein MutH
K03574	44.328	39.606	13.044	34.977	26.017	0	0	8.769	7.518	34.876	44.819	15.333	0	0	0	mutT, NUDT15, MTH2; 8-oxo-dGTP diphosphatase [EC:3.6.1.55]
K03575	18.367	0	6.63	0	0	30.639	0	0	3.517	22.654	0	0	0	0	0	mutY; A/G-specific adenine glycosylase [EC:3.2.2.31]
K03576	2.297	0	30.631	5.042	4.743	6.535	5.492	0	0	3.172	9.963	20.724	0	0	12.11	metR; LysR family transcriptional regulator, regulator for metE and metH
K03577	0	0	5.503	0	0	0	0	14.584	6.438	13.223	0	0	0	0	0	acrR, smeT; TetR/AcrR family transcriptional regulator, acrAB operon repressor
K03578	30.957	1.997	49.418	1.033	2.838	2.678	0	9.415	5.852	34.999	28.221	1.34	1.455	0	6.36	hrpA; ATP-dependent helicase HrpA [EC:3.6.4.13]
K03579	0	0	0	0	2.918	0	0	0	0	2.693	0	0	0	0	0	hrpB; ATP-dependent helicase HrpB [EC:3.6.4.13]
K03580	0	0	0	0	0	0	0	0	0	0	0	23.98	0	0	0	hepA; ATP-dependent helicase HepA [EC:3.6.4.-]
K03581	0	16.975	0	0	0	0	0	0	0	2.494	0	0	34.142	0	0	recD; exodeoxyribonuclease V alpha subunit [EC:3.1.11.5]
K03582	0	0	0	0	17.768	0	0	0	0	0	6.306	0	0	0	0	recB; exodeoxyribonuclease V beta subunit [EC:3.1.11.5]
K03584	3.116	6.611	11.745	0	25.293	17.736	7.452	17.7	10.375	11.002	24.154	12.005	0	0	8.151	recO; DNA repair protein RecO (recombination protein O)
K03585	3.353	7.045	32.51	19.077	17.953	4.719	22.311	6.679	9.03	16.651	19.771	9.824	5.926	0	13.993	acrA, mexA, adeI, smeD, mtrC, cmeA; membrane fusion protein, multidrug efflux system
K03586	0	8.845	0	16.533	5.203	23.504	0	0	14.101	5.851	27.082	22.999	0	0	0	ftsL; cell division protein FtsL
K03587	12.189	0	37.227	22.222	2.25	6.368	2.676	10.845	13.659	79.974	33.118	4.78	6.921	0	27.692	ftsI; cell division protein FtsI (penicillin-binding protein 3) [EC:3.4.16.4]
K03588	88.173	3.621	34.529	7.643	10.284	5.077	12.479	51.491	99.123	62.916	29.623	7.666	0	0	4.831	ftsW, spoVE; cell division protein FtsW
K03589	0	0	12.121	0	6.046	27.456	7.691	11.031	21.014	14.087	44.952	7.861	0	0	0	ftsQ; cell division protein FtsQ
K03590	511.553	779.068	750.58	566.407	681.021	545.393	669.656	828.768	624.035	729.134	635.589	574.518	523.514	567.509	730.029	ftsA; cell division protein FtsA
K03591	0	0	0	0	8.672	0	0	0	0	0	0	0	0	0	12.23	ftsN; cell division protein FtsN
K03592	26.701	18.563	13.925	9.903	0	4.118	6.862	5.811	10.353	69.805	39.3	6.155	9.237	0	12.267	pmbA; PmbA protein
K03593	147.892	167.274	208.764	118.254	110.783	175.845	149.448	154.808	246.423	328.331	235.682	108.03	122.437	168.189	397.367	mrp, NUBPL; ATP-binding protein involved in chromosome partitioning
K03594	216.091	121.381	166.231	156.669	172.65	168.032	121.146	344.472	192.106	189.041	194.848	107.483	270.819	153.865	91.641	bfr; bacterioferritin [EC:1.16.3.1]
K03595	67.9	51	115.818	5.221	4.819	31.194	75.674	27.969	125.915	138.966	111.497	66.084	0	0	12.878	era, ERAL1; GTPase
K03596	912.773	970.813	1064.32	1270.86	1224.71	1080.01	1263.72	1296.18	1443.58	1271.41	1193.66	1240.18	1209.35	1288.58	809.32	lepA; GTP-binding protein LepA
K03597	0	0	8.208	0	0	0	0	0	7.455	22.591	5.392	0	0	0	0	rseA; sigma-E factor negative regulatory protein RseA
K03598	2.157	0	7.247	9.47	0	0	0	0	7.437	15.404	15.254	6.141	0	0	0	rseB; sigma-E factor negative regulatory protein RseB
K03599	369.445	501.663	538.531	362.238	409.623	567.052	459.777	638.736	295.551	550.911	439.964	434.141	440.547	628.151	494.761	sspA, mglA; stringent starvation protein A
K03600	25.662	21.714	41.649	16.848	30.907	18.369	0	12.37	22.259	48.368	55.773	24.361	0	0	0	sspB; stringent starvation protein B
K03601	7.826	0	19.092	12.666	12.193	15.503	15.512	11.536	5.522	3.779	12.559	28.469	0	0	0	xseA; exodeoxyribonuclease VII large subunit [EC:3.1.11.6]
K03602	67.085	58.042	166.874	87.391	177.384	59.118	77.665	138.241	140.192	134.518	78.425	125.534	84.165	61.604	55.627	xseB; exodeoxyribonuclease VII small subunit [EC:3.1.11.6]
K03603	0	0	0	0	6.363	0	0	0	0	0	0	0	0	0	0	fadR; GntR family transcriptional regulator, negative regulator for fad regulon and positive regulator of fabA
K03604	0	0	0	0	0	0	0	0	0	0	0	0	0	0	11.116	purR; LacI family transcriptional regulator, purine nucleotide synthesis repressor
K03605	23.52	0	16.615	0	20.822	0	0	32.041	0	0	0	0	0	0	0	hyaD, hybD; hydrogenase maturation protease [EC:3.4.23.-]
K03606	4.269	0	5.449	0	0	0	17.216	61.75	22.296	89.222	55.512	2.026	0	0	7.903	wcaJ; putative colanic acid biosysnthesis UDP-glucose lipid carrier transferase
K03607	0	0	0	0	6.006	0	0	0	0	0	4.794	0	0	0	17.05	proQ; ProP effector
K03608	106.62	18.613	57.402	0	52.676	42.165	0	66.337	0	104.074	36.065	132.114	65.708	0	75.796	minE; cell division topological specificity factor
K03609	146.16	143.057	324.819	267.078	119.902	115.501	171.272	212.28	213.287	373.144	222.886	163.855	58.038	151.626	123.252	minD; septum site-determining protein MinD
K03610	0	0	0	0	0	0	0	11.412	0	12.257	8.504	0	0	0	0	minC; septum site-determining protein MinC
K03611	10.097	0	10.018	0	37.055	0	0	9.675	34.818	0	7.696	0	0	0	0	dsbB; disulfide bond formation protein DsbB
K03612	0	0	0	8.74	0	0	0	0	5.676	0	17.138	0	0	0	10.327	rnfG; Na+-translocating ferredoxin:NAD+ oxidoreductase subunit G
K03613	35.026	0	0	94.958	0	46.095	0	58.32	78.992	51.68	56.595	42.326	83.55	48.897	43.693	rnfE; Na+-translocating ferredoxin:NAD+ oxidoreductase subunit E
K03614	0	0	0	0	0	0	0	7.872	26.199	57.68	6.265	0	0	0	0	rnfD; Na+-translocating ferredoxin:NAD+ oxidoreductase subunit D [EC:7.2.1.2]
K03615	0	0	0	0	0	0	0	0	4.528	3.258	5.84	0	0	0	0	rnfC; Na+-translocating ferredoxin:NAD+ oxidoreductase subunit C [EC:7.2.1.2]
K03616	44.306	55.758	166.631	34.808	5.763	62.95	41.973	84.899	57.081	38.054	87.057	37.332	30.518	0	72.08	rnfB; Na+-translocating ferredoxin:NAD+ oxidoreductase subunit B [EC:7.2.1.2]
K03617	49.46	50.607	105.41	0	16.783	153.256	142.681	124.092	29.712	124.308	63.287	39.027	42.6	46.271	11.415	rnfA; Na+-translocating ferredoxin:NAD+ oxidoreductase subunit A
K03620	7.828	0	0	0	0	0	0	0	0	0	0	0	0	0	0	hyaC; Ni/Fe-hydrogenase 1 B-type cytochrome subunit
K03621	128.257	73.944	167.275	69.675	120.917	142.755	94.466	143.701	63.086	153.221	132.398	105.914	0	0	109.966	plsX; phosphate acyltransferase [EC:2.3.1.274]
K03622	160.064	140.58	182.16	206.893	319.474	397.431	252.833	244.004	229.387	72.362	109.762	104.075	638.7	596.515	311.865	ssh10b; archaea-specific DNA-binding protein
K03623	0	0	0	0	0	0	13.592	0	0	0	0	0	0	0	0	yhcO; ribonuclease inhibitor
K03624	191.464	198.071	147.634	147.78	252.858	280.984	89.299	158.475	55.294	267.21	228.131	263.267	17.038	0	77.038	greA; transcription elongation factor GreA
K03625	22.756	99.845	102.022	19.916	17.179	0	0	54.052	140.346	84.778	64.325	66.668	0	0	0	nusB; transcription antitermination protein NusB
K03626	19.33	27.002	95.097	55.592	19.43	90.236	83.832	97.353	77.103	35.067	63.767	0	39.287	158.89	52.13	EGD2, NACA; nascent polypeptide-associated complex subunit alpha
K03628	1660.55	3632.97	3180.5	3611.03	3149.96	3598.09	4021.58	3498.34	2967.36	2451.03	2714.56	2478.37	5261.72	5511.76	5072.87	rho; transcription termination factor Rho
K03629	5.419	11.859	0	0	0	0	0	0	6.526	0	13.579	15.648	0	0	5.269	recF; DNA replication and repair protein RecF
K03630	49.954	67.543	112.756	26.651	6.908	22.471	0	6.585	17.762	27.055	44.835	62.896	10.625	0	0	radC; DNA repair protein RadC
K03631	10.557	2.485	14.965	7.714	7.204	3.333	2.801	4.438	10.052	11.059	13.818	20.91	3.622	0	0	recN; DNA repair protein RecN (Recombination protein N)
K03633	0	0	0	0	0	0	0	0	0	0	0	0	0	0	8.304	mukF; chromosome partition protein MukF
K03634	0	0	13.988	0	0	0	0	7.53	12.959	28.85	15.977	27.086	0	0	0	lolA; outer membrane lipoprotein carrier protein
K03635	32.103	53.389	47.814	0	0	0	0	32.657	0	8.377	26.134	0	0	0	0	MOCS2B, moaE; molybdopterin synthase catalytic subunit [EC:2.8.1.12]
K03636	8.033	69.11	32.754	55.423	60.393	46.51	39.317	16.507	10.363	107.315	73.5	55.588	0	77.079	72.106	moaD, cysO; sulfur-carrier protein
K03637	37.213	10.987	149.234	12.322	36.536	0	19.361	0	0	38.707	71.355	30.523	0	0	36.619	moaC, CNX3; cyclic pyranopterin monophosphate synthase [EC:4.6.1.17]
K03638	14.739	103.901	143.915	102.286	105.002	89.136	65.571	130.34	43.424	89.137	130.739	67.457	132.958	87.496	58.177	moaB; molybdopterin adenylyltransferase [EC:2.7.7.75]
K03639	12.385	4.433	31.301	0	4.32	0	0	8.237	23.694	28.603	50.153	20.291	0	0	17.387	moaA, CNX2; GTP 3',8-cyclase [EC:4.1.99.22]
K03640	19.782	58.822	0	46.057	15.662	0	0	95.587	13.668	41.913	34.061	48.857	0	0	11.578	pal; peptidoglycan-associated lipoprotein
K03641	60.8	13.031	41.689	3.371	86.538	42.817	3.59	3.052	38.132	32.511	96.799	95.511	0	0	8.521	tolB; TolB protein
K03642	3.489	0	23.083	22.41	0	4.65	0	4.865	18.165	36.936	22.642	3.185	0	0	0	rlpA; rare lipoprotein A
K03643	19.861	0	18.639	0	18.316	0	0	0	35.31	25.981	0	29.955	0	0	0	lptE, rlpB; LPS-assembly lipoprotein
K03644	555.849	647.73	364.646	483.279	623.507	569.212	429.266	548.252	641.906	591.113	590.545	824.558	544.07	78.619	155.851	lipA; lipoyl synthase [EC:2.8.1.8]
K03645	0	0	0	0	0	0	0	0	0	0	0	0	0	0	12.185	seqA; negative modulator of initiation of replication
K03646	0	4.092	0	0	4.002	5.634	9.468	0	3.413	15.276	28.907	5.637	6.121	0	0	tolA; colicin import membrane protein
K03647	0	0	0	0	0	0	0	0	0	0	17.914	0	0	0	77.368	nrdI; protein involved in ribonucleotide reduction
K03648	3.378	0	5.45	7.294	6.431	0	0	0	35.346	44.184	0	0	0	0	9.01	UNG, UDG; uracil-DNA glycosylase [EC:3.2.2.27]
K03649	7.513	0	0	0	0	0	0	0	0	0	4.887	0	0	0	40.845	mug; double-stranded uracil-DNA glycosylase [EC:3.2.2.28]
K03650	2.987	0	21.305	0	3.003	0	0	2.906	5.125	0	30.235	0	0	0	8.017	mnmE, trmE, MSS1; tRNA modification GTPase [EC:3.6.-.-]
K03651	0	0	0	0	18.167	0	0	0	0	0	7.575	0	0	0	0	cpdA; 3',5'-cyclic-AMP phosphodiesterase [EC:3.1.4.53]
K03652	0	27.798	0	9.164	8.391	11.879	0	0	5.993	0	5.53	5.943	10.915	0	0	MPG; DNA-3-methyladenine glycosylase [EC:3.2.2.21]
K03654	112.416	176.846	74.279	33.617	75.146	9.05	53.996	100.553	95.787	136.791	117.323	75.064	97.273	0	2.952	recQ; ATP-dependent DNA helicase RecQ [EC:3.6.4.12]
K03655	30.466	6.47	1.765	4.112	47.251	18.655	2.461	24.336	1.651	6.554	3.994	0	0	0	10.34	recG; ATP-dependent DNA helicase RecG [EC:3.6.4.12]
K03656	60.866	80.538	54.409	49.266	1.912	62.923	22.267	118.738	38.997	113.3	42.445	70.589	0	0	23.642	rep; ATP-dependent DNA helicase Rep [EC:3.6.4.12]
K03657	164.222	198.341	108.233	5.715	19.729	53.479	21.252	51.001	64.973	159.187	184.613	168.035	8.049	0	35.407	uvrD, pcrA; DNA helicase II / ATP-dependent DNA helicase PcrA [EC:3.6.4.12]
K03660	0	0	0	0	0	0	5.687	0	0	0	0	0	0	0	0	OGG1; N-glycosylase/DNA lyase [EC:3.2.2.- 4.2.99.18]
K03664	121.996	86.315	153.373	123.383	111.282	33.912	93.072	179.559	100.298	199.58	200.727	80.947	0	38.08	56.73	smpB; SsrA-binding protein
K03665	116.562	122.801	92.159	188.187	244.738	108.07	93.69	239.119	196.329	132.736	256.813	268.054	0	0	104.701	hflX; GTPase
K03666	579.114	942.784	868.363	814.062	849.173	1155.66	1314.88	1141.05	838.058	896.013	779.75	998.163	1115.96	1462.44	1089.14	hfq; host factor-I protein
K03667	565.432	799.152	795.644	1250.23	1080.43	572.006	1009.38	931.831	1049.69	967.607	843.069	908.337	1318.75	383.278	771.536	hslU; ATP-dependent HslUV protease ATP-binding subunit HslU
K03669	0.979	0	6.878	0	10.223	0	0	8.386	4.527	5.237	5.863	0	0	0	0	mdoH; membrane glycosyltransferase [EC:2.4.1.-]
K03670	0	0	25.399	0	4.921	0	0	12.405	0	11.67	17.57	0	0	0	0	mdoG; periplasmic glucans biosynthesis protein
K03671	434.932	588.746	614.379	472.24	723.949	415.895	786.665	714.163	479.112	615.292	541.732	574.629	883.095	991.313	1094.44	trxA; thioredoxin 1
K03672	18.2	13.694	0	0	12.572	51.596	14.803	26.09	15.839	0	0	38.972	0	0	0	trxC; thioredoxin 2 [EC:1.8.1.8]
K03673	0	0	13.988	19.842	7.281	0	17.324	20.74	18.969	5.126	21.402	0	0	0	0	dsbA; thiol:disulfide interchange protein DsbA
K03676	34.638	24.245	0	37.432	46.373	67.355	154.404	156.839	64.98	34.995	83.208	24.162	0	0	46.757	grxC, GLRX, GLRX2; glutaredoxin 3
K03679	76.405	0	107.162	64.307	64.531	91.275	128.552	75.513	71.515	30.334	17.515	38.231	150.891	134.298	113.785	RRP4, EXOSC2; exosome complex component RRP4
K03683	0	0	27.826	0	0	20.462	0	0	5.924	0	0	10.211	0	0	9.709	rnt; ribonuclease T [EC:3.1.13.-]
K03684	34.215	26.802	6.614	0	178.033	5.113	67.74	42.559	21.735	17.634	54.715	34.304	0	0	0	rnd; ribonuclease D [EC:3.1.13.5]
K03685	20.555	24.892	5.476	7.334	6.679	0	0	0	0	51.961	102.273	41.573	10.273	0	36.648	rnc, DROSHA, RNT1; ribonuclease III [EC:3.1.26.3]
K03686	111.32	62.208	65.59	4.028	30.814	5.254	17.256	166.179	37.694	238.002	137.126	98.012	0	0	110.812	dnaJ; molecular chaperone DnaJ
K03687	65.659	51.001	45.16	24.267	24.733	69.203	57.934	69.8	0	0	91.435	51.143	93.489	0	0	GRPE; molecular chaperone GrpE
K03688	89.652	74.524	49.253	8.248	40.308	18.683	80.944	54.308	21.628	64.323	29.694	103.38	8.182	0	6.534	ubiB, aarF; ubiquinone biosynthesis protein
K03690	4.174	0	0	0	0	0	0	0	28.151	5.765	4.768	0	0	0	0	ubiJ; ubiquinone biosynthesis protein UbiJ
K03692	0	0	0	0	0	0	0	4.92	0	1.773	1.842	0	0	0	0	E2.4.1.213; glucosylglycerol-phosphate synthase [EC:2.4.1.213]
K03694	671.329	1001.36	803.368	1104.74	921.124	980.631	1089.37	968.375	1008.59	794.178	835.41	937.275	994.142	1048.91	1042.2	clpA; ATP-dependent Clp protease ATP-binding subunit ClpA
K03695	1109.13	1538.14	1380.03	1314.43	1665.66	1891.45	1292.16	1874.46	1611.96	1019.88	1241.02	1540.36	2333.21	1593.8	1718.22	clpB; ATP-dependent Clp protease ATP-binding subunit ClpB
K03696	969.517	1501.62	1386.08	2116.76	1955.3	2049.22	2312.91	1746.42	1520.11	1064.98	1279.54	1456.69	2912.61	2643.47	2102.25	clpC; ATP-dependent Clp protease ATP-binding subunit ClpC
K03699	0	0	34.757	0	0	0	0	0	2.668	0	7.407	0	0	0	27.184	tlyC; putative hemolysin
K03701	1037.93	1461.87	1168.61	1969.07	1717.15	1707.14	2221.49	1505.51	1601.27	1262.62	1547.21	1611.34	1842.09	1444.73	1546.52	uvrA; excinuclease ABC subunit A
K03702	872.292	1281.37	1208.18	1553.99	1154.45	1372.99	1462.44	1274.64	1362.6	1210.89	1124.91	1285.9	1105.52	910.285	1326.53	uvrB; excinuclease ABC subunit B
K03703	91.871	43.91	37.84	108.125	102.912	43.985	76.46	125.051	66.077	75.313	114.209	154.322	10.027	0	8.683	uvrC; excinuclease ABC subunit C
K03704	1204.94	2137.46	1867.5	1513.26	1748.12	1855.65	1701.42	2437.36	1900.99	1762.31	1277.31	1732.35	2159.21	2152.19	1633.33	cspA; cold shock protein
K03705	154.311	154.937	55.117	37.078	7.933	21.896	9.942	54.045	84.46	92.124	102.728	101.297	12.825	0	0	hrcA; heat-inducible transcriptional repressor
K03707	13.576	0	13.767	0	0	0	0	0	12.269	0	0	0	0	0	0	tenA; thiaminase (transcriptional activator TenA) [EC:3.5.99.2]
K03709	70.398	105.331	67.719	106.595	70.44	178.893	178.787	146.871	64.067	0	74.411	87.303	193.456	50.522	50.373	troR; DtxR family transcriptional regulator, Mn-dependent transcriptional regulator
K03710	38.991	46.266	147.796	30.028	0	0	29.058	65.686	45.756	49.547	70.441	58.502	0	0	0	K03710; GntR family transcriptional regulator
K03711	296.824	235.667	368.452	323.11	391.318	297.307	464.654	321.683	382.91	451.429	390.055	450.678	77.672	123.258	159.358	fur, zur, furB; Fur family transcriptional regulator, ferric uptake regulator
K03712	0	0	0	0	12.704	0	0	0	0	0	0	0	0	0	0	marR; MarR family transcriptional regulator, multiple antibiotic resistance protein MarR
K03717	15.198	35.81	48.755	26.097	4.781	55.398	0	4.575	4.117	3.285	3.413	3.386	0	47.878	0	nhaR; LysR family transcriptional regulator, transcriptional activator of nhaA
K03718	128.199	48.45	132.252	147.903	201.154	107.963	205.816	144.776	116.139	32.917	133.743	126.809	261.659	157.806	84.029	asnC; Lrp/AsnC family transcriptional regulator, regulator for asnA, asnC and gidA
K03719	228.935	73.232	148.119	87.756	116.948	65.107	69.948	127.097	19.629	293.645	146.537	246.209	29.604	0	47.891	lrp; Lrp/AsnC family transcriptional regulator, leucine-responsive regulatory protein
K03721	0	0	0	11.248	12.886	0	0	0	4.415	1.769	5.514	0	0	0	6.998	tyrR; transcriptional regulator of aroF, aroG, tyrA and aromatic amino acid transport
K03722	12.199	22.606	30.924	31.727	51.766	0	2.365	12.583	3.409	30.982	62.677	95.653	3.057	0	8.299	dinG; ATP-dependent DNA helicase DinG [EC:3.6.4.12]
K03723	174.21	186.922	160.824	108.964	99.868	1.526	1.275	60.365	0	143.955	144.742	151.972	0	0	0	mfd; transcription-repair coupling factor (superfamily II helicase) [EC:3.6.4.-]
K03724	39.562	2.725	6.35	61.9	24.781	46.856	70.554	34.072	32.948	52.392	57.39	1.968	99.166	9.216	7.316	lhr; ATP-dependent helicase Lhr and Lhr-like helicase [EC:3.6.4.-]
K03726	31.567	0	1.681	0	0	2.539	0	24.469	1.538	1.232	2.56	1.27	8.152	0	0	helS; helicase [EC:3.6.4.-]
K03727	0	0	0	0	0	0	10.618	0	0	0	8.859	12.371	0	0	0	helY; ATP-dependent RNA helicase HelY [EC:3.6.4.-]
K03732	18.594	10.02	4.628	48.407	35.719	4.806	0	28.475	29.981	38.022	24.096	31.458	0	0	25.759	rhlB; ATP-dependent RNA helicase RhlB [EC:3.6.4.13]
K03733	56.933	17.414	23.878	0	9.754	12.731	0	36.613	22.509	18.49	9.628	3.185	0	0	0	xerC; integrase/recombinase XerC
K03734	0	0	3.965	0	0	0	0	21.902	0	5.711	18.273	0	0	0	0	apbE; FAD:protein FMN transferase [EC:2.7.1.180]
K03735	23.427	32.026	59.671	18.081	8.748	0	46.173	0	2.501	8.033	32.322	0	0	0	0	eutB; ethanolamine ammonia-lyase large subunit [EC:4.3.1.7]
K03736	0	0	0	0	0	0	0	0	13.829	7.386	0	0	0	0	0	eutC; ethanolamine ammonia-lyase small subunit [EC:4.3.1.7]
K03737	0	122.186	52.609	0	1.076	0	0	0	0	0	0	0	0	0	80.165	por, nifJ; pyruvate-ferredoxin/flavodoxin oxidoreductase [EC:1.2.7.1 1.2.7.-]
K03738	61.236	203.458	85.418	114.804	21.89	60.748	62.794	91.588	45.567	21.276	63.791	58.731	0	109.361	139.429	aor; aldehyde:ferredoxin oxidoreductase [EC:1.2.7.5]
K03739	0	0	0	0	0	0	0	0	0	0	2.649	0	0	0	0	dltB; membrane protein involved in D-alanine export
K03741	141.042	128.128	33.824	0	23.887	0	0	12.504	47.787	43.087	53.074	0	109.226	0	26.892	arsC2, arsC; arsenate reductase (thioredoxin) [EC:1.20.4.4]
K03743	22.348	0	26.924	10.991	10.065	28.495	0	36.706	105.977	89.477	27.578	23.122	0	0	31.478	pncC; nicotinamide-nucleotide amidase [EC:3.5.1.42]
K03744	187.683	333.554	272.728	137.678	209.961	175.152	123.026	193.378	166.836	200.752	173.571	284.545	71.642	73.665	292.533	lemA; LemA protein
K03745	0	0	0	0	0	32.971	0	0	113.317	90.776	0	21.789	0	0	0	slyX; SlyX protein
K03746	0	0	0	0	0	0	0	0	0	0	0	0	0	0	36.786	hns; DNA-binding protein H-NS
K03747	0	0	0	0	22.36	0	0	29.721	10.457	0	0	3.473	0	0	0	smg; Smg protein
K03748	0	0	0	0	0	0	0	0	0	0	0	0	0	0	8.043	sanA; SanA protein
K03749	0	0	11.507	0	7.138	0	0	6.983	0	0	0	0	0	0	9.595	dedD; DedD protein
K03750	23.245	49.178	69.719	11.135	52.787	0	38.092	65.191	5.83	9.259	63.647	45.48	111.923	78.748	97.655	moeA; molybdopterin molybdotransferase [EC:2.10.1.1]
K03752	7.72	0	0	0	0	0	0	8.407	15.127	0	5.007	0	0	0	0	mobA; molybdenum cofactor guanylyltransferase [EC:2.7.7.77]
K03753	0	37.416	53.899	0	32.569	13.666	0	19.68	17.706	38.035	33.478	0	0	0	0	mobB; molybdopterin-guanine dinucleotide biosynthesis adapter protein
K03756	0	0	0	0	0	0	0	0	0	0	0	0	0	0	4.184	potE; putrescine:ornithine antiporter
K03758	0	0	0	6.205	0	0	0	0	4.873	9.617	2.028	0	0	0	0	arcD, lysl, lysP; arginine:ornithine antiporter / lysine permease
K03760	0	0	0	0	4.841	0	0	0	4.186	4.9	5.184	0	0	0	0	eptA, pmrC; lipid A ethanolaminephosphotransferase [EC:2.7.8.43]
K03761	0	0	0	0	3.915	0	0	0	5.121	12.629	8.854	0	0	0	12.748	kgtP; MFS transporter, MHS family, alpha-ketoglutarate permease
K03762	0	0	0	6.268	0	0	0	0	2.621	10.226	2.176	0	0	0	3.6	proP; MFS transporter, MHS family, proline/betaine transporter
K03767	1.828	70.833	0	0	31.424	43.622	0	49.976	25.617	26.55	42.91	0	0	0	11.496	PPIA; peptidyl-prolyl cis-trans isomerase A (cyclophilin A) [EC:5.2.1.8]
K03768	110.515	122.322	112.533	40.818	73.807	155.622	188.23	128.439	75.384	172.452	119.739	319.244	16.152	118.861	172.193	PPIB, ppiB; peptidyl-prolyl cis-trans isomerase B (cyclophilin B) [EC:5.2.1.8]
K03769	21.766	15.765	76.257	28.454	70.673	26.983	36.776	50.053	93.459	45.22	77.466	3.295	0	0	10.786	ppiC; peptidyl-prolyl cis-trans isomerase C [EC:5.2.1.8]
K03770	5.218	0	5.84	2.291	4.196	0	0	5.929	0	14.225	20.783	1.486	0	0	0	ppiD; peptidyl-prolyl cis-trans isomerase D [EC:5.2.1.8]
K03771	3.007	0	2.578	6.759	3.041	4.053	3.682	17.823	2.682	79.369	13.066	2.192	0	0	0	surA; peptidyl-prolyl cis-trans isomerase SurA [EC:5.2.1.8]
K03772	83.395	147.318	224.096	0	0	76.844	55.471	195.432	0	291.157	208.946	144.229	44.219	0	48.1	fkpA; FKBP-type peptidyl-prolyl cis-trans isomerase FkpA [EC:5.2.1.8]
K03773	0	0	0	0	7.747	0	0	0	6.644	4.059	23.249	0	0	0	97.27	fklB; FKBP-type peptidyl-prolyl cis-trans isomerase FklB [EC:5.2.1.8]
K03774	10.125	0	58.047	0	0	0	34.304	17.7	10.783	25.401	49.303	0	0	0	0	slpA; FKBP-type peptidyl-prolyl cis-trans isomerase SlpA [EC:5.2.1.8]
K03775	27.736	53.052	40.003	21.001	0	0	16.901	0	14.494	60.457	12.42	43.674	12.997	0	0	slyD; FKBP-type peptidyl-prolyl cis-trans isomerase SlyD [EC:5.2.1.8]
K03776	0	0	22.78	13.861	5.128	0	0	0	13.195	35.576	19.339	0	0	0	0	aer; aerotaxis receptor
K03777	0	0	0	0	2.271	0	3.353	0	4.945	0	2.014	5.993	4.339	0	9.139	dld; D-lactate dehydrogenase (quinone) [EC:1.1.5.12]
K03778	0	0	48.257	0	8.575	0	0	0	0	5.937	9.208	0	0	0	5.796	ldhA; D-lactate dehydrogenase [EC:1.1.1.28]
K03779	3.194	21.085	26.828	0	0	34.3	64.65	0	16.109	0	0	0	0	0	0	ttdA; L(+)-tartrate dehydratase alpha subunit [EC:4.2.1.32]
K03780	0	0	36.625	0	0	0	0	0	10.431	9	18.486	0	0	0	60.958	ttdB; L(+)-tartrate dehydratase beta subunit [EC:4.2.1.32]
K03781	131.123	168.57	177.913	177.913	235.559	85.487	191.328	117.642	457.082	133.221	206.733	185.509	66.193	78.205	56.444	katE, CAT, catB, srpA; catalase [EC:1.11.1.6]
K03782	237.895	695.778	441.761	272.916	544.836	461.344	589.846	562.199	321.777	541.6	428.827	393.106	565.031	858.355	1051.66	katG; catalase-peroxidase [EC:1.11.1.21]
K03783	29.814	49.926	44.551	72.432	59.24	115.712	64.347	33.889	85.061	82.657	42.638	94.047	76.69	0	0	punA, PNP; purine-nucleoside phosphorylase [EC:2.4.2.1]
K03784	0	0	0	0	6.363	0	0	0	0	0	0	0	0	0	0	deoD; purine-nucleoside phosphorylase [EC:2.4.2.1]
K03786	87.83	108.959	61.345	61.682	178.823	19.352	14.079	62.077	68.165	84.45	120.634	76.888	84.984	44.435	46.999	aroQ, qutE; 3-dehydroquinate dehydratase II [EC:4.2.1.10]
K03787	54.513	144.974	107.213	116.719	29.353	0	113.835	145.862	130.105	155.965	136.787	163.897	24.124	76.486	0	surE; 5'-nucleotidase [EC:3.1.3.5]
K03789	63.589	0	84.987	39.195	0	25.337	102.946	17.062	24.732	19.822	80.211	32.831	0	113.774	48.336	rimI; [ribosomal protein S18]-alanine N-acetyltransferase [EC:2.3.1.266]
K03790	22.428	0	21.896	0	0	0	0	0	0	0	24.933	24.576	0	0	0	rimJ; [ribosomal protein S5]-alanine N-acetyltransferase [EC:2.3.1.267]
K03793	15.225	0	0	0	5.87	0	0	81.91	5.264	59.021	8.755	18.317	0	0	32.934	PTR1; pteridine reductase [EC:1.5.1.33]
K03795	0	0	0	0	0	0	0	0	0	0	10.374	0	0	0	0	cbiX; sirohydrochlorin cobaltochelatase [EC:4.99.1.3]
K03797	144.171	48.78	257.456	178.406	166.635	182.95	64.276	105.02	80.954	228.329	162.225	261.971	128.946	125.932	103.125	E3.4.21.102, prc, ctpA; carboxyl-terminal processing protease [EC:3.4.21.102]
K03798	1540.03	3128.7	2611.14	2710.16	2456.5	3270.21	3023.32	2825.86	2370.99	2043.7	1785.66	2078.2	3609.32	3104.14	3250.65	ftsH, hflB; cell division protease FtsH [EC:3.4.24.-]
K03799	250.689	229.406	237.127	82.611	122.62	31.787	131.561	105.761	85.053	161.714	148.281	85.595	60.3	88.07	6.49	htpX; heat shock protein HtpX [EC:3.4.24.-]
K03800	0	0	0	0	4.186	0	0	9.441	44.612	0	0	0	0	0	0	lplA, lplJ; lipoate---protein ligase [EC:6.3.1.20]
K03801	22.96	26.768	25.673	18.329	28.036	33.17	51.415	49.402	82.029	96.216	30.79	28.7	11.2	0	19.773	lipB; lipoyl(octanoyl) transferase [EC:2.3.1.181]
K03803	0	0	0	0	0	0	0	24.221	0	0	0	0	0	0	0	rseC; sigma-E factor negative regulatory protein RseC
K03804	0	0	0	0	0	0	0	0	0	0	0	0	0	0	26.299	mukE; chromosome partition protein MukE
K03805	0	0	0	0	0	0	0	0	5.109	12.277	12.755	0	0	0	7.99	dsbG; thiol:disulfide interchange protein DsbG
K03806	4.553	0	21.788	0	9.152	0	0	0	15.699	16.956	29.503	25.926	0	0	0	ampD; N-acetyl-anhydromuramoyl-L-alanine amidase [EC:3.5.1.28]
K03807	0	0	0	5.818	0	0	0	0	4.569	3.66	3.803	0	0	0	0	ampE; AmpE protein
K03808	0	0	5.696	0	0	0	0	0	13.503	45.159	15.94	0	0	0	0	pqiA; paraquat-inducible protein A
K03809	29.199	48.852	15.055	113.094	0	0	0	30.245	44.538	109.797	51.443	30.348	0	0	0	wrbA; NAD(P)H dehydrogenase (quinone) [EC:1.6.5.2]
K03811	0	0	0	0	45.172	0	0	16.035	14.63	0	30.622	0	0	0	8.536	pnuC; nicotinamide mononucleotide transporter
K03812	0	0	0	0	0	0	0	20.617	0	0	0	15.501	0	0	0	rmf; ribosome modulation factor
K03814	3.322	0	17.161	39.634	12.343	19.446	54.038	25.248	0	36.748	13.685	4.756	0	0	0	mtgA; monofunctional glycosyltransferase [EC:2.4.1.129]
K03816	7.15	0	0	0	0	0	0	0	7.35	11.775	0	0	0	0	0	xpt; xanthine phosphoribosyltransferase [EC:2.4.2.22]
K03819	0	0	0	0	0	0	0	0	0	0	0	0	0	0	28.421	wcaB; putative colanic acid biosynthesis acetyltransferase WcaB [EC:2.3.1.-]
K03820	0	2.832	23.458	8.723	8.05	0	0	7.566	22.838	5.412	16.388	3.801	0	0	0	lnt; apolipoprotein N-acyltransferase [EC:2.3.1.269]
K03821	68.572	66.412	53.025	42.904	49.031	74.443	36.989	44.955	50.808	31.248	52.412	45.937	56.644	0	85.247	phbC, phaC; polyhydroxyalkanoate synthase subunit PhaC [EC:2.3.1.-]
K03823	0	0	0	10.812	0	0	0	0	0	11.669	6.533	0	0	0	13.173	pat; phosphinothricin acetyltransferase [EC:2.3.1.183]
K03824	32.794	0	22.628	0	0	0	0	0	0	0	0	0	0	0	13.691	yhbS; putative acetyltransferase [EC:2.3.1.-]
K03825	0	0	0	0	0	0	0	0	0	0	0	13.614	0	0	0	yhhY; putative acetyltransferase [EC:2.3.1.-]
K03827	0	0	0	0	0	0	0	0	10.563	0	34.907	0	0	0	0	yjaB; putative acetyltransferase [EC:2.3.1.-]
K03828	0	0	0	0	0	0	0	0	0	0	0	0	0	0	27.46	yjgM; putative acetyltransferase [EC:2.3.1.-]
K03829	2.917	0	0	0	0	0	0	0	0	0	0	0	0	0	0	yedL; putative acetyltransferase [EC:2.3.1.-]
K03831	154.613	142.869	307.923	147.558	132.393	37.171	160.887	210.145	130.716	239.631	188.077	0	186.373	112.561	214.365	mogA; molybdopterin adenylyltransferase [EC:2.7.7.75]
K03832	0	0	37.301	18.74	4.26	15.864	64.757	26.216	31.667	30.335	48.87	14.254	0	0	0	tonB; periplasmic protein TonB
K03835	0	0	0	0	0	0	0	0	0	0	0	0	0	0	4.447	mtr; tryptophan-specific transport protein
K03837	0	0	0	0	0	0	0	0	0	0	6.871	0	0	0	0	sdaC; serine transporter
K03838	0	0	0	0	0	0	0	0	0	0	0	0	0	0	12.361	tdcC; threonine transporter
K03841	157.643	222.675	241.545	183.278	267.76	180.482	98.129	238.717	150.388	310.618	175.172	88.188	57.645	0	76.544	FBP, fbp; fructose-1,6-bisphosphatase I [EC:3.1.3.11]
K03852	28.993	76.961	76.629	91.902	73.867	75.373	143.032	94.094	66.523	47.864	18.838	90.862	35.263	0	83.885	xsc; sulfoacetaldehyde acetyltransferase [EC:2.3.3.15]
K03855	3.768	0	14.184	0	16.006	0	0	0	0	0	0	0	0	0	0	fixX; ferredoxin like protein
K03856	47.265	92.501	166.918	157.421	143.706	133.71	144.531	133.145	103.259	114.204	115.183	98.47	185.005	195.478	172.147	AROA2, aroA; 3-deoxy-7-phosphoheptulonate synthase [EC:2.5.1.54]
K03862	55.808	22.892	24.151	0	0	0	0	0	3.391	0	5.644	0	0	0	16.504	vanA; vanillate monooxygenase [EC:1.14.13.82]
K03882	0	0	0	0	6.383	0	0	0	0	2.913	0	0	0	0	0	ND4L; NADH-ubiquinone oxidoreductase chain 4L [EC:7.1.1.2]
K03885	7.288	6.184	14.486	9.6	33.724	4.148	0	72.039	10.496	103.992	15.921	0	4.507	0	12.917	ndh; NADH dehydrogenase [EC:1.6.99.3]
K03886	0	0	0	0	0	0	0	0	0	0	0	0	0	0	31.444	MQCRA, qcrA, bfcA, petC; menaquinol-cytochrome c reductase iron-sulfur subunit [EC:1.10.2.-]
K03892	59.647	110.005	23.3	47.149	10.547	85.723	84.09	318.065	56.854	361.066	78.694	61.445	0	0	80.649	arsR; ArsR family transcriptional regulator, arsenate/arsenite/antimonite-responsive transcriptional repressor
K03893	0	0	9.247	0	0	0	0	0	2.82	4.399	0	0	0	0	17.596	arsB; arsenical pump membrane protein
K03897	3.119	0	5.878	0	3.135	0	0	2.988	2.689	2.154	19.486	0	0	0	0	iucD; lysine N6-hydroxylase [EC:1.14.13.59]
K03918	0	0	0	0	0	0	0	0	0	0	0	2.243	0	0	0	lat; L-lysine 6-transaminase [EC:2.6.1.36]
K03919	17.989	0	0	0	0	0	0	0	0	0	9.949	0	0	0	0	alkB; DNA oxidative demethylase [EC:1.14.11.33]
K03921	0	0	0	0	0	0	0	0	47.023	0	0	3.071	0	0	0	FAB2, SSI2, desA1; acyl-[acyl-carrier-protein] desaturase [EC:1.14.19.2 1.14.19.11 1.14.19.26]
K03923	0	0	0	0	8.277	0	0	0	0	0	0	0	0	0	0	mdaB; modulator of drug activity B
K03924	651.487	1087.08	1195.92	1479.76	1025.23	1292.37	1087.06	880.557	881.159	748.208	787.489	1214.51	1199.68	1204.91	1304.86	moxR; MoxR-like ATPase [EC:3.6.3.-]
K03925	59.721	141.595	64.849	44.303	0	149.131	0	58.194	13.958	189.715	107.468	101.744	29.649	148.548	37.785	mraZ; MraZ protein
K03926	8.329	0	26.001	0	0	0	0	0	0	14.265	0	0	41.863	0	0	cutA; periplasmic divalent cation tolerance protein
K03928	0	0	0	15.157	10.562	0	0	0	0	0	0	0	0	0	0	yvaK; carboxylesterase [EC:3.1.1.1]
K03933	0	0	0	0	3.559	0	0	0	0	0	6.117	0	0	0	0	cpbD; chitin-binding protein
K03936	0	0	0	0	0	0	0	0	0	0	0	0	0	0	11.99	NDUFS3; NADH dehydrogenase (ubiquinone) Fe-S protein 3 [EC:7.1.1.2 1.6.99.3]
K03940	19.285	11.589	19.983	13.995	6.996	24.746	21.811	75.711	18.523	31.262	21.289	25.364	25.421	31.945	16.094	NDUFS7; NADH dehydrogenase (ubiquinone) Fe-S protein 7 [EC:7.1.1.2 1.6.99.3]
K03941	3.575	13.746	4.762	0	0	18.596	19.367	6.281	0	10.841	5.724	7.579	0	0	4.755	NDUFS8; NADH dehydrogenase (ubiquinone) Fe-S protein 8 [EC:7.1.1.2 1.6.99.3]
K03969	50.202	0	21.246	125.362	24.098	30.101	158.262	62.856	39.118	43.899	64.569	88.785	0	0	0	pspA; phage shock protein A
K03970	0	0	0	0	32.085	0	17.642	0	0	11.095	0	0	0	0	0	pspB; phage shock protein B
K03971	3.458	0	0	0	0	0	0	0	0	0	0	0	0	0	0	pspD; phage shock protein D
K03973	0	0	0	0	0	0	0	0	0	0	0	23.392	0	0	0	pspC; phage shock protein C
K03974	0	0	0	0	0	0	0	0	0	0	42.188	25.456	0	0	0	pspF; psp operon transcriptional activator
K03975	20.182	25.68	0	6.2	0	0	20.261	17.672	4.869	8.729	9.25	0	0	0	0	dedA; membrane-associated protein
K03976	0	0	0	0	0	0	0	0	0	9.554	19.531	0	0	0	14.726	ybaK, ebsC; Cys-tRNA(Pro)/Cys-tRNA(Cys) deacylase [EC:3.1.1.-]
K03977	159.351	50.111	119.389	75.126	103.676	152.419	3.452	187.506	94.84	245.326	225.062	178.82	50.155	0	61.653	engA, der; GTPase
K03978	27.119	59.782	27.3	7.098	55.591	0	50.463	60.399	55.319	167.271	41.538	51.107	0	0	7.983	engB; GTP-binding protein
K03979	118.348	116.352	116.328	37.737	22.706	37.487	88.787	57.12	100.724	51.322	84.249	54.54	0	0	10.784	obgE, cgtA, MTG2; GTPase [EC:3.6.5.-]
K03980	14.754	5.164	53.499	35.56	7.436	7.417	15.579	49.393	44.186	5.392	12.897	14.822	4.029	0	17.571	murJ, mviN; putative peptidoglycan lipid II flippase
K03981	0	13.645	16.752	36.219	11.969	18.015	0	6.163	5.457	36.964	0	9.013	0	0	0	dsbC; thiol:disulfide interchange protein DsbC [EC:5.3.4.1]
K04021	0	0	0	0	0	0	0	0	0	0	0	20.339	0	0	0	eutE; aldehyde dehydrogenase
K04027	28.614	88.452	42.784	90.41	21.139	54.177	77.652	163.877	10.82	22.282	33.765	23.739	129.472	96.277	78.933	eutM; ethanolamine utilization protein EutM
K04028	0	0	0	0	0	0	0	0	0	0	19.255	0	0	0	0	eutN; ethanolamine utilization protein EutN
K04030	0	0	0	0	0	0	0	0	0	0	8.972	0	0	0	0	eutQ; ethanolamine utilization protein EutQ
K04034	0	0	0	0	0	0	0	0	0	14.542	16.822	0	0	0	0	bchE; anaerobic magnesium-protoporphyrin IX monomethyl ester cyclase [EC:1.21.98.3]
K04035	0	0	0	0	0	0	0	0	0	7.916	0	0	0	0	0	E1.14.13.81, acsF, chlE; magnesium-protoporphyrin IX monomethyl ester (oxidative) cyclase [EC:1.14.13.81]
K04037	2.288	0	0	0	0	6.511	0	0	0	22.045	0	9.767	0	0	0	chlL; light-independent protochlorophyllide reductase subunit L [EC:1.3.7.7]
K04038	0	0	0	0	0	0	0	0	0	2.188	0	0	0	0	0	chlN; light-independent protochlorophyllide reductase subunit N [EC:1.3.7.7]
K04039	0	0	0	0	0	3.485	0	0	0	0	0	0	0	0	0	chlB; light-independent protochlorophyllide reductase subunit B [EC:1.3.7.7]
K04042	40.11	9.483	5.548	9.6	5.954	0	29.799	5.614	5.051	14.31	45.24	21.614	0	0	7.977	glmU; bifunctional UDP-N-acetylglucosamine pyrophosphorylase / Glucosamine-1-phosphate N-acetyltransferase [EC:2.7.7.23 2.3.1.157]
K04043	1892.81	3523.08	2914.27	3748.42	3159.88	3977.59	4372.98	3516.86	3254.45	2425.85	2465.69	2885.71	4870.24	4462.9	4356.62	dnaK, HSPA9; molecular chaperone DnaK
K04044	110.846	26.26	70.887	0	2.135	21.288	66.153	29.247	3.589	63.281	55.79	0	0	0	20.046	hscA; molecular chaperone HscA
K04045	0	0	0	0	2.369	0	0	0	0	0	0	0	0	0	0	hscC; molecular chaperone HscC
K04046	0	0	18.296	0	3.018	0	0	0	2.775	8.927	2.322	0	0	0	4.048	yegD; hypothetical chaperone protein
K04047	172.384	260.667	155.232	192.648	138.822	237.294	0	250.854	0	104.832	101.585	61.68	0	0	95.749	dps; starvation-inducible DNA-binding protein
K04061	9.937	0	0	0	0	22.266	0	15.326	54.195	0	0	0	0	0	0	flhB2; flagellar biosynthesis protein
K04063	0	0	54.721	0	42.252	36.739	34.889	12.37	60.923	17.831	48.46	40.58	0	0	0	osmC, ohr; lipoyl-dependent peroxidase
K04064	0	0	0	0	0	0	0	0	0	0	24.938	0	0	0	0	osmE; osmotically inducible lipoprotein OsmE
K04065	0	0	0	18.455	8.45	0	0	0	27.976	0	0	17.674	11.29	0	0	osmY; hyperosmotically inducible periplasmic protein
K04066	22.218	3.73	14.889	1.93	1.767	0	2.102	0	33.698	2.428	38.413	3.755	0	0	0	priA; primosomal protein N' (replication factor Y) (superfamily II helicase) [EC:3.6.4.-]
K04069	32.294	74.496	149.565	42.859	0	19.922	113.698	0	27.833	38.108	31.017	16.181	0	47.933	123.333	pflA, pflC, pflE; pyruvate formate lyase activating enzyme [EC:1.97.1.4]
K04072	0	0	0	0	1.39	0	0	0	0	0	0	0	0	0	9.633	adhE; acetaldehyde dehydrogenase / alcohol dehydrogenase [EC:1.2.1.10 1.1.1.1]
K04073	50.257	0	0	0	15.273	0	0	0	41.848	3.113	0	26.902	0	0	0	mhpF; acetaldehyde dehydrogenase [EC:1.2.1.10]
K04074	0	86.408	27.073	0	0	0	0	0	0	0	0	0	0	0	0	divIVA; cell division initiation protein
K04075	0	0	5.39	0	6.386	8.097	0	14.379	0	0	12.713	0	0	0	0	tilS, mesJ; tRNA(Ile)-lysidine synthase [EC:6.3.4.19]
K04077	2260.01	3894.41	3570.14	4281.18	3471.61	4476.62	4906.18	3734.22	3618.95	2758.8	3092.01	3167.24	5421.49	5266.05	5195.7	groEL, HSPD1; chaperonin GroEL
K04078	965.48	1014.75	1100.09	1186.31	1094.92	981.97	1322.51	1283.26	789.945	1089.45	1207.84	1080.55	1214.15	1193.86	997.246	groES, HSPE1; chaperonin GroES
K04079	74.274	164.47	91.469	6.721	2.127	11.672	42.393	136.689	10.576	133.765	42.933	23.444	0	0	13.94	HSP90A, htpG; molecular chaperone HtpG
K04080	20.061	7.163	16.555	0	44.352	0	93.891	16.732	0	35.473	62.638	26.483	0	0	0	ibpA; molecular chaperone IbpA
K04081	0	0	0	0	0	0	0	0	0	0	0	0	0	0	17.408	ibpB; molecular chaperone IbpB
K04082	0	0	18.122	0	0	0	0	0	0	20.241	0	0	0	0	13.281	hscB, HSCB, HSC20; molecular chaperone HscB
K04083	34.513	0	3.993	5.283	19.508	0	0	37.193	4.183	14.856	6.494	0	0	0	0	hslO; molecular chaperone Hsp33
K04084	2.986	3.026	9.582	4.886	6.202	8.497	0	7.859	8.703	17.82	15.29	7.085	0	0	0	dsbD; thiol:disulfide interchange protein DsbD [EC:1.8.1.8]
K04085	35.621	20.615	61.934	0	0	0	48.026	87.437	24.705	109.92	29.895	7.346	0	24.5	32.279	tusA, sirA; tRNA 2-thiouridine synthesizing protein A [EC:2.8.1.-]
K04087	97.833	162.037	27.847	108.917	44.852	169.158	90.111	106.092	0	116.028	54.477	61.554	0	80.897	78.14	hflC; membrane protease subunit HflC [EC:3.4.-.-]
K04088	42.384	52.103	20.073	15.178	7.378	4.894	8.225	9.963	9.05	54.7	23.388	4.961	10.635	0	0	hflK; membrane protease subunit HflK [EC:3.4.-.-]
K04090	73.052	0	0	0	60.571	0	0	26.823	0	15.551	33.906	43.068	0	0	0	E1.2.7.8; indolepyruvate ferredoxin oxidoreductase [EC:1.2.7.8]
K04091	9.168	0	34.612	0	0	0	0	0	3.116	25.805	24.675	0	0	0	4.889	ssuD; alkanesulfonate monooxygenase [EC:1.14.14.5]
K04092	9.999	0	0	20.52	0	0	0	47.637	0	0	97.54	6.478	0	0	0	tyrA1; chorismate mutase [EC:5.4.99.5]
K04093	16.431	0	0	0	0	0	0	0	0	0	0	0	0	0	13.202	pheA1; chorismate mutase [EC:5.4.99.5]
K04094	23.866	38.433	5.277	0	29.233	0	3.372	34.392	22.007	10.933	70.466	80.234	0	0	0	trmFO, gid; methylenetetrahydrofolate--tRNA-(uracil-5-)-methyltransferase [EC:2.1.1.74]
K04095	7.626	0	0	0	0	0	0	0	0	0	0	0	0	0	0	fic; cell filamentation protein
K04096	1.863	3.953	3.511	8.362	7.492	0	0	7.141	16.063	5.212	14.486	5.305	0	0	0	smf; DNA processing protein
K04098	13.008	0	0	0	0	0	0	0	0	0	0	0	0	0	0	chqB; hydroxyquinol 1,2-dioxygenase [EC:1.13.11.37]
K04099	9.835	0	0	0	0	0	0	0	0	0	0	0	0	0	0	desB, galA; gallate dioxygenase [EC:1.13.11.57]
K04100	325.97	207.197	321.91	76.964	116.374	151.729	71.78	126.776	101.949	71.049	129.84	187.429	40.481	75.056	118.92	ligA; protocatechuate 4,5-dioxygenase, alpha chain [EC:1.13.11.8]
K04101	171.35	81.855	178.843	0	31.677	114.886	51.097	55.781	45.663	49.155	84.588	93.124	0	47.18	36.792	ligB; protocatechuate 4,5-dioxygenase, beta chain [EC:1.13.11.8]
K04103	0	0	0	0	0	0	0	0	0	0	1.721	0	0	0	0	ipdC; indolepyruvate decarboxylase [EC:4.1.1.74]
K04105	21.974	0	0	0	0	0	0	0	0	1.773	0	0	0	0	0	hbaA; 4-hydroxybenzoate-CoA ligase [EC:6.2.1.27 6.2.1.25]
K04108	12.8	0	24.112	0	0	0	0	0	0	0	0	0	0	0	0	hcrA, hbaC; 4-hydroxybenzoyl-CoA reductase subunit alpha [EC:1.3.7.9]
K04109	11.627	0	0	0	0	0	0	0	0	0	0	0	0	0	0	hcrB, hbaD; 4-hydroxybenzoyl-CoA reductase subunit beta [EC:1.3.7.9]
K04110	12.476	0	32.732	0	0	14.277	0	0	0	49.095	8.944	0	0	0	0	badA; benzoate-CoA ligase [EC:6.2.1.25]
K04112	10.784	28.792	43.913	0	0	67.472	12.516	0	14.321	35.157	37.835	40.662	0	0	0	bcrC, badD; benzoyl-CoA reductase subunit C [EC:1.3.7.8]
K04113	61.299	29.371	101.336	0	0	75.401	11.159	0	0	81.553	22.389	11.072	0	0	0	bcrB, badE; benzoyl-CoA reductase subunit B [EC:1.3.7.8]
K04114	86.298	38.608	102.748	13.331	21.352	102.604	14.837	113.635	11.358	45.412	59.008	22.654	21.984	37.217	59.501	bcrA, badF; benzoyl-CoA reductase subunit A [EC:1.3.7.8]
K04115	15.866	0	25.589	22.835	0	0	0	0	0	0	0	0	0	0	0	bcrD, badG; benzoyl-CoA reductase subunit D [EC:1.3.7.8]
K04116	0	0	4.538	0	0	0	0	0	0	0	3.456	0	0	0	0	aliA; cyclohexanecarboxylate-CoA ligase [EC:6.2.1.-]
K04117	12.652	0	23.802	0	0	10.271	0	25.244	0	22.459	0	0	0	0	0	aliB; cyclohexanecarboxyl-CoA dehydrogenase [EC:1.3.99.-]
K04333	0	0	0	0	0	0	0	0	0	0	0	0	0	0	9.709	csgD; LuxR family transcriptional regulator, csgAB operon transcriptional regulatory protein
K04343	0	0	0	0	0	0	0	4.594	0	0	0	0	0	0	0	strB; streptomycin 6-kinase [EC:2.7.1.72]
K04482	0	0	0	0	0	0	0	0	0	16.002	0	0	0	0	0	RAD51; DNA repair protein RAD51
K04483	129.625	56.118	61.761	88.049	103.712	68.789	134.729	108.359	65.895	23.777	55.516	53.173	117.961	212.993	158.125	radA; DNA repair protein RadA
K04485	380.676	438.926	347.941	309.533	353.667	302.766	114.625	337.642	449.927	588.921	337.865	379.992	438.346	0	191.882	radA, sms; DNA repair protein RadA/Sms
K04487	268.105	442.971	443.482	267.158	302.869	292.473	253.36	377.399	236.372	375.666	372.89	275.312	168.08	374.107	430.127	iscS, NFS1; cysteine desulfurase [EC:2.8.1.7]
K04488	570.55	1454.16	1218.9	850.003	822.474	1080.46	848.059	872.811	574.505	819.013	685.182	652.897	1427.34	1391.07	1641.52	iscU, nifU; nitrogen fixation protein NifU and related proteins
K04516	44.368	0	0	38.914	60.757	0	42.522	0	0	46.647	48.721	55.923	0	0	0	AROA1, aroA; chorismate mutase [EC:5.4.99.5]
K04517	11.286	48.122	71.513	9.785	4.48	45.134	5.33	19.504	8.183	0	3.612	13.563	0	0	0	tyrA2; prephenate dehydrogenase [EC:1.3.1.12]
K04518	30.946	0	9.419	0	40.025	0	0	24.633	19.25	0	47.247	17.797	0	0	0	pheA2; prephenate dehydratase [EC:4.2.1.51]
K04551	0.93	0	0.556	0	0.445	0	0	0	0	0.406	0	0	0	1.545	0	UBB; ubiquitin B
K04561	207.84	223.326	291.52	122.544	93.802	106.227	184.813	231.924	316.996	170.594	194.972	275.829	0	0	7.919	norB; nitric oxide reductase subunit B [EC:1.7.2.5]
K04562	8.032	9.086	0	5.08	9.833	6.586	5.534	24.963	17.322	3.196	11.599	6.589	7.156	0	0	flhG, fleN; flagellar biosynthesis protein FlhG
K04564	372.156	281.705	314.135	151.527	292.34	164.4	184.729	393.308	227.184	383.906	275.395	257.1	77.6	0	158.197	SOD2; superoxide dismutase, Fe-Mn family [EC:1.15.1.1]
K04565	0	0	0	0	16.378	0	0	0	0	5.805	0	0	0	0	0	SOD1; superoxide dismutase, Cu-Zn family [EC:1.15.1.1]
K04566	101.779	12.851	43.076	90.622	46.251	6.748	112.71	55.713	90.459	87.823	56.232	65.306	0	120.492	95.355	lysK; lysyl-tRNA synthetase, class I [EC:6.1.1.6]
K04567	193	341.763	268.254	117.769	199.7	169.395	189.924	168.247	173.744	356.21	272.075	250.531	117.563	160.132	185.865	KARS, lysS; lysyl-tRNA synthetase, class II [EC:6.1.1.6]
K04568	7.405	0	0	37.164	0	0	0	0	0	0	2.841	0	0	0	17.639	epmA, poxA; elongation factor P--(R)-beta-lysine ligase [EC:6.3.1.-]
K04651	0	39.126	0	0	0	25.846	0	0	0	0	0	0	0	0	0	hypA, hybF; hydrogenase nickel incorporation protein HypA/HybF
K04652	31.206	99.205	35.62	0	0	0	0	5.264	0	0	0	0	0	0	44.633	hypB; hydrogenase nickel incorporation protein HypB
K04653	55.123	0	0	0	15.396	0	0	55.758	0	24.479	0	27.226	25.061	19.717	22.356	hypC; hydrogenase expression/formation protein HypC
K04654	20.956	55.453	23.751	10.17	0	14.928	0	0	21.962	82.158	47.579	29.145	58.521	0	5.136	hypD; hydrogenase expression/formation protein HypD
[truncated: 2,190 more rows]
