# Supplementary material for: Effects of different mulching practices on soil microbial community structure, function, and interaction networks in a chieh-qua cultivation
Source: Front Microbiol. 2026 Feb 4;17:1691984. doi: 10.3389/fmicb.2026.1691984 (PMC12913568; doi:10.3389/fmicb.2026.1691984)
Supplement: Supplementary file 10 [file Table_8.xlsx]

## Sheet: Supplementary Table 8
Supplementary Table 8 ReporterScore of Enriched Metabolic Pathways
ID	Description	K_num	Exist_K_num	Significant_K_num	Significant_up_num	Significant_down_num	Z_score	BG_Mean	BG_Sd	ReporterScore	p.value	p.adjust	group
map00362	Benzoate degradation	106	65	0	0	0	-8.94771	-3.98041	0.961466	-5.16638	0.001	0.0303333	A1
map00720	Carbon fixation pathways in prokaryotes	117	61	0	0	0	0.903522	-3.821	0.957507	4.93419	0.001	0.0303333	A1
map03020	RNA polymerase	66	14	0	0	0	2.48574	-1.80261	1.00111	4.2836	0.001	0.0303333	A1
map03050	Proteasome	49	3	0	0	0	2.84897	-0.887368	0.989846	3.77467	0.001	0.0303333	A1
map01220	Degradation of aromatic compounds	215	61	0	0	0	-7.10042	-3.84066	1.00598	-3.24037	0.001	0.0303333	A1
map05134	Legionellosis	69	7	0	0	0	1.89258	-1.26509	0.988006	3.196	0.003	0.042	A1
map05171	Coronavirus disease - COVID-19	219	28	0	0	0	0.529511	-2.54534	0.970878	3.16708	0.002	0.0364	A1
map00633	Nitrotoluene degradation	22	10	0	0	0	1.47545	-1.49663	0.961164	3.09217	0.002	0.0364	A1
map00627	Aminobenzoate degradation	89	27	0	0	0	-5.67765	-2.56062	1.01608	-3.06769	0.001	0.0303333	A1
map03010	Ribosome	143	82	0	0	0	-1.50385	-4.45136	0.973985	3.02623	0.004	0.0455	A1
map00400	Phenylalanine, tyrosine and tryptophan biosynthesis	74	32	0	0	0	-5.6201	-2.78454	0.951684	-2.97952	0.002	0.0364	A1
map02060	Phosphotransferase system (PTS)	72	17	0	0	0	0.729677	-2.04163	0.94469	2.93357	0.004	0.0455	A1
map00907	Pinene, camphor and geraniol degradation	25	10	0	0	0	-4.07816	-1.55798	0.928218	-2.71507	0.003	0.042	A1
map01212	Fatty acid metabolism	84	27	0	0	0	-5.15887	-2.54754	0.962243	-2.71379	0.005	0.0535294	A1
map05203	Viral carcinogenesis	174	5	0	0	0	1.60687	-1.08568	0.992968	2.71162	0.009	0.06825	A1
map00401	Novobiocin biosynthesis	30	6	0	0	0	-3.77526	-1.24383	0.964447	-2.62475	0.002	0.0364	A1
map00360	Phenylalanine metabolism	74	33	0	0	0	-5.28123	-2.83759	0.964136	-2.53454	0.004	0.0455	A1
map03018	RNA degradation	79	22	0	0	0	0.0548318	-2.29035	0.926405	2.53149	0.008	0.06825	A1
map03022	Basal transcription factors	36	4	0	0	0	1.40001	-0.989216	0.946954	2.52307	0.012	0.0728	A1
map00260	Glycine, serine and threonine metabolism	109	50	0	0	0	-5.65869	-3.41759	0.936507	-2.39304	0.013	0.0739375	A1
map00960	Tropane, piperidine and pyridine alkaloid biosynthesis	33	5	0	0	0	-3.30603	-1.05951	0.947646	-2.37063	0.003	0.042	A1
map05017	Spinocerebellar ataxia	116	4	0	0	0	1.31152	-0.98059	0.967566	2.36895	0.013	0.0739375	A1
map00480	Glutathione metabolism	57	18	0	0	0	-4.33639	-2.04314	0.978609	-2.34337	0.008	0.06825	A1
map02024	Quorum sensing	283	67	0	0	0	-6.20632	-3.9883	0.957288	-2.31699	0.009	0.06825	A1
map02040	Flagellar assembly	55	37	0	0	0	-5.17703	-2.95518	0.961727	-2.31027	0.01	0.07	A1
map00760	Nicotinate and nicotinamide metabolism	95	31	0	0	0	-4.85408	-2.6927	0.943963	-2.28969	0.01	0.07	A1
map00020	Citrate cycle (TCA cycle)	67	40	0	0	0	-1.00787	-3.10551	0.95288	2.20136	0.012	0.0728	A1
map01120	Microbial metabolism in diverse environments	1281	475	0	0	0	-12.6439	-10.698	0.894217	-2.17605	0.011	0.0728	A1
map00190	Oxidative phosphorylation	223	65	0	0	0	-1.71131	-3.90771	1.01676	2.1602	0.024	0.112	A1
map04068	FoxO signaling pathway	102	3	0	0	0	-2.92193	-0.816866	0.976659	-2.15538	0.009	0.06825	A1
map00280	Valine, leucine and isoleucine degradation	69	35	0	0	0	-5.01979	-2.91894	0.97904	-2.14583	0.012	0.0728	A1
map01110	Biosynthesis of secondary metabolites	2116	424	0	0	0	-12.0324	-10.1019	0.922231	-2.0933	0.015	0.0802941	A1
map00230	Purine metabolism	220	78	0	0	0	-6.17631	-4.32848	0.885293	-2.08725	0.018	0.091	A1
map04016	MAPK signaling pathway - plant	54	3	0	0	0	-2.92193	-0.853369	0.9959	-2.07708	0.007	0.06825	A1
map01523	Antifolate resistance	26	4	0	0	0	-2.93113	-0.941377	0.959943	-2.07278	0.008	0.06825	A1
map00630	Glyoxylate and dicarboxylate metabolism	104	62	0	0	0	-5.7965	-3.80661	0.965753	-2.06045	0.021	0.103297	A1
map00621	Dioxin degradation	31	7	0	0	0	-3.30227	-1.25245	0.999163	-2.05154	0.016	0.0832	A1
map00061	Fatty acid biosynthesis	39	17	0	0	0	-4.00309	-2.0212	0.974159	-2.03446	0.014	0.0772121	A1
map00970	Aminoacyl-tRNA biosynthesis	66	32	0	0	0	-4.67831	-2.75068	0.965508	-1.99649	0.026	0.1183	A1
map00624	Polycyclic aromatic hydrocarbon degradation	43	5	0	0	0	-2.89705	-1.08269	0.977958	-1.85525	0.022	0.105368	A1
map00780	Biotin metabolism	24	11	0	0	0	-3.38736	-1.6355	0.951536	-1.84108	0.029	0.128732	A1
map00195	Photosynthesis	63	13	0	0	0	-0.00221003	-1.83129	1.01001	1.81095	0.041	0.158766	A1
map00930	Caprolactam degradation	22	5	0	0	0	-2.87356	-1.10323	0.997247	-1.77521	0.032	0.138667	A1
map00240	Pyrimidine metabolism	111	54	0	0	0	-1.91331	-3.60259	0.95211	1.77425	0.042	0.15925	A1
map00405	Phenazine biosynthesis	16	3	0	0	0	-2.50788	-0.841593	0.942211	-1.76848	0.034	0.143907	A1
map03070	Bacterial secretion system	74	37	0	0	0	-4.71189	-3.00996	0.977208	-1.74163	0.04	0.158766	A1
map04922	Glucagon signaling pathway	57	8	0	0	0	-3.02668	-1.37288	0.958242	-1.72587	0.041	0.158766	A1
map00220	Arginine biosynthesis	60	28	0	0	0	-0.935071	-2.5547	0.949936	1.70499	0.048	0.168	A1
map00622	Xylene degradation	34	13	0	0	0	-3.44885	-1.80782	0.971447	-1.68926	0.043	0.159714	A1
map04151	PI3K-Akt signaling pathway	268	3	0	0	0	-2.43014	-0.867911	0.950068	-1.64433	0.037	0.153045	A1
map05152	Tuberculosis	131	4	0	0	0	0.670745	-0.926433	0.977546	1.63386	0.06	0.195	A1
map00550	Peptidoglycan biosynthesis	53	19	0	0	0	-3.65784	-2.11426	0.953922	-1.61813	0.051	0.171889	A1
map03440	Homologous recombination	72	22	0	0	0	-3.89295	-2.32356	0.978535	-1.60382	0.047	0.167725	A1
map00785	Lipoic acid metabolism	31	17	0	0	0	-3.5355	-2.04334	0.932869	-1.59954	0.051	0.171889	A1
map00380	Tryptophan metabolism	80	19	0	0	0	-3.75177	-2.15031	1.00258	-1.59734	0.046	0.16744	A1
map01230	Biosynthesis of amino acids	238	151	0	0	0	-7.49493	-6.05894	0.910799	-1.57663	0.06	0.195	A1
map01240	Biosynthesis of cofactors	375	169	0	0	0	-7.74866	-6.32567	0.910473	-1.56291	0.062	0.197965	A1
map00543	Exopolysaccharide biosynthesis	73	5	0	0	0	0.398255	-1.08425	0.950886	1.55908	0.072	0.2184	A1
map04212	Longevity regulating pathway - worm	57	7	0	0	0	0.145637	-1.29584	0.962408	1.49778	0.074	0.220787	A1
map01250	Biosynthesis of nucleotide sugars	211	54	0	0	0	-4.9926	-3.56625	0.963711	-1.48006	0.067	0.210241	A1
map00071	Fatty acid degradation	59	19	0	0	0	-3.55374	-2.13894	0.966991	-1.4631	0.07	0.215932	A1
map03430	Mismatch repair	44	19	0	0	0	-3.60446	-2.17181	0.987231	-1.45118	0.08	0.231111	A1
map00040	Pentose and glucuronate interconversions	89	26	0	0	0	-1.19072	-2.54478	0.970356	1.39543	0.08	0.231111	A1
map00999	Biosynthesis of various plant secondary metabolites	73	4	0	0	0	0.358688	-1.03435	0.999793	1.39333	0.094	0.247942	A1
map00300	Lysine biosynthesis	48	24	0	0	0	-1.02746	-2.42908	1.00993	1.38784	0.082	0.231636	A1
map00010	Glycolysis / Gluconeogenesis	106	58	0	0	0	-2.41716	-3.76473	0.973044	1.3849	0.084	0.231636	A1
map00052	Galactose metabolism	78	17	0	0	0	-0.71917	-2.02839	0.954817	1.37117	0.093	0.247942	A1
map00365	Furfural degradation	8	3	0	0	0	-2.20122	-0.89297	0.97048	-1.34804	0.083	0.231636	A1
map00051	Fructose and mannose metabolism	112	37	0	0	0	-1.64612	-2.95394	0.980457	1.33389	0.086	0.233612	A1
map00470	D-Amino acid metabolism	55	18	0	0	0	-3.40368	-2.13997	0.961275	-1.31462	0.101	0.251808	A1
map01503	Cationic antimicrobial peptide (CAMP) resistance	54	14	0	0	0	-0.563941	-1.79319	0.937652	1.31099	0.099	0.251808	A1
map00310	Lysine degradation	98	24	0	0	0	-3.7017	-2.43055	0.974522	-1.30439	0.097	0.251808	A1
map00623	Toluene degradation	46	13	0	0	0	-3.00178	-1.7689	0.95121	-1.29611	0.101	0.251808	A1
map00791	Atrazine degradation	16	4	0	0	0	0.103773	-0.992071	0.884831	1.23848	0.123	0.283367	A1
map00670	One carbon pool by folate	42	14	0	0	0	-3.02834	-1.86227	0.962023	-1.2121	0.128	0.286317	A1
map00950	Isoquinoline alkaloid biosynthesis	63	4	0	0	0	-2.10456	-0.967831	0.945235	-1.20259	0.126	0.286317	A1
map04146	Peroxisome	74	11	0	0	0	-2.79778	-1.63351	0.968413	-1.20225	0.119	0.282333	A1
map00625	Chloroalkane and chloroalkene degradation	43	12	0	0	0	-0.595776	-1.74629	0.970371	1.18564	0.121	0.282333	A1
map00860	Porphyrin metabolism	139	44	0	0	0	-4.46565	-3.30558	0.978658	-1.18537	0.121	0.282333	A1
map00790	Folate biosynthesis	84	29	0	0	0	-3.8301	-2.66505	0.990802	-1.17586	0.12	0.282333	A1
map00523	Polyketide sugar unit biosynthesis	59	4	0	0	0	0.0662277	-1.05482	0.964809	1.16194	0.131	0.287253	A1
map00680	Methane metabolism	195	68	0	0	0	-2.91786	-4.08276	1.00606	1.15788	0.135	0.2912	A1
map02010	ABC transporters	515	172	0	0	0	-7.44024	-6.41595	0.913845	-1.12085	0.116	0.282333	A1
map00540	Lipopolysaccharide biosynthesis	62	28	0	0	0	-3.64048	-2.59781	0.930338	-1.12074	0.129	0.286317	A1
map00333	Prodigiosin biosynthesis	20	3	0	0	0	-1.99044	-0.911329	0.983918	-1.09675	0.142	0.297057	A1
map00541	O-Antigen nucleotide sugar biosynthesis	99	26	0	0	0	-3.57376	-2.5035	0.995936	-1.07462	0.136	0.2912	A1
map00340	Histidine metabolism	47	19	0	0	0	-3.22511	-2.17456	0.989165	-1.06205	0.142	0.297057	A1
map01524	Platinum drug resistance	46	3	0	0	0	-1.89343	-0.850587	0.986267	-1.05736	0.153	0.3094	A1
map04723	Retrograde endocannabinoid signaling	119	3	0	0	0	0.103845	-0.874904	0.933398	1.04859	0.152	0.3094	A1
map00330	Arginine and proline metabolism	107	39	0	0	0	-4.00744	-3.01324	0.958811	-1.0369	0.144	0.297818	A1
map00350	Tyrosine metabolism	84	28	0	0	0	-3.57586	-2.58292	0.960934	-1.03331	0.156	0.312	A1
map01200	Carbon metabolism	365	172	0	0	0	-5.43172	-6.3981	0.936234	1.0322	0.16	0.316522	A1
map00270	Cysteine and methionine metabolism	125	56	0	0	0	-4.68671	-3.70721	0.964916	-1.01511	0.165	0.319468	A1
map00364	Fluorobenzoate degradation	18	5	0	0	0	-2.03019	-1.08188	0.961774	-0.986009	0.169	0.320396	A1
map00730	Thiamine metabolism	36	13	0	0	0	-0.811432	-1.78008	0.985948	0.982459	0.164	0.319468	A1
map00643	Styrene degradation	25	12	0	0	0	-2.67548	-1.72874	0.992874	-0.953534	0.176	0.326857	A1
map00830	Retinol metabolism	50	3	0	0	0	0.161018	-0.769688	0.976371	0.953229	0.171	0.320845	A1
map01501	beta-Lactam resistance	112	14	0	0	0	-0.91662	-1.81724	0.955856	0.942213	0.178	0.327232	A1
map00053	Ascorbate and aldarate metabolism	62	20	0	0	0	-3.09119	-2.19516	0.953607	-0.939621	0.18	0.3276	A1
map01502	Vancomycin resistance	22	6	0	0	0	-2.10712	-1.23066	0.949351	-0.923218	0.169	0.320396	A1
map00500	Starch and sucrose metabolism	106	33	0	0	0	-1.92801	-2.75362	0.905318	0.911961	0.189	0.333961	A1
map03060	Protein export	39	16	0	0	0	-2.83603	-1.95373	0.974808	-0.905102	0.187	0.333961	A1
map02020	Two-component system	499	150	0	0	0	-6.82176	-6.02671	0.899537	-0.883849	0.193	0.334533	A1
map00410	beta-Alanine metabolism	46	16	0	0	0	-2.76589	-1.94854	0.943249	-0.866517	0.196	0.336528	A1
map00626	Naphthalene degradation	29	7	0	0	0	-0.497119	-1.32566	0.960204	0.862882	0.188	0.333961	A1
map00920	Sulfur metabolism	109	52	0	0	0	-4.35046	-3.52442	0.960365	-0.860128	0.199	0.338486	A1
map00450	Selenocompound metabolism	33	16	0	0	0	-2.84195	-1.98535	0.997116	-0.859071	0.193	0.334533	A1
map01210	2-Oxocarboxylic acid metabolism	82	34	0	0	0	-2.13983	-2.91931	0.952911	0.817997	0.21	0.350642	A1
map00564	Glycerophospholipid metabolism	115	23	0	0	0	-3.13527	-2.35061	0.974617	-0.805092	0.224	0.364	A1
map00984	Steroid degradation	15	9	0	0	0	-2.20811	-1.44371	0.962372	-0.79429	0.229	0.368832	A1
map04122	Sulfur relay system	29	19	0	0	0	-1.33248	-2.11201	0.990477	0.787031	0.216	0.357382	A1
map04910	Insulin signaling pathway	88	5	0	0	0	-1.82586	-1.09337	0.94073	-0.778637	0.235	0.375175	A1
map00982	Drug metabolism - cytochrome P450	25	4	0	0	0	-0.281365	-0.999046	0.929498	0.772117	0.218	0.357441	A1
map00980	Metabolism of xenobiotics by cytochrome P450	34	4	0	0	0	-0.281365	-1.02494	0.979577	0.759076	0.209	0.350642	A1
map00561	Glycerolipid metabolism	91	14	0	0	0	-1.14622	-1.80625	0.941522	0.701022	0.245	0.387739	A1
map00460	Cyanoamino acid metabolism	36	8	0	0	0	-1.99212	-1.35604	0.933722	-0.681224	0.263	0.399803	A1
map03450	Non-homologous end-joining	19	3	0	0	0	-1.51516	-0.862509	0.960328	-0.679609	0.273	0.4004	A1
map05131	Shigellosis	205	7	0	0	0	-1.96415	-1.28423	1.00144	-0.678948	0.275	0.4004	A1
map05230	Central carbon metabolism in cancer	49	7	0	0	0	-1.9445	-1.29504	0.979494	-0.66306	0.268	0.399803	A1
map00562	Inositol phosphate metabolism	76	5	0	0	0	-1.71366	-1.06895	0.987777	-0.652691	0.267	0.399803	A1
map00750	Vitamin B6 metabolism	24	9	0	0	0	-0.790941	-1.41294	0.960007	0.647907	0.249	0.390672	A1
map00770	Pantothenate and CoA biosynthesis	45	23	0	0	0	-1.71516	-2.34099	0.98881	0.632913	0.253	0.393556	A1
map02026	Biofilm formation - Escherichia coli	61	23	0	0	0	-2.94239	-2.35111	0.944042	-0.62633	0.271	0.4004	A1
map00640	Propanoate metabolism	97	45	0	0	0	-2.71093	-3.30333	0.960463	0.616783	0.264	0.399803	A1
map05012	Parkinson disease	209	13	0	0	0	-1.15791	-1.76019	0.995706	0.60488	0.264	0.399803	A1
map04066	HIF-1 signaling pathway	76	8	0	0	0	-1.92242	-1.36746	0.961654	-0.577082	0.299	0.427488	A1
map04260	Cardiac muscle contraction	67	3	0	0	0	-1.38397	-0.842247	0.959186	-0.564778	0.317	0.428623	A1
map05167	Kaposi sarcoma-associated herpesvirus infection	169	5	0	0	0	-1.61109	-1.07701	0.9894	-0.539801	0.313	0.428623	A1
map03410	Base excision repair	52	18	0	0	0	-2.61613	-2.1114	0.936864	-0.538735	0.302	0.427488	A1
map04137	Mitophagy - animal	61	4	0	0	0	-1.46792	-0.979411	0.925396	-0.527896	0.328	0.429468	A1
map05418	Fluid shear stress and atherosclerosis	99	4	0	0	0	-0.483999	-0.985891	0.967504	0.51875	0.285	0.411667	A1
map00290	Valine, leucine and isoleucine biosynthesis	19	15	0	0	0	-1.36728	-1.86046	0.95864	0.514455	0.303	0.427488	A1
map00520	Amino sugar and nucleotide sugar metabolism	156	50	0	0	0	-3.9844	-3.49971	0.956848	-0.506555	0.318	0.428623	A1
map01232	Nucleotide metabolism	123	57	0	0	0	-4.13805	-3.66115	0.965427	-0.493977	0.322	0.428623	A1
map00361	Chlorocyclohexane and chlorobenzene degradation	41	14	0	0	0	-2.37244	-1.90001	0.977183	-0.48347	0.313	0.428623	A1
map04120	Ubiquitin mediated proteolysis	133	4	0	0	0	-1.46792	-1.00143	0.965787	-0.483018	0.34	0.433514	A1
map05200	Pathways in cancer	417	4	0	0	0	-1.4471	-0.966248	0.996559	-0.482511	0.324	0.428623	A1
map00620	Pyruvate metabolism	133	69	0	0	0	-3.65603	-4.08987	0.931202	0.465888	0.316	0.428623	A1
map00710	Carbon fixation in photosynthetic organisms	36	23	0	0	0	-2.83937	-2.41002	0.945006	-0.45434	0.334	0.431121	A1
map00910	Nitrogen metabolism	68	40	0	0	0	-2.66638	-3.10339	0.98183	0.445097	0.32	0.428623	A1
map02025	Biofilm formation - Pseudomonas aeruginosa	90	29	0	0	0	-3.04646	-2.63882	0.991055	-0.411316	0.35	0.43581	A1
map00740	Riboflavin metabolism	54	17	0	0	0	-1.68098	-2.0571	0.944119	0.398378	0.334	0.431121	A1
map05014	Amyotrophic lateral sclerosis	280	11	0	0	0	-1.25878	-1.636	0.947832	0.39798	0.343	0.433514	A1
map04932	Non-alcoholic fatty liver disease	127	8	0	0	0	-1.01962	-1.40217	0.963498	0.397046	0.325	0.428623	A1
map03420	Nucleotide excision repair	61	12	0	0	0	-2.08858	-1.70779	0.964286	-0.394891	0.352	0.43581	A1
map05010	Alzheimer disease	300	9	0	0	0	-1.08974	-1.47686	0.981741	0.394314	0.342	0.433514	A1
map04931	Insulin resistance	74	3	0	0	0	-1.24508	-0.876516	0.938056	-0.392907	0.368	0.444755	A1
map05020	Prion disease	209	8	0	0	0	-1.01962	-1.39407	0.984076	0.38051	0.346	0.43429	A1
map00250	Alanine, aspartate and glutamate metabolism	70	35	0	0	0	-3.24052	-2.90362	0.941615	-0.357797	0.376	0.447368	A1
map00660	C5-Branched dibasic acid metabolism	29	11	0	0	0	-1.94706	-1.59922	0.980335	-0.354823	0.362	0.442174	A1
map00521	Streptomycin biosynthesis	21	9	0	0	0	-1.159	-1.49502	0.994686	0.337816	0.362	0.442174	A1
map00650	Butanoate metabolism	114	55	0	0	0	-3.32098	-3.64111	0.981318	0.326227	0.369	0.444755	A1
map05120	Epithelial cell signaling in Helicobacter pylori infection	91	3	0	0	0	-1.14392	-0.853354	0.91456	-0.317714	0.381	0.447368	A1
map00430	Taurine and hypotaurine metabolism	29	8	0	0	0	-1.72668	-1.41179	0.99456	-0.316619	0.38	0.447368	A1
map00983	Drug metabolism - other enzymes	32	13	0	0	0	-1.48906	-1.77627	0.977549	0.293804	0.397	0.461376	A1
map00440	Phosphonate and phosphinate metabolism	44	8	0	0	0	-1.6191	-1.35762	0.9399	-0.278195	0.413	0.472742	A1
map00030	Pentose phosphate pathway	88	38	0	0	0	-2.72814	-2.99967	0.986438	0.27527	0.381	0.447368	A1
map03030	DNA replication	60	24	0	0	0	-2.63921	-2.38738	0.950375	-0.264982	0.403	0.464215	A1
map04621	NOD-like receptor signaling pathway	145	3	0	0	0	-0.608443	-0.845755	1.02445	0.231649	0.398	0.461376	A1
map05208	Chemical carcinogenesis - reactive oxygen species	175	10	0	0	0	-1.74145	-1.52381	0.982902	-0.22143	0.417	0.474338	A1
map04152	AMPK signaling pathway	85	5	0	0	0	-1.24529	-1.06615	0.946529	-0.18926	0.443	0.485699	A1
map04714	Thermogenesis	188	11	0	0	0	-1.80859	-1.63519	0.970782	-0.178613	0.431	0.48421	A1
map05016	Huntington disease	229	11	0	0	0	-1.45979	-1.61205	0.974221	0.156294	0.421	0.475913	A1
map05132	Salmonella infection	217	5	0	0	0	-0.941761	-1.07446	0.962058	0.137935	0.439	0.485699	A1
map00900	Terpenoid backbone biosynthesis	63	24	0	0	0	-2.54658	-2.42299	0.946522	-0.130565	0.46	0.488139	A1
map02030	Bacterial chemotaxis	26	21	0	0	0	-2.38297	-2.2575	1.0017	-0.125257	0.464	0.488139	A1
map00590	Arachidonic acid metabolism	51	3	0	0	0	-0.745356	-0.862495	0.93729	0.124976	0.463	0.488139	A1
map04213	Longevity regulating pathway - multiple species	58	4	0	0	0	-0.822427	-0.945224	0.986602	0.124465	0.446	0.48606	A1
map01040	Biosynthesis of unsaturated fatty acids	32	5	0	0	0	-1.20047	-1.081	0.973169	-0.122772	0.482	0.495616	A1
map05415	Diabetic cardiomyopathy	160	12	0	0	0	-1.60516	-1.7134	0.930897	0.116281	0.459	0.488139	A1
map04141	Protein processing in endoplasmic reticulum	144	4	0	0	0	-0.885615	-0.992632	0.964408	0.110967	0.441	0.485699	A1
map03008	Ribosome biogenesis in eukaryotes	83	6	0	0	0	-1.06724	-1.1707	0.967085	0.106982	0.455	0.488139	A1
map04217	Necroptosis	96	5	0	0	0	-0.999508	-1.07336	0.971527	0.0760185	0.443	0.485699	A1
map04936	Alcoholic liver disease	105	4	0	0	0	-1.01509	-0.967727	0.979384	-0.0483565	0.489	0.497196	A1
map05417	Lipid and atherosclerosis	160	5	0	0	0	-1.09026	-1.13615	0.976835	0.0469805	0.477	0.49533	A1
map00261	Monobactam biosynthesis	28	11	0	0	0	-1.60476	-1.64792	1.00396	0.0429865	0.473	0.494747	A1
map05111	Biofilm formation - Vibrio cholerae	106	26	0	0	0	-2.4653	-2.50411	0.923918	0.0420069	0.479	0.49533	A1
map05022	Pathways of neurodegeneration - multiple diseases	368	15	0	0	0	-1.83599	-1.87661	0.970058	0.0418692	0.463	0.488139	A1
map04112	Cell cycle - Caulobacter	31	25	0	0	0	-2.4423	-2.45282	0.95814	0.0109766	0.496	0.501511	A1
map04626	Plant-pathogen interaction	86	5	0	0	0	-1.09347	-1.08439	1.02269	-0.00887567	0.512	0.512	A1
map03320	PPAR signaling pathway	63	8	0	0	0	-1.35815	-1.3653	0.959356	0.00744869	0.503	0.505779	A1
map00130	Ubiquinone and other terpenoid-quinone biosynthesis	59	17	0	0	0	-2.05499	-2.06108	0.944542	0.00644419	0.487	0.497196	A1
map00062	Fatty acid elongation	24	0	0	0	0	NA	NA	NA	NA	NA	NA	A1
map00073	Cutin, suberine and wax biosynthesis	14	0	0	0	0	NA	NA	NA	NA	NA	NA	A1
map00100	Steroid biosynthesis	34	0	0	0	0	NA	NA	NA	NA	NA	NA	A1
map00120	Primary bile acid biosynthesis	18	1	0	0	0	NA	NA	NA	NA	NA	NA	A1
map00121	Secondary bile acid biosynthesis	15	1	0	0	0	NA	NA	NA	NA	NA	NA	A1
map00140	Steroid hormone biosynthesis	47	1	0	0	0	NA	NA	NA	NA	NA	NA	A1
map00196	Photosynthesis - antenna proteins	42	0	0	0	0	NA	NA	NA	NA	NA	NA	A1
map00232	Caffeine metabolism	16	0	0	0	0	NA	NA	NA	NA	NA	NA	A1
map00253	Tetracycline biosynthesis	17	0	0	0	0	NA	NA	NA	NA	NA	NA	A1
map00254	Aflatoxin biosynthesis	20	0	0	0	0	NA	NA	NA	NA	NA	NA	A1
map00311	Penicillin and cephalosporin biosynthesis	16	0	0	0	0	NA	NA	NA	NA	NA	NA	A1
map00331	Clavulanic acid biosynthesis	5	0	0	0	0	NA	NA	NA	NA	NA	NA	A1
map00332	Carbapenem biosynthesis	19	2	0	0	0	NA	NA	NA	NA	NA	NA	A1
map00363	Bisphenol degradation	2	0	0	0	0	NA	NA	NA	NA	NA	NA	A1
map00402	Benzoxazinoid biosynthesis	8	0	0	0	0	NA	NA	NA	NA	NA	NA	A1
map00403	Indole diterpene alkaloid biosynthesis	13	0	0	0	0	NA	NA	NA	NA	NA	NA	A1
map00404	Staurosporine biosynthesis	40	0	0	0	0	NA	NA	NA	NA	NA	NA	A1
map00510	N-Glycan biosynthesis	48	1	0	0	0	NA	NA	NA	NA	NA	NA	A1
map00511	Other glycan degradation	22	0	0	0	0	NA	NA	NA	NA	NA	NA	A1
map00512	Mucin type O-glycan biosynthesis	15	0	0	0	0	NA	NA	NA	NA	NA	NA	A1
map00513	Various types of N-glycan biosynthesis	55	0	0	0	0	NA	NA	NA	NA	NA	NA	A1
map00514	Other types of O-glycan biosynthesis	31	0	0	0	0	NA	NA	NA	NA	NA	NA	A1
map00515	Mannose type O-glycan biosynthesis	21	0	0	0	0	NA	NA	NA	NA	NA	NA	A1
map00522	Biosynthesis of 12-, 14- and 16-membered macrolides	59	0	0	0	0	NA	NA	NA	NA	NA	NA	A1
map00524	Neomycin, kanamycin and gentamicin biosynthesis	58	1	0	0	0	NA	NA	NA	NA	NA	NA	A1
map00525	Acarbose and validamycin biosynthesis	27	2	0	0	0	NA	NA	NA	NA	NA	NA	A1
map00531	Glycosaminoglycan degradation	15	1	0	0	0	NA	NA	NA	NA	NA	NA	A1
map00532	Glycosaminoglycan biosynthesis - chondroitin sulfate / dermatan sulfate	18	0	0	0	0	NA	NA	NA	NA	NA	NA	A1
map00533	Glycosaminoglycan biosynthesis - keratan sulfate	14	0	0	0	0	NA	NA	NA	NA	NA	NA	A1
map00534	Glycosaminoglycan biosynthesis - heparan sulfate / heparin	22	0	0	0	0	NA	NA	NA	NA	NA	NA	A1
map00542	O-Antigen repeat unit biosynthesis	35	0	0	0	0	NA	NA	NA	NA	NA	NA	A1
map00552	Teichoic acid biosynthesis	41	1	0	0	0	NA	NA	NA	NA	NA	NA	A1
map00563	Glycosylphosphatidylinositol (GPI)-anchor biosynthesis	27	0	0	0	0	NA	NA	NA	NA	NA	NA	A1
map00565	Ether lipid metabolism	31	2	0	0	0	NA	NA	NA	NA	NA	NA	A1
map00571	Lipoarabinomannan (LAM) biosynthesis	14	0	0	0	0	NA	NA	NA	NA	NA	NA	A1
map00572	Arabinogalactan biosynthesis - Mycobacterium	12	0	0	0	0	NA	NA	NA	NA	NA	NA	A1
map00591	Linoleic acid metabolism	25	1	0	0	0	NA	NA	NA	NA	NA	NA	A1
map00592	alpha-Linolenic acid metabolism	26	2	0	0	0	NA	NA	NA	NA	NA	NA	A1
map00600	Sphingolipid metabolism	51	2	0	0	0	NA	NA	NA	NA	NA	NA	A1
map00601	Glycosphingolipid biosynthesis - lacto and neolacto series	28	0	0	0	0	NA	NA	NA	NA	NA	NA	A1
map00603	Glycosphingolipid biosynthesis - globo and isoglobo series	16	1	0	0	0	NA	NA	NA	NA	NA	NA	A1
map00604	Glycosphingolipid biosynthesis - ganglio series	14	0	0	0	0	NA	NA	NA	NA	NA	NA	A1
map00642	Ethylbenzene degradation	16	1	0	0	0	NA	NA	NA	NA	NA	NA	A1
map00901	Indole alkaloid biosynthesis	31	0	0	0	0	NA	NA	NA	NA	NA	NA	A1
map00902	Monoterpenoid biosynthesis	42	0	0	0	0	NA	NA	NA	NA	NA	NA	A1
map00903	Limonene degradation	9	2	0	0	0	NA	NA	NA	NA	NA	NA	A1
map00904	Diterpenoid biosynthesis	68	0	0	0	0	NA	NA	NA	NA	NA	NA	A1
map00905	Brassinosteroid biosynthesis	12	0	0	0	0	NA	NA	NA	NA	NA	NA	A1
map00906	Carotenoid biosynthesis	56	1	0	0	0	NA	NA	NA	NA	NA	NA	A1
map00908	Zeatin biosynthesis	10	1	0	0	0	NA	NA	NA	NA	NA	NA	A1
map00909	Sesquiterpenoid and triterpenoid biosynthesis	75	1	0	0	0	NA	NA	NA	NA	NA	NA	A1
map00940	Phenylpropanoid biosynthesis	32	2	0	0	0	NA	NA	NA	NA	NA	NA	A1
map00941	Flavonoid biosynthesis	27	0	0	0	0	NA	NA	NA	NA	NA	NA	A1
map00942	Anthocyanin biosynthesis	16	0	0	0	0	NA	NA	NA	NA	NA	NA	A1
map00943	Isoflavonoid biosynthesis	18	1	0	0	0	NA	NA	NA	NA	NA	NA	A1
map00944	Flavone and flavonol biosynthesis	15	0	0	0	0	NA	NA	NA	NA	NA	NA	A1
map00945	Stilbenoid, diarylheptanoid and gingerol biosynthesis	12	0	0	0	0	NA	NA	NA	NA	NA	NA	A1
map00946	Degradation of flavonoids	21	2	0	0	0	NA	NA	NA	NA	NA	NA	A1
map00965	Betalain biosynthesis	8	1	0	0	0	NA	NA	NA	NA	NA	NA	A1
map00966	Glucosinolate biosynthesis	21	2	0	0	0	NA	NA	NA	NA	NA	NA	A1
map00981	Insect hormone biosynthesis	18	1	0	0	0	NA	NA	NA	NA	NA	NA	A1
map00996	Biosynthesis of various alkaloids	14	1	0	0	0	NA	NA	NA	NA	NA	NA	A1
map00997	Biosynthesis of various other secondary metabolites	42	1	0	0	0	NA	NA	NA	NA	NA	NA	A1
map00998	Biosynthesis of various antibiotics	74	1	0	0	0	NA	NA	NA	NA	NA	NA	A1
map01051	Biosynthesis of ansamycins	32	1	0	0	0	NA	NA	NA	NA	NA	NA	A1
map01052	Type I polyketide structures	127	0	0	0	0	NA	NA	NA	NA	NA	NA	A1
map01053	Biosynthesis of siderophore group nonribosomal peptides	36	1	0	0	0	NA	NA	NA	NA	NA	NA	A1
map01054	Nonribosomal peptide structures	51	0	0	0	0	NA	NA	NA	NA	NA	NA	A1
map01055	Biosynthesis of vancomycin group antibiotics	29	1	0	0	0	NA	NA	NA	NA	NA	NA	A1
map01056	Biosynthesis of type II polyketide backbone	9	0	0	0	0	NA	NA	NA	NA	NA	NA	A1
map01057	Biosynthesis of type II polyketide products	73	0	0	0	0	NA	NA	NA	NA	NA	NA	A1
map01059	Biosynthesis of enediyne antibiotics	73	0	0	0	0	NA	NA	NA	NA	NA	NA	A1
map01100	Metabolic pathways	4727	1227	0	0	0	NA	NA	NA	NA	NA	NA	A1
map01521	EGFR tyrosine kinase inhibitor resistance	67	1	0	0	0	NA	NA	NA	NA	NA	NA	A1
map01522	Endocrine resistance	77	0	0	0	0	NA	NA	NA	NA	NA	NA	A1
map03013	Nucleocytoplasmic transport	98	1	0	0	0	NA	NA	NA	NA	NA	NA	A1
map03015	mRNA surveillance pathway	63	2	0	0	0	NA	NA	NA	NA	NA	NA	A1
map03040	Spliceosome	123	0	0	0	0	NA	NA	NA	NA	NA	NA	A1
map03082	ATP-dependent chromatin remodeling	84	0	0	0	0	NA	NA	NA	NA	NA	NA	A1
map03083	Polycomb repressive complex	65	0	0	0	0	NA	NA	NA	NA	NA	NA	A1
map03230	Viral genome structure	119	0	0	0	0	NA	NA	NA	NA	NA	NA	A1
map03240	Viral replication	130	0	0	0	0	NA	NA	NA	NA	NA	NA	A1
map03250	Viral life cycle - HIV-1	60	1	0	0	0	NA	NA	NA	NA	NA	NA	A1
map03260	Virion - Human immunodeficiency virus	20	0	0	0	0	NA	NA	NA	NA	NA	NA	A1
map03261	Virion - Influenza A virus	12	0	0	0	0	NA	NA	NA	NA	NA	NA	A1
map03262	Virion - Coronavirus	28	0	0	0	0	NA	NA	NA	NA	NA	NA	A1
map03263	Virion - Enterovirus	13	0	0	0	0	NA	NA	NA	NA	NA	NA	A1
map03264	Virion - Flavivirus	14	0	0	0	0	NA	NA	NA	NA	NA	NA	A1
map03265	Virion - Lyssavirus	8	0	0	0	0	NA	NA	NA	NA	NA	NA	A1
map03266	Virion - Herpesvirus	32	0	0	0	0	NA	NA	NA	NA	NA	NA	A1
map03267	Virion - Adenovirus	19	0	0	0	0	NA	NA	NA	NA	NA	NA	A1
map03268	Virion - Orthopoxvirus	46	0	0	0	0	NA	NA	NA	NA	NA	NA	A1
map03460	Fanconi anemia pathway	54	1	0	0	0	NA	NA	NA	NA	NA	NA	A1
map04010	MAPK signaling pathway	243	0	0	0	0	NA	NA	NA	NA	NA	NA	A1
map04011	MAPK signaling pathway - yeast	91	1	0	0	0	NA	NA	NA	NA	NA	NA	A1
map04012	ErbB signaling pathway	69	0	0	0	0	NA	NA	NA	NA	NA	NA	A1
map04013	MAPK signaling pathway - fly	84	1	0	0	0	NA	NA	NA	NA	NA	NA	A1
map04014	Ras signaling pathway	182	0	0	0	0	NA	NA	NA	NA	NA	NA	A1
map04015	Rap1 signaling pathway	162	0	0	0	0	NA	NA	NA	NA	NA	NA	A1
map04020	Calcium signaling pathway	198	0	0	0	0	NA	NA	NA	NA	NA	NA	A1
map04022	cGMP-PKG signaling pathway	121	0	0	0	0	NA	NA	NA	NA	NA	NA	A1
map04024	cAMP signaling pathway	172	0	0	0	0	NA	NA	NA	NA	NA	NA	A1
map04060	Cytokine-cytokine receptor interaction	274	0	0	0	0	NA	NA	NA	NA	NA	NA	A1
map04061	Viral protein interaction with cytokine and cytokine receptor	120	0	0	0	0	NA	NA	NA	NA	NA	NA	A1
map04062	Chemokine signaling pathway	162	0	0	0	0	NA	NA	NA	NA	NA	NA	A1
map04064	NF-kappa B signaling pathway	97	0	0	0	0	NA	NA	NA	NA	NA	NA	A1
map04070	Phosphatidylinositol signaling system	55	2	0	0	0	NA	NA	NA	NA	NA	NA	A1
map04071	Sphingolipid signaling pathway	83	0	0	0	0	NA	NA	NA	NA	NA	NA	A1
map04072	Phospholipase D signaling pathway	108	0	0	0	0	NA	NA	NA	NA	NA	NA	A1
map04075	Plant hormone signal transduction	45	0	0	0	0	NA	NA	NA	NA	NA	NA	A1
map04080	Neuroactive ligand-receptor interaction	332	0	0	0	0	NA	NA	NA	NA	NA	NA	A1
map04110	Cell cycle	133	1	0	0	0	NA	NA	NA	NA	NA	NA	A1
map04111	Cell cycle - yeast	126	0	0	0	0	NA	NA	NA	NA	NA	NA	A1
map04113	Meiosis - yeast	103	1	0	0	0	NA	NA	NA	NA	NA	NA	A1
map04114	Oocyte meiosis	80	0	0	0	0	NA	NA	NA	NA	NA	NA	A1
map04115	p53 signaling pathway	68	1	0	0	0	NA	NA	NA	NA	NA	NA	A1
map04130	SNARE interactions in vesicular transport	35	0	0	0	0	NA	NA	NA	NA	NA	NA	A1
map04136	Autophagy - other	23	0	0	0	0	NA	NA	NA	NA	NA	NA	A1
map04138	Autophagy - yeast	82	2	0	0	0	NA	NA	NA	NA	NA	NA	A1
map04139	Mitophagy - yeast	34	0	0	0	0	NA	NA	NA	NA	NA	NA	A1
map04140	Autophagy - animal	110	1	0	0	0	NA	NA	NA	NA	NA	NA	A1
map04142	Lysosome	108	1	0	0	0	NA	NA	NA	NA	NA	NA	A1
map04144	Endocytosis	169	0	0	0	0	NA	NA	NA	NA	NA	NA	A1
map04145	Phagosome	95	0	0	0	0	NA	NA	NA	NA	NA	NA	A1
map04150	mTOR signaling pathway	117	1	0	0	0	NA	NA	NA	NA	NA	NA	A1
map04210	Apoptosis	110	2	0	0	0	NA	NA	NA	NA	NA	NA	A1
map04211	Longevity regulating pathway	68	2	0	0	0	NA	NA	NA	NA	NA	NA	A1
map04214	Apoptosis - fly	56	2	0	0	0	NA	NA	NA	NA	NA	NA	A1
map04215	Apoptosis - multiple species	40	1	0	0	0	NA	NA	NA	NA	NA	NA	A1
map04216	Ferroptosis	33	1	0	0	0	NA	NA	NA	NA	NA	NA	A1
map04218	Cellular senescence	117	0	0	0	0	NA	NA	NA	NA	NA	NA	A1
map04261	Adrenergic signaling in cardiomyocytes	99	0	0	0	0	NA	NA	NA	NA	NA	NA	A1
map04270	Vascular smooth muscle contraction	96	0	0	0	0	NA	NA	NA	NA	NA	NA	A1
map04310	Wnt signaling pathway	123	0	0	0	0	NA	NA	NA	NA	NA	NA	A1
map04320	Dorso-ventral axis formation	28	0	0	0	0	NA	NA	NA	NA	NA	NA	A1
map04330	Notch signaling pathway	36	0	0	0	0	NA	NA	NA	NA	NA	NA	A1
map04340	Hedgehog signaling pathway	45	0	0	0	0	NA	NA	NA	NA	NA	NA	A1
map04341	Hedgehog signaling pathway - fly	26	0	0	0	0	NA	NA	NA	NA	NA	NA	A1
map04350	TGF-beta signaling pathway	96	0	0	0	0	NA	NA	NA	NA	NA	NA	A1
map04360	Axon guidance	128	0	0	0	0	NA	NA	NA	NA	NA	NA	A1
map04361	Axon regeneration	59	0	0	0	0	NA	NA	NA	NA	NA	NA	A1
map04370	VEGF signaling pathway	39	0	0	0	0	NA	NA	NA	NA	NA	NA	A1
map04371	Apelin signaling pathway	105	1	0	0	0	NA	NA	NA	NA	NA	NA	A1
map04380	Osteoclast differentiation	99	0	0	0	0	NA	NA	NA	NA	NA	NA	A1
map04390	Hippo signaling pathway	115	0	0	0	0	NA	NA	NA	NA	NA	NA	A1
map04391	Hippo signaling pathway - fly	53	0	0	0	0	NA	NA	NA	NA	NA	NA	A1
map04392	Hippo signaling pathway - multiple species	25	0	0	0	0	NA	NA	NA	NA	NA	NA	A1
map04510	Focal adhesion	151	0	0	0	0	NA	NA	NA	NA	NA	NA	A1
map04512	ECM-receptor interaction	66	0	0	0	0	NA	NA	NA	NA	NA	NA	A1
map04514	Cell adhesion molecules	109	0	0	0	0	NA	NA	NA	NA	NA	NA	A1
map04520	Adherens junction	83	0	0	0	0	NA	NA	NA	NA	NA	NA	A1
map04530	Tight junction	106	1	0	0	0	NA	NA	NA	NA	NA	NA	A1
map04540	Gap junction	60	0	0	0	0	NA	NA	NA	NA	NA	NA	A1
map04550	Signaling pathways regulating pluripotency of stem cells	114	0	0	0	0	NA	NA	NA	NA	NA	NA	A1
map04610	Complement and coagulation cascades	82	0	0	0	0	NA	NA	NA	NA	NA	NA	A1
map04611	Platelet activation	90	0	0	0	0	NA	NA	NA	NA	NA	NA	A1
map04612	Antigen processing and presentation	47	1	0	0	0	NA	NA	NA	NA	NA	NA	A1
map04613	Neutrophil extracellular trap formation	90	2	0	0	0	NA	NA	NA	NA	NA	NA	A1
map04614	Renin-angiotensin system	22	1	0	0	0	NA	NA	NA	NA	NA	NA	A1
map04620	Toll-like receptor signaling pathway	76	0	0	0	0	NA	NA	NA	NA	NA	NA	A1
map04622	RIG-I-like receptor signaling pathway	54	1	0	0	0	NA	NA	NA	NA	NA	NA	A1
map04623	Cytosolic DNA-sensing pathway	62	1	0	0	0	NA	NA	NA	NA	NA	NA	A1
map04624	Toll and Imd signaling pathway	57	0	0	0	0	NA	NA	NA	NA	NA	NA	A1
map04625	C-type lectin receptor signaling pathway	82	0	0	0	0	NA	NA	NA	NA	NA	NA	A1
map04630	JAK-STAT signaling pathway	143	0	0	0	0	NA	NA	NA	NA	NA	NA	A1
map04640	Hematopoietic cell lineage	80	0	0	0	0	NA	NA	NA	NA	NA	NA	A1
map04650	Natural killer cell mediated cytotoxicity	94	0	0	0	0	NA	NA	NA	NA	NA	NA	A1
map04657	IL-17 signaling pathway	80	1	0	0	0	NA	NA	NA	NA	NA	NA	A1
map04658	Th1 and Th2 cell differentiation	67	0	0	0	0	NA	NA	NA	NA	NA	NA	A1
map04659	Th17 cell differentiation	87	1	0	0	0	NA	NA	NA	NA	NA	NA	A1
map04660	T cell receptor signaling pathway	92	0	0	0	0	NA	NA	NA	NA	NA	NA	A1
map04662	B cell receptor signaling pathway	60	0	0	0	0	NA	NA	NA	NA	NA	NA	A1
map04664	Fc epsilon RI signaling pathway	47	0	0	0	0	NA	NA	NA	NA	NA	NA	A1
map04666	Fc gamma R-mediated phagocytosis	64	0	0	0	0	NA	NA	NA	NA	NA	NA	A1
map04668	TNF signaling pathway	94	0	0	0	0	NA	NA	NA	NA	NA	NA	A1
map04670	Leukocyte transendothelial migration	75	0	0	0	0	NA	NA	NA	NA	NA	NA	A1
map04672	Intestinal immune network for IgA production	37	0	0	0	0	NA	NA	NA	NA	NA	NA	A1
map04710	Circadian rhythm	28	0	0	0	0	NA	NA	NA	NA	NA	NA	A1
map04711	Circadian rhythm - fly	11	0	0	0	0	NA	NA	NA	NA	NA	NA	A1
map04712	Circadian rhythm - plant	28	0	0	0	0	NA	NA	NA	NA	NA	NA	A1
map04713	Circadian entrainment	79	0	0	0	0	NA	NA	NA	NA	NA	NA	A1
map04720	Long-term potentiation	43	0	0	0	0	NA	NA	NA	NA	NA	NA	A1
map04721	Synaptic vesicle cycle	55	0	0	0	0	NA	NA	NA	NA	NA	NA	A1
map04722	Neurotrophin signaling pathway	90	0	0	0	0	NA	NA	NA	NA	NA	NA	A1
map04724	Glutamatergic synapse	89	1	0	0	0	NA	NA	NA	NA	NA	NA	A1
map04725	Cholinergic synapse	90	0	0	0	0	NA	NA	NA	NA	NA	NA	A1
map04726	Serotonergic synapse	85	0	0	0	0	NA	NA	NA	NA	NA	NA	A1
map04727	GABAergic synapse	69	2	0	0	0	NA	NA	NA	NA	NA	NA	A1
map04728	Dopaminergic synapse	84	0	0	0	0	NA	NA	NA	NA	NA	NA	A1
map04730	Long-term depression	45	0	0	0	0	NA	NA	NA	NA	NA	NA	A1
map04740	Olfactory transduction	25	0	0	0	0	NA	NA	NA	NA	NA	NA	A1
map04742	Taste transduction	41	0	0	0	0	NA	NA	NA	NA	NA	NA	A1
map04744	Phototransduction	18	0	0	0	0	NA	NA	NA	NA	NA	NA	A1
map04745	Phototransduction - fly	18	0	0	0	0	NA	NA	NA	NA	NA	NA	A1
map04750	Inflammatory mediator regulation of TRP channels	68	0	0	0	0	NA	NA	NA	NA	NA	NA	A1
map04810	Regulation of actin cytoskeleton	172	0	0	0	0	NA	NA	NA	NA	NA	NA	A1
map04814	Motor proteins	113	0	0	0	0	NA	NA	NA	NA	NA	NA	A1
map04911	Insulin secretion	68	0	0	0	0	NA	NA	NA	NA	NA	NA	A1
map04912	GnRH signaling pathway	64	0	0	0	0	NA	NA	NA	NA	NA	NA	A1
map04913	Ovarian steroidogenesis	40	0	0	0	0	NA	NA	NA	NA	NA	NA	A1
map04914	Progesterone-mediated oocyte maturation	65	1	0	0	0	NA	NA	NA	NA	NA	NA	A1
map04915	Estrogen signaling pathway	77	1	0	0	0	NA	NA	NA	NA	NA	NA	A1
map04916	Melanogenesis	67	1	0	0	0	NA	NA	NA	NA	NA	NA	A1
map04917	Prolactin signaling pathway	57	1	0	0	0	NA	NA	NA	NA	NA	NA	A1
map04918	Thyroid hormone synthesis	53	2	0	0	0	NA	NA	NA	NA	NA	NA	A1
map04919	Thyroid hormone signaling pathway	91	1	0	0	0	NA	NA	NA	NA	NA	NA	A1
map04920	Adipocytokine signaling pathway	53	2	0	0	0	NA	NA	NA	NA	NA	NA	A1
map04921	Oxytocin signaling pathway	112	1	0	0	0	NA	NA	NA	NA	NA	NA	A1
map04923	Regulation of lipolysis in adipocytes	47	0	0	0	0	NA	NA	NA	NA	NA	NA	A1
map04924	Renin secretion	50	0	0	0	0	NA	NA	NA	NA	NA	NA	A1
map04925	Aldosterone synthesis and secretion	65	0	0	0	0	NA	NA	NA	NA	NA	NA	A1
map04926	Relaxin signaling pathway	96	0	0	0	0	NA	NA	NA	NA	NA	NA	A1
map04927	Cortisol synthesis and secretion	54	0	0	0	0	NA	NA	NA	NA	NA	NA	A1
map04928	Parathyroid hormone synthesis, secretion and action	85	1	0	0	0	NA	NA	NA	NA	NA	NA	A1
map04929	GnRH secretion	51	0	0	0	0	NA	NA	NA	NA	NA	NA	A1
map04930	Type II diabetes mellitus	37	1	0	0	0	NA	NA	NA	NA	NA	NA	A1
map04933	AGE-RAGE signaling pathway in diabetic complications	76	0	0	0	0	NA	NA	NA	NA	NA	NA	A1
map04934	Cushing syndrome	122	1	0	0	0	NA	NA	NA	NA	NA	NA	A1
map04935	Growth hormone synthesis, secretion and action	92	0	0	0	0	NA	NA	NA	NA	NA	NA	A1
map04940	Type I diabetes mellitus	25	2	0	0	0	NA	NA	NA	NA	NA	NA	A1
map04950	Maturity onset diabetes of the young	26	0	0	0	0	NA	NA	NA	NA	NA	NA	A1
map04960	Aldosterone-regulated sodium reabsorption	26	0	0	0	0	NA	NA	NA	NA	NA	NA	A1
map04961	Endocrine and other factor-regulated calcium reabsorption	33	0	0	0	0	NA	NA	NA	NA	NA	NA	A1
map04962	Vasopressin-regulated water reabsorption	33	1	0	0	0	NA	NA	NA	NA	NA	NA	A1
map04964	Proximal tubule bicarbonate reclamation	14	2	0	0	0	NA	NA	NA	NA	NA	NA	A1
map04966	Collecting duct acid secretion	17	0	0	0	0	NA	NA	NA	NA	NA	NA	A1
map04970	Salivary secretion	64	1	0	0	0	NA	NA	NA	NA	NA	NA	A1
map04971	Gastric acid secretion	50	0	0	0	0	NA	NA	NA	NA	NA	NA	A1
map04972	Pancreatic secretion	69	1	0	0	0	NA	NA	NA	NA	NA	NA	A1
map04973	Carbohydrate digestion and absorption	22	1	0	0	0	NA	NA	NA	NA	NA	NA	A1
map04974	Protein digestion and absorption	66	0	0	0	0	NA	NA	NA	NA	NA	NA	A1
map04975	Fat digestion and absorption	28	1	0	0	0	NA	NA	NA	NA	NA	NA	A1
map04976	Bile secretion	62	1	0	0	0	NA	NA	NA	NA	NA	NA	A1
map04977	Vitamin digestion and absorption	23	0	0	0	0	NA	NA	NA	NA	NA	NA	A1
map04978	Mineral absorption	36	2	0	0	0	NA	NA	NA	NA	NA	NA	A1
map04979	Cholesterol metabolism	50	0	0	0	0	NA	NA	NA	NA	NA	NA	A1
map05030	Cocaine addiction	39	0	0	0	0	NA	NA	NA	NA	NA	NA	A1
map05031	Amphetamine addiction	46	0	0	0	0	NA	NA	NA	NA	NA	NA	A1
map05032	Morphine addiction	64	0	0	0	0	NA	NA	NA	NA	NA	NA	A1
map05033	Nicotine addiction	27	0	0	0	0	NA	NA	NA	NA	NA	NA	A1
map05034	Alcoholism	86	2	0	0	0	NA	NA	NA	NA	NA	NA	A1
map05100	Bacterial invasion of epithelial cells	76	0	0	0	0	NA	NA	NA	NA	NA	NA	A1
map05110	Vibrio cholerae infection	49	0	0	0	0	NA	NA	NA	NA	NA	NA	A1
map05130	Pathogenic Escherichia coli infection	152	2	0	0	0	NA	NA	NA	NA	NA	NA	A1
map05133	Pertussis	79	2	0	0	0	NA	NA	NA	NA	NA	NA	A1
map05135	Yersinia infection	122	0	0	0	0	NA	NA	NA	NA	NA	NA	A1
map05140	Leishmaniasis	59	1	0	0	0	NA	NA	NA	NA	NA	NA	A1
map05142	Chagas disease	85	1	0	0	0	NA	NA	NA	NA	NA	NA	A1
map05143	African trypanosomiasis	41	2	0	0	0	NA	NA	NA	NA	NA	NA	A1
map05144	Malaria	67	0	0	0	0	NA	NA	NA	NA	NA	NA	A1
map05145	Toxoplasmosis	95	1	0	0	0	NA	NA	NA	NA	NA	NA	A1
map05146	Amoebiasis	87	2	0	0	0	NA	NA	NA	NA	NA	NA	A1
map05150	Staphylococcus aureus infection	74	0	0	0	0	NA	NA	NA	NA	NA	NA	A1
map05160	Hepatitis C	112	2	0	0	0	NA	NA	NA	NA	NA	NA	A1
map05161	Hepatitis B	132	2	0	0	0	NA	NA	NA	NA	NA	NA	A1
map05162	Measles	117	2	0	0	0	NA	NA	NA	NA	NA	NA	A1
map05163	Human cytomegalovirus infection	192	1	0	0	0	NA	NA	NA	NA	NA	NA	A1
map05164	Influenza A	128	2	0	0	0	NA	NA	NA	NA	NA	NA	A1
map05165	Human papillomavirus infection	231	2	0	0	0	NA	NA	NA	NA	NA	NA	A1
map05166	Human T-cell leukemia virus 1 infection	191	1	0	0	0	NA	NA	NA	NA	NA	NA	A1
map05168	Herpes simplex virus 1 infection	148	2	0	0	0	NA	NA	NA	NA	NA	NA	A1
map05169	Epstein-Barr virus infection	172	1	0	0	0	NA	NA	NA	NA	NA	NA	A1
map05170	Human immunodeficiency virus 1 infection	163	1	0	0	0	NA	NA	NA	NA	NA	NA	A1
map05202	Transcriptional misregulation in cancer	162	1	0	0	0	NA	NA	NA	NA	NA	NA	A1
map05204	Chemical carcinogenesis - DNA adducts	29	1	0	0	0	NA	NA	NA	NA	NA	NA	A1
map05205	Proteoglycans in cancer	165	2	0	0	0	NA	NA	NA	NA	NA	NA	A1
map05206	MicroRNAs in cancer	245	1	0	0	0	NA	NA	NA	NA	NA	NA	A1
map05207	Chemical carcinogenesis - receptor activation	129	2	0	0	0	NA	NA	NA	NA	NA	NA	A1
map05210	Colorectal cancer	72	1	0	0	0	NA	NA	NA	NA	NA	NA	A1
map05211	Renal cell carcinoma	56	1	0	0	0	NA	NA	NA	NA	NA	NA	A1
map05212	Pancreatic cancer	63	0	0	0	0	NA	NA	NA	NA	NA	NA	A1
map05213	Endometrial cancer	45	0	0	0	0	NA	NA	NA	NA	NA	NA	A1
map05214	Glioma	54	0	0	0	0	NA	NA	NA	NA	NA	NA	A1
map05215	Prostate cancer	81	1	0	0	0	NA	NA	NA	NA	NA	NA	A1
map05216	Thyroid cancer	34	0	0	0	0	NA	NA	NA	NA	NA	NA	A1
map05217	Basal cell carcinoma	48	0	0	0	0	NA	NA	NA	NA	NA	NA	A1
map05218	Melanoma	50	0	0	0	0	NA	NA	NA	NA	NA	NA	A1
map05219	Bladder cancer	38	1	0	0	0	NA	NA	NA	NA	NA	NA	A1
map05220	Chronic myeloid leukemia	63	0	0	0	0	NA	NA	NA	NA	NA	NA	A1
map05221	Acute myeloid leukemia	57	0	0	0	0	NA	NA	NA	NA	NA	NA	A1
map05222	Small cell lung cancer	74	1	0	0	0	NA	NA	NA	NA	NA	NA	A1
map05223	Non-small cell lung cancer	60	0	0	0	0	NA	NA	NA	NA	NA	NA	A1
map05224	Breast cancer	105	0	0	0	0	NA	NA	NA	NA	NA	NA	A1
map05225	Hepatocellular carcinoma	116	1	0	0	0	NA	NA	NA	NA	NA	NA	A1
map05226	Gastric cancer	108	0	0	0	0	NA	NA	NA	NA	NA	NA	A1
map05231	Choline metabolism in cancer	61	0	0	0	0	NA	NA	NA	NA	NA	NA	A1
map05235	PD-L1 expression and PD-1 checkpoint pathway in cancer	73	0	0	0	0	NA	NA	NA	NA	NA	NA	A1
map05310	Asthma	20	0	0	0	0	NA	NA	NA	NA	NA	NA	A1
map05320	Autoimmune thyroid disease	25	0	0	0	0	NA	NA	NA	NA	NA	NA	A1
map05321	Inflammatory bowel disease	54	0	0	0	0	NA	NA	NA	NA	NA	NA	A1
map05322	Systemic lupus erythematosus	45	2	0	0	0	NA	NA	NA	NA	NA	NA	A1
map05323	Rheumatoid arthritis	67	0	0	0	0	NA	NA	NA	NA	NA	NA	A1
map05330	Allograft rejection	22	0	0	0	0	NA	NA	NA	NA	NA	NA	A1
map05332	Graft-versus-host disease	22	0	0	0	0	NA	NA	NA	NA	NA	NA	A1
map05340	Primary immunodeficiency	37	2	0	0	0	NA	NA	NA	NA	NA	NA	A1
map05410	Hypertrophic cardiomyopathy	79	0	0	0	0	NA	NA	NA	NA	NA	NA	A1
map05412	Arrhythmogenic right ventricular cardiomyopathy	68	0	0	0	0	NA	NA	NA	NA	NA	NA	A1
map05414	Dilated cardiomyopathy	87	0	0	0	0	NA	NA	NA	NA	NA	NA	A1
map05416	Viral myocarditis	39	1	0	0	0	NA	NA	NA	NA	NA	NA	A1
map00720	Carbon fixation pathways in prokaryotes	117	58	0	0	0	1.80582	-2.68148	0.885593	5.067	0.001	0.0150833	A2
map00633	Nitrotoluene degradation	22	8	0	0	0	2.86722	-1.0232	0.90413	4.30294	0.001	0.0150833	A2
map03020	RNA polymerase	66	13	0	0	0	2.41434	-1.26315	0.869649	4.22871	0.001	0.0150833	A2
map05171	Coronavirus disease - COVID-19	219	24	0	0	0	1.85537	-1.72583	0.890795	4.02023	0.001	0.0150833	A2
map05134	Legionellosis	69	6	0	0	0	2.68603	-0.83056	0.889188	3.95484	0.001	0.0150833	A2
map01212	Fatty acid metabolism	84	25	0	0	0	-5.20418	-1.78354	0.882222	-3.87731	0.001	0.0150833	A2
map00260	Glycine, serine and threonine metabolism	109	53	0	0	0	-6.01186	-2.62367	0.881609	-3.84319	0.001	0.0150833	A2
map00362	Benzoate degradation	106	55	0	0	0	-5.99009	-2.52887	0.903182	-3.83224	0.001	0.0150833	A2
map03022	Basal transcription factors	36	4	0	0	0	2.46728	-0.687188	0.878479	3.59083	0.001	0.0150833	A2
map05017	Spinocerebellar ataxia	116	3	0	0	0	2.28421	-0.620787	0.881405	3.29588	0.001	0.0150833	A2
map05152	Tuberculosis	131	3	0	0	0	2.38522	-0.552865	0.911398	3.22372	0.001	0.0150833	A2
map05203	Viral carcinogenesis	174	5	0	0	0	1.83042	-0.792011	0.889571	2.94797	0.002	0.0241333	A2
map00061	Fatty acid biosynthesis	39	14	0	0	0	-3.98695	-1.31875	0.916562	-2.91109	0.003	0.0301667	A2
map00780	Biotin metabolism	24	11	0	0	0	-3.74426	-1.19397	0.877902	-2.90499	0.001	0.0150833	A2
map00785	Lipoic acid metabolism	31	18	0	0	0	-4.15357	-1.4713	0.924671	-2.90077	0.002	0.0241333	A2
map00280	Valine, leucine and isoleucine degradation	69	34	0	0	0	-4.55917	-2.05277	0.876475	-2.85964	0.004	0.0377083	A2
map00330	Arginine and proline metabolism	107	45	0	0	0	-5.05146	-2.41804	0.922478	-2.85472	0.005	0.0377083	A2
map00051	Fructose and mannose metabolism	112	36	0	0	0	0.312615	-2.09147	0.852968	2.8185	0.006	0.0417692	A2
map00960	Tropane, piperidine and pyridine alkaloid biosynthesis	33	5	0	0	0	-3.30603	-0.776303	0.905811	-2.79278	0.002	0.0241333	A2
map00401	Novobiocin biosynthesis	30	6	0	0	0	-3.29014	-0.841312	0.881044	-2.77947	0.003	0.0301667	A2
map03018	RNA degradation	79	20	0	0	0	0.711947	-1.61632	0.880723	2.64359	0.005	0.0377083	A2
map00360	Phenylalanine metabolism	74	30	0	0	0	-4.25713	-1.93715	0.886595	-2.61674	0.005	0.0377083	A2
map02020	Two-component system	499	151	0	0	0	-6.56699	-4.36457	0.850358	-2.58999	0.005	0.0377083	A2
map00907	Pinene, camphor and geraniol degradation	25	10	0	0	0	-3.40925	-1.12326	0.90504	-2.52584	0.007	0.0469259	A2
map00380	Tryptophan metabolism	80	20	0	0	0	-3.74118	-1.57757	0.872658	-2.47932	0.003	0.0301667	A2
map00550	Peptidoglycan biosynthesis	53	20	0	0	0	-3.67989	-1.54271	0.874068	-2.44509	0.005	0.0377083	A2
map02060	Phosphotransferase system (PTS)	72	18	0	0	0	0.616649	-1.50356	0.880908	2.40685	0.009	0.0543	A2
map02040	Flagellar assembly	55	35	0	0	0	-4.19282	-2.10439	0.878225	-2.37801	0.014	0.0767879	A2
map04068	FoxO signaling pathway	102	3	0	0	0	-2.71218	-0.594968	0.893969	-2.36833	0.006	0.0417692	A2
map01110	Biosynthesis of secondary metabolites	2116	403	0	0	0	-9.05675	-7.09102	0.832465	-2.36134	0.014	0.0767879	A2
map00071	Fatty acid degradation	59	19	0	0	0	-3.62037	-1.53692	0.887269	-2.34815	0.009	0.0543	A2
map00300	Lysine biosynthesis	48	23	0	0	0	0.332018	-1.69698	0.891665	2.27551	0.015	0.0798529	A2
map00230	Purine metabolism	220	73	0	0	0	-4.96821	-3.02154	0.876578	-2.22076	0.013	0.0759032	A2
map03070	Bacterial secretion system	74	32	0	0	0	-3.92802	-1.99966	0.89165	-2.16269	0.009	0.0543	A2
map00310	Lysine degradation	98	20	0	0	0	-3.47185	-1.5651	0.900485	-2.11747	0.016	0.0827429	A2
map00052	Galactose metabolism	78	15	0	0	0	0.424699	-1.40633	0.887936	2.06212	0.024	0.103429	A2
map00622	Xylene degradation	34	12	0	0	0	-3.02805	-1.2105	0.892228	-2.03708	0.021	0.095025	A2
map03050	Proteasome	49	3	0	0	0	1.15941	-0.63679	0.882679	2.03494	0.03	0.118043	A2
map00410	beta-Alanine metabolism	46	16	0	0	0	-3.25751	-1.44197	0.89245	-2.03434	0.02	0.0928205	A2
map00970	Aminoacyl-tRNA biosynthesis	66	31	0	0	0	-3.7706	-1.97563	0.883465	-2.03174	0.018	0.0880541	A2
map04112	Cell cycle - Caulobacter	31	19	0	0	0	-3.26687	-1.52828	0.865991	-2.00762	0.026	0.106955	A2
map00950	Isoquinoline alkaloid biosynthesis	63	5	0	0	0	-2.57658	-0.771466	0.905181	-1.9942	0.02	0.0928205	A2
map00350	Tyrosine metabolism	84	23	0	0	0	-3.38415	-1.68991	0.869082	-1.94946	0.018	0.0880541	A2
map01502	Vancomycin resistance	22	6	0	0	0	-2.6409	-0.866944	0.910486	-1.94837	0.022	0.097122	A2
map00250	Alanine, aspartate and glutamate metabolism	70	36	0	0	0	-3.75524	-2.12161	0.871052	-1.87547	0.029	0.116644	A2
map00333	Prodigiosin biosynthesis	20	4	0	0	0	-2.34583	-0.691498	0.900318	-1.8375	0.025	0.105233	A2
map05111	Biofilm formation - Vibrio cholerae	106	27	0	0	0	-3.44541	-1.81794	0.895533	-1.81732	0.035	0.131979	A2
map00523	Polyketide sugar unit biosynthesis	59	4	0	0	0	0.913623	-0.695994	0.88672	1.81525	0.044	0.156157	A2
map01220	Degradation of aromatic compounds	215	43	0	0	0	-3.93149	-2.35798	0.876867	-1.79446	0.035	0.131979	A2
map00543	Exopolysaccharide biosynthesis	73	7	0	0	0	0.671318	-0.918077	0.911697	1.74334	0.046	0.160115	A2
map00195	Photosynthesis	63	15	0	0	0	0.244789	-1.3392	0.920928	1.71999	0.044	0.156157	A2
map00760	Nicotinate and nicotinamide metabolism	95	25	0	0	0	-3.16763	-1.73092	0.864054	-1.66275	0.05	0.167593	A2
map04727	GABAergic synapse	69	3	0	0	0	-2.07991	-0.586999	0.900443	-1.65798	0.039	0.144061	A2
map00521	Streptomycin biosynthesis	21	9	0	0	0	0.406022	-1.05346	0.890809	1.63838	0.059	0.190203	A2
map00999	Biosynthesis of various plant secondary metabolites	73	4	0	0	0	0.754144	-0.710071	0.895919	1.63432	0.05	0.167593	A2
map00400	Phenylalanine, tyrosine and tryptophan biosynthesis	74	31	0	0	0	-3.38006	-1.98526	0.889155	-1.56867	0.062	0.190203	A2
map00910	Nitrogen metabolism	68	36	0	0	0	-0.75929	-2.12877	0.874233	1.56649	0.061	0.190203	A2
map00621	Dioxin degradation	31	6	0	0	0	-2.26725	-0.859973	0.913852	-1.53994	0.061	0.190203	A2
map04922	Glucagon signaling pathway	57	7	0	0	0	-2.34414	-0.923133	0.926526	-1.5337	0.06	0.190203	A2
map04723	Retrograde endocannabinoid signaling	119	4	0	0	0	0.640776	-0.713156	0.88485	1.53013	0.069	0.204738	A2
map00053	Ascorbate and aldarate metabolism	62	15	0	0	0	-0.0786078	-1.36495	0.878658	1.46398	0.073	0.206453	A2
map04621	NOD-like receptor signaling pathway	145	3	0	0	0	0.694002	-0.606118	0.890416	1.46013	0.081	0.222136	A2
map03440	Homologous recombination	72	22	0	0	0	-2.98243	-1.71288	0.891362	-1.42428	0.078	0.2172	A2
map00500	Starch and sucrose metabolism	106	26	0	0	0	-0.593255	-1.83541	0.880487	1.41075	0.083	0.224224	A2
map01523	Antifolate resistance	26	4	0	0	0	-1.9892	-0.733098	0.902255	-1.39218	0.064	0.193067	A2
map00240	Pyrimidine metabolism	111	50	0	0	0	-1.34118	-2.50482	0.837552	1.38933	0.072	0.206453	A2
map04016	MAPK signaling pathway - plant	54	3	0	0	0	-1.89931	-0.620991	0.920425	-1.38884	0.073	0.206453	A2
map00730	Thiamine metabolism	36	12	0	0	0	0.0101282	-1.24924	0.923762	1.3633	0.1	0.247945	A2
map02030	Bacterial chemotaxis	26	24	0	0	0	-2.97785	-1.77363	0.911112	-1.3217	0.096	0.243847	A2
map00270	Cysteine and methionine metabolism	125	51	0	0	0	-3.70188	-2.53994	0.885852	-1.31166	0.091	0.23871	A2
map02026	Biofilm formation - Escherichia coli	61	22	0	0	0	-2.86087	-1.69568	0.893478	-1.30411	0.085	0.22625	A2
map04066	HIF-1 signaling pathway	76	6	0	0	0	-2.00426	-0.883239	0.891281	-1.25776	0.097	0.243847	A2
map01232	Nucleotide metabolism	123	52	0	0	0	-3.64918	-2.54827	0.877032	-1.25527	0.102	0.249486	A2
map00630	Glyoxylate and dicarboxylate metabolism	104	58	0	0	0	-3.8198	-2.70399	0.890562	-1.25292	0.093	0.240471	A2
map00020	Citrate cycle (TCA cycle)	67	41	0	0	0	-1.11665	-2.23937	0.92103	1.21898	0.126	0.292385	A2
map00561	Glycerolipid metabolism	91	13	0	0	0	-0.202896	-1.28394	0.895883	1.20668	0.119	0.283408	A2
map00340	Histidine metabolism	47	17	0	0	0	-2.55682	-1.50839	0.877577	-1.19468	0.119	0.283408	A2
map00627	Aminobenzoate degradation	89	15	0	0	0	-2.42639	-1.37363	0.894395	-1.17706	0.126	0.292385	A2
map04964	Proximal tubule bicarbonate reclamation	14	3	0	0	0	-1.62999	-0.61104	0.873727	-1.16621	0.135	0.300195	A2
map00710	Carbon fixation in photosynthetic organisms	36	22	0	0	0	-2.69125	-1.69599	0.87239	-1.14084	0.136	0.300195	A2
map00920	Sulfur metabolism	109	42	0	0	0	-1.27649	-2.27325	0.897568	1.11051	0.132	0.300195	A2
map00190	Oxidative phosphorylation	223	62	0	0	0	-1.81962	-2.77747	0.875044	1.09463	0.136	0.300195	A2
map00680	Methane metabolism	195	64	0	0	0	-1.9718	-2.89426	0.8691	1.0614	0.146	0.309384	A2
map00740	Riboflavin metabolism	54	14	0	0	0	-0.378808	-1.30906	0.878125	1.05936	0.147	0.309384	A2
map02024	Quorum sensing	283	56	0	0	0	-3.57216	-2.66062	0.865139	-1.05363	0.146	0.309384	A2
map03008	Ribosome biogenesis in eukaryotes	83	6	0	0	0	0.0828449	-0.863583	0.899268	1.05244	0.147	0.309384	A2
map02025	Biofilm formation - Pseudomonas aeruginosa	90	30	0	0	0	-2.81029	-1.90733	0.871458	-1.03615	0.149	0.309989	A2
map00480	Glutathione metabolism	57	16	0	0	0	-2.32657	-1.39282	0.902311	-1.03484	0.158	0.321326	A2
map00670	One carbon pool by folate	42	14	0	0	0	-2.19184	-1.31857	0.880408	-0.99189	0.169	0.339878	A2
map00040	Pentose and glucuronate interconversions	89	22	0	0	0	-0.76211	-1.62675	0.892481	0.968803	0.156	0.320864	A2
map00643	Styrene degradation	25	9	0	0	0	-1.87177	-1.00738	0.89774	-0.962848	0.179	0.346596	A2
map04932	Non-alcoholic fatty liver disease	127	7	0	0	0	-0.102146	-0.962038	0.89476	0.961031	0.177	0.346596	A2
map04141	Protein processing in endoplasmic reticulum	144	4	0	0	0	0.180212	-0.68136	0.90655	0.950387	0.185	0.352474	A2
map04626	Plant-pathogen interaction	86	5	0	0	0	0.0435958	-0.818147	0.909956	0.947015	0.18	0.346596	A2
map00860	Porphyrin metabolism	139	40	0	0	0	-3.0412	-2.22824	0.903635	-0.899654	0.174	0.346088	A2
map00625	Chloroalkane and chloroalkene degradation	43	11	0	0	0	-0.4147	-1.16942	0.870749	0.866744	0.191	0.356402	A2
map05415	Diabetic cardiomyopathy	160	14	0	0	0	-2.13153	-1.32344	0.932508	-0.866581	0.211	0.357108	A2
map00930	Caprolactam degradation	22	5	0	0	0	-1.55097	-0.803961	0.863453	-0.865145	0.193	0.356459	A2
map03410	Base excision repair	52	16	0	0	0	-0.632739	-1.42154	0.919658	0.857709	0.203	0.357108	A2
map04936	Alcoholic liver disease	105	4	0	0	0	-1.4632	-0.667213	0.92953	-0.856335	0.191	0.356402	A2
map04120	Ubiquitin mediated proteolysis	133	4	0	0	0	-1.46792	-0.702033	0.89794	-0.852942	0.203	0.357108	A2
map04137	Mitophagy - animal	61	4	0	0	0	-1.46792	-0.716087	0.885772	-0.848793	0.216	0.357108	A2
map05167	Kaposi sarcoma-associated herpesvirus infection	169	4	0	0	0	-1.46792	-0.723936	0.88015	-0.845297	0.225	0.358825	A2
map05230	Central carbon metabolism in cancer	49	7	0	0	0	-1.65552	-0.917303	0.883337	-0.835709	0.199	0.357108	A2
map00450	Selenocompound metabolism	33	14	0	0	0	-2.04792	-1.33188	0.872793	-0.820391	0.199	0.357108	A2
map03430	Mismatch repair	44	19	0	0	0	-2.2978	-1.58626	0.874197	-0.813931	0.23	0.362	A2
map00470	D-Amino acid metabolism	55	19	0	0	0	-2.28601	-1.56962	0.881118	-0.813046	0.213	0.357108	A2
map00361	Chlorocyclohexane and chlorobenzene degradation	41	7	0	0	0	-0.235974	-0.954751	0.889024	0.808501	0.217	0.357108	A2
map04122	Sulfur relay system	29	17	0	0	0	-0.72586	-1.4728	0.925154	0.807369	0.206	0.357108	A2
map00640	Propanoate metabolism	97	41	0	0	0	-1.5819	-2.29282	0.885208	0.803102	0.205	0.357108	A2
map04146	Peroxisome	74	8	0	0	0	-1.6692	-0.983707	0.869009	-0.788821	0.215	0.357108	A2
map01210	2-Oxocarboxylic acid metabolism	82	32	0	0	0	-1.29587	-2.00054	0.912665	0.772106	0.226	0.358825	A2
map00626	Naphthalene degradation	29	5	0	0	0	-0.140414	-0.823983	0.885534	0.771929	0.218	0.357108	A2
map03060	Protein export	39	15	0	0	0	-2.09066	-1.3922	0.906079	-0.770854	0.225	0.358825	A2
map04260	Cardiac muscle contraction	67	3	0	0	0	-1.28084	-0.599326	0.89242	-0.763664	0.248	0.377083	A2
map00430	Taurine and hypotaurine metabolism	29	8	0	0	0	-1.70021	-1.04275	0.864327	-0.760657	0.219	0.357108	A2
map05417	Lipid and atherosclerosis	160	4	0	0	0	-0.0397527	-0.71018	0.915305	0.732463	0.241	0.376043	A2
map00983	Drug metabolism - other enzymes	32	12	0	0	0	-1.88415	-1.22633	0.918667	-0.716056	0.247	0.377083	A2
map05131	Shigellosis	205	6	0	0	0	-1.47072	-0.851392	0.889076	-0.696597	0.272	0.393856	A2
map02010	ABC transporters	515	156	0	0	0	-4.99303	-4.38594	0.891383	-0.681058	0.26	0.385738	A2
map00520	Amino sugar and nucleotide sugar metabolism	156	48	0	0	0	-1.80168	-2.41237	0.929277	0.657167	0.248	0.377083	A2
map01230	Biosynthesis of amino acids	238	149	0	0	0	-4.8936	-4.32774	0.876929	-0.645277	0.25	0.377083	A2
map03420	Nucleotide excision repair	61	11	0	0	0	-1.74605	-1.17597	0.916527	-0.622006	0.289	0.399305	A2
map00010	Glycolysis / Gluconeogenesis	106	59	0	0	0	-2.19854	-2.73298	0.863416	0.618978	0.271	0.393856	A2
map05200	Pathways in cancer	417	4	0	0	0	-1.1845	-0.637932	0.892524	-0.612389	0.287	0.399305	A2
map00900	Terpenoid backbone biosynthesis	63	20	0	0	0	-1.04104	-1.58341	0.888419	0.610487	0.26	0.385738	A2
map00364	Fluorobenzoate degradation	18	5	0	0	0	-1.3362	-0.798633	0.890478	-0.603689	0.28	0.395937	A2
map01503	Cationic antimicrobial peptide (CAMP) resistance	54	15	0	0	0	-0.800575	-1.3448	0.909856	0.598149	0.277	0.395937	A2
map00541	O-Antigen nucleotide sugar biosynthesis	99	23	0	0	0	-1.21083	-1.74912	0.919842	0.585197	0.278	0.395937	A2
map00030	Pentose phosphate pathway	88	40	0	0	0	-1.74817	-2.25822	0.872612	0.584508	0.268	0.393856	A2
map05208	Chemical carcinogenesis - reactive oxygen species	175	14	0	0	0	-1.90366	-1.38071	0.896707	-0.583194	0.286	0.399305	A2
map05132	Salmonella infection	217	4	0	0	0	-0.221404	-0.733625	0.885278	0.5786	0.292	0.400394	A2
map04910	Insulin signaling pathway	88	4	0	0	0	-1.2443	-0.739559	0.890959	-0.566517	0.312	0.414631	A2
map00220	Arginine biosynthesis	60	30	0	0	0	-2.47691	-1.99899	0.8788	-0.543831	0.298	0.402522	A2
map05120	Epithelial cell signaling in Helicobacter pylori infection	91	3	0	0	0	-1.11868	-0.636582	0.892723	-0.540025	0.327	0.41681	A2
map01240	Biosynthesis of cofactors	375	156	0	0	0	-4.93484	-4.47111	0.884644	-0.524205	0.311	0.414631	A2
map05012	Parkinson disease	209	15	0	0	0	-0.91951	-1.38015	0.883992	0.521091	0.296	0.402522	A2
map04213	Longevity regulating pathway - multiple species	58	5	0	0	0	-1.23652	-0.779792	0.902766	-0.505922	0.322	0.414631	A2
map00830	Retinol metabolism	50	3	0	0	0	-0.181274	-0.596188	0.863043	0.480757	0.315	0.414631	A2
map00440	Phosphonate and phosphinate metabolism	44	6	0	0	0	-0.444201	-0.871391	0.906127	0.471445	0.322	0.414631	A2
map05020	Prion disease	209	10	0	0	0	-0.717917	-1.13763	0.898645	0.467045	0.323	0.414631	A2
map01501	beta-Lactam resistance	112	17	0	0	0	-1.08666	-1.4711	0.88693	0.433459	0.332	0.420224	A2
map00770	Pantothenate and CoA biosynthesis	45	21	0	0	0	-1.24833	-1.63234	0.895717	0.428723	0.323	0.414631	A2
map04217	Necroptosis	96	6	0	0	0	-1.28176	-0.896789	0.898778	-0.428323	0.355	0.440103	A2
map00130	Ubiquinone and other terpenoid-quinone biosynthesis	59	17	0	0	0	-1.84941	-1.47374	0.887737	-0.42318	0.342	0.429875	A2
map04070	Phosphatidylinositol signaling system	55	3	0	0	0	-0.967821	-0.606729	0.891477	-0.405049	0.37	0.4525	A2
map00982	Drug metabolism - cytochrome P450	25	4	0	0	0	-0.979415	-0.652265	0.891306	-0.367046	0.35	0.436897	A2
map00540	Lipopolysaccharide biosynthesis	62	22	0	0	0	-1.95349	-1.65472	0.877908	-0.340321	0.37	0.4525	A2
map00623	Toluene degradation	46	8	0	0	0	-1.35109	-1.06109	0.893062	-0.324721	0.378	0.459181	A2
map05022	Pathways of neurodegeneration - multiple diseases	368	17	0	0	0	-1.71256	-1.43577	0.919988	-0.300857	0.389	0.466285	A2
map00290	Valine, leucine and isoleucine biosynthesis	19	14	0	0	0	-1.64063	-1.37062	0.899085	-0.30032	0.395	0.467288	A2
map05034	Alcoholism	86	4	0	0	0	-1	-0.737657	0.884504	-0.296599	0.392	0.466789	A2
map03010	Ribosome	143	79	0	0	0	-2.8856	-3.14134	0.897068	0.285089	0.4	0.47013	A2
map00980	Metabolism of xenobiotics by cytochrome P450	34	4	0	0	0	-0.979415	-0.73495	0.896972	-0.272545	0.382	0.460947	A2
map04714	Thermogenesis	188	12	0	0	0	-1.4088	-1.22655	0.863598	-0.211041	0.421	0.484175	A2
map05322	Systemic lupus erythematosus	45	3	0	0	0	-0.7698	-0.592637	0.908784	-0.194946	0.428	0.484175	A2
map01250	Biosynthesis of nucleotide sugars	211	51	0	0	0	-2.37146	-2.53475	0.905958	0.180235	0.415	0.484175	A2
map03320	PPAR signaling pathway	63	8	0	0	0	-1.16048	-1.00364	0.904415	-0.173423	0.442	0.485506	A2
map00660	C5-Branched dibasic acid metabolism	29	10	0	0	0	-1.00398	-1.14748	0.873376	0.164308	0.425	0.484175	A2
map04613	Neutrophil extracellular trap formation	90	3	0	0	0	-0.7698	-0.621089	0.922136	-0.161269	0.455	0.485506	A2
map01053	Biosynthesis of siderophore group nonribosomal peptides	36	3	0	0	0	-0.7698	-0.631473	0.861604	-0.160546	0.47	0.497485	A2
map05014	Amyotrophic lateral sclerosis	280	13	0	0	0	-1.14413	-1.27509	0.866413	0.151159	0.425	0.484175	A2
map00562	Inositol phosphate metabolism	76	6	0	0	0	-0.952663	-0.816711	0.90134	-0.150833	0.456	0.485506	A2
map05418	Fluid shear stress and atherosclerosis	99	5	0	0	0	-0.668492	-0.801064	0.895442	0.148052	0.427	0.484175	A2
map04212	Longevity regulating pathway - worm	57	7	0	0	0	-0.823124	-0.951527	0.86956	0.147663	0.432	0.485506	A2
map00564	Glycerophospholipid metabolism	115	22	0	0	0	-1.79201	-1.65889	0.903112	-0.147404	0.452	0.485506	A2
map01040	Biosynthesis of unsaturated fatty acids	32	5	0	0	0	-0.936662	-0.806899	0.882436	-0.14705	0.455	0.485506	A2
map05016	Huntington disease	229	12	0	0	0	-1.08597	-1.21732	0.894069	0.146916	0.445	0.485506	A2
map04931	Insulin resistance	74	3	0	0	0	-0.709605	-0.619662	0.925418	-0.0971922	0.5	0.502778	A2
map00750	Vitamin B6 metabolism	24	9	0	0	0	-1.004	-1.08777	0.890781	0.0940405	0.447	0.485506	A2
map00650	Butanoate metabolism	114	51	0	0	0	-2.40598	-2.49007	0.929653	0.0904603	0.448	0.485506	A2
map01120	Microbial metabolism in diverse environments	1281	397	0	0	0	-7.12409	-7.07248	0.833517	-0.0619216	0.483	0.502431	A2
map05010	Alzheimer disease	300	10	0	0	0	-1.02725	-1.07857	0.924742	0.0554966	0.447	0.485506	A2
map00460	Cyanoamino acid metabolism	36	8	0	0	0	-0.88561	-0.927833	0.886182	0.0476462	0.493	0.502778	A2
map03030	DNA replication	60	21	0	0	0	-1.55648	-1.58942	0.912969	0.0360846	0.483	0.502431	A2
map00620	Pyruvate metabolism	133	64	0	0	0	-2.93785	-2.90893	0.866415	-0.0333829	0.495	0.502778	A2
map00791	Atrazine degradation	16	4	0	0	0	-0.718654	-0.690403	0.888689	-0.0317896	0.5	0.502778	A2
map04152	AMPK signaling pathway	85	4	0	0	0	-0.692955	-0.720814	0.914102	0.030477	0.48	0.502431	A2
map00261	Monobactam biosynthesis	28	12	0	0	0	-1.24758	-1.23055	0.879612	-0.019362	0.488	0.502778	A2
map00790	Folate biosynthesis	84	28	0	0	0	-1.84995	-1.83667	0.887628	-0.014972	0.499	0.502778	A2
map01200	Carbon metabolism	365	167	0	0	0	-4.60848	-4.60344	0.871741	-0.00578156	0.504	0.504	A2
map00062	Fatty acid elongation	24	0	0	0	0	NA	NA	NA	NA	NA	NA	A2
map00073	Cutin, suberine and wax biosynthesis	14	0	0	0	0	NA	NA	NA	NA	NA	NA	A2
map00100	Steroid biosynthesis	34	0	0	0	0	NA	NA	NA	NA	NA	NA	A2
map00120	Primary bile acid biosynthesis	18	0	0	0	0	NA	NA	NA	NA	NA	NA	A2
map00121	Secondary bile acid biosynthesis	15	1	0	0	0	NA	NA	NA	NA	NA	NA	A2
map00140	Steroid hormone biosynthesis	47	0	0	0	0	NA	NA	NA	NA	NA	NA	A2
map00196	Photosynthesis - antenna proteins	42	0	0	0	0	NA	NA	NA	NA	NA	NA	A2
map00232	Caffeine metabolism	16	0	0	0	0	NA	NA	NA	NA	NA	NA	A2
map00253	Tetracycline biosynthesis	17	0	0	0	0	NA	NA	NA	NA	NA	NA	A2
map00254	Aflatoxin biosynthesis	20	0	0	0	0	NA	NA	NA	NA	NA	NA	A2
map00311	Penicillin and cephalosporin biosynthesis	16	1	0	0	0	NA	NA	NA	NA	NA	NA	A2
map00331	Clavulanic acid biosynthesis	5	0	0	0	0	NA	NA	NA	NA	NA	NA	A2
map00332	Carbapenem biosynthesis	19	2	0	0	0	NA	NA	NA	NA	NA	NA	A2
map00363	Bisphenol degradation	2	0	0	0	0	NA	NA	NA	NA	NA	NA	A2
map00365	Furfural degradation	8	2	0	0	0	NA	NA	NA	NA	NA	NA	A2
map00402	Benzoxazinoid biosynthesis	8	0	0	0	0	NA	NA	NA	NA	NA	NA	A2
map00403	Indole diterpene alkaloid biosynthesis	13	0	0	0	0	NA	NA	NA	NA	NA	NA	A2
map00404	Staurosporine biosynthesis	40	0	0	0	0	NA	NA	NA	NA	NA	NA	A2
map00405	Phenazine biosynthesis	16	2	0	0	0	NA	NA	NA	NA	NA	NA	A2
map00510	N-Glycan biosynthesis	48	1	0	0	0	NA	NA	NA	NA	NA	NA	A2
map00511	Other glycan degradation	22	1	0	0	0	NA	NA	NA	NA	NA	NA	A2
map00512	Mucin type O-glycan biosynthesis	15	0	0	0	0	NA	NA	NA	NA	NA	NA	A2
map00513	Various types of N-glycan biosynthesis	55	0	0	0	0	NA	NA	NA	NA	NA	NA	A2
map00514	Other types of O-glycan biosynthesis	31	0	0	0	0	NA	NA	NA	NA	NA	NA	A2
map00515	Mannose type O-glycan biosynthesis	21	0	0	0	0	NA	NA	NA	NA	NA	NA	A2
map00522	Biosynthesis of 12-, 14- and 16-membered macrolides	59	0	0	0	0	NA	NA	NA	NA	NA	NA	A2
map00524	Neomycin, kanamycin and gentamicin biosynthesis	58	1	0	0	0	NA	NA	NA	NA	NA	NA	A2
map00525	Acarbose and validamycin biosynthesis	27	2	0	0	0	NA	NA	NA	NA	NA	NA	A2
map00531	Glycosaminoglycan degradation	15	1	0	0	0	NA	NA	NA	NA	NA	NA	A2
map00532	Glycosaminoglycan biosynthesis - chondroitin sulfate / dermatan sulfate	18	0	0	0	0	NA	NA	NA	NA	NA	NA	A2
map00533	Glycosaminoglycan biosynthesis - keratan sulfate	14	0	0	0	0	NA	NA	NA	NA	NA	NA	A2
map00534	Glycosaminoglycan biosynthesis - heparan sulfate / heparin	22	0	0	0	0	NA	NA	NA	NA	NA	NA	A2
map00542	O-Antigen repeat unit biosynthesis	35	0	0	0	0	NA	NA	NA	NA	NA	NA	A2
map00552	Teichoic acid biosynthesis	41	2	0	0	0	NA	NA	NA	NA	NA	NA	A2
map00563	Glycosylphosphatidylinositol (GPI)-anchor biosynthesis	27	0	0	0	0	NA	NA	NA	NA	NA	NA	A2
map00565	Ether lipid metabolism	31	1	0	0	0	NA	NA	NA	NA	NA	NA	A2
map00571	Lipoarabinomannan (LAM) biosynthesis	14	1	0	0	0	NA	NA	NA	NA	NA	NA	A2
map00572	Arabinogalactan biosynthesis - Mycobacterium	12	0	0	0	0	NA	NA	NA	NA	NA	NA	A2
map00590	Arachidonic acid metabolism	51	2	0	0	0	NA	NA	NA	NA	NA	NA	A2
map00591	Linoleic acid metabolism	25	1	0	0	0	NA	NA	NA	NA	NA	NA	A2
map00592	alpha-Linolenic acid metabolism	26	2	0	0	0	NA	NA	NA	NA	NA	NA	A2
map00600	Sphingolipid metabolism	51	2	0	0	0	NA	NA	NA	NA	NA	NA	A2
map00601	Glycosphingolipid biosynthesis - lacto and neolacto series	28	0	0	0	0	NA	NA	NA	NA	NA	NA	A2
map00603	Glycosphingolipid biosynthesis - globo and isoglobo series	16	1	0	0	0	NA	NA	NA	NA	NA	NA	A2
map00604	Glycosphingolipid biosynthesis - ganglio series	14	0	0	0	0	NA	NA	NA	NA	NA	NA	A2
map00624	Polycyclic aromatic hydrocarbon degradation	43	2	0	0	0	NA	NA	NA	NA	NA	NA	A2
map00642	Ethylbenzene degradation	16	1	0	0	0	NA	NA	NA	NA	NA	NA	A2
map00901	Indole alkaloid biosynthesis	31	1	0	0	0	NA	NA	NA	NA	NA	NA	A2
map00902	Monoterpenoid biosynthesis	42	0	0	0	0	NA	NA	NA	NA	NA	NA	A2
map00903	Limonene degradation	9	1	0	0	0	NA	NA	NA	NA	NA	NA	A2
map00904	Diterpenoid biosynthesis	68	0	0	0	0	NA	NA	NA	NA	NA	NA	A2
map00905	Brassinosteroid biosynthesis	12	0	0	0	0	NA	NA	NA	NA	NA	NA	A2
map00906	Carotenoid biosynthesis	56	1	0	0	0	NA	NA	NA	NA	NA	NA	A2
map00908	Zeatin biosynthesis	10	1	0	0	0	NA	NA	NA	NA	NA	NA	A2
map00909	Sesquiterpenoid and triterpenoid biosynthesis	75	0	0	0	0	NA	NA	NA	NA	NA	NA	A2
map00940	Phenylpropanoid biosynthesis	32	2	0	0	0	NA	NA	NA	NA	NA	NA	A2
map00941	Flavonoid biosynthesis	27	0	0	0	0	NA	NA	NA	NA	NA	NA	A2
map00942	Anthocyanin biosynthesis	16	0	0	0	0	NA	NA	NA	NA	NA	NA	A2
map00943	Isoflavonoid biosynthesis	18	0	0	0	0	NA	NA	NA	NA	NA	NA	A2
map00944	Flavone and flavonol biosynthesis	15	0	0	0	0	NA	NA	NA	NA	NA	NA	A2
map00945	Stilbenoid, diarylheptanoid and gingerol biosynthesis	12	0	0	0	0	NA	NA	NA	NA	NA	NA	A2
map00946	Degradation of flavonoids	21	2	0	0	0	NA	NA	NA	NA	NA	NA	A2
map00965	Betalain biosynthesis	8	1	0	0	0	NA	NA	NA	NA	NA	NA	A2
map00966	Glucosinolate biosynthesis	21	2	0	0	0	NA	NA	NA	NA	NA	NA	A2
map00981	Insect hormone biosynthesis	18	1	0	0	0	NA	NA	NA	NA	NA	NA	A2
map00984	Steroid degradation	15	0	0	0	0	NA	NA	NA	NA	NA	NA	A2
map00996	Biosynthesis of various alkaloids	14	0	0	0	0	NA	NA	NA	NA	NA	NA	A2
map00997	Biosynthesis of various other secondary metabolites	42	1	0	0	0	NA	NA	NA	NA	NA	NA	A2
map00998	Biosynthesis of various antibiotics	74	1	0	0	0	NA	NA	NA	NA	NA	NA	A2
map01051	Biosynthesis of ansamycins	32	1	0	0	0	NA	NA	NA	NA	NA	NA	A2
map01052	Type I polyketide structures	127	0	0	0	0	NA	NA	NA	NA	NA	NA	A2
map01054	Nonribosomal peptide structures	51	0	0	0	0	NA	NA	NA	NA	NA	NA	A2
map01055	Biosynthesis of vancomycin group antibiotics	29	1	0	0	0	NA	NA	NA	NA	NA	NA	A2
map01056	Biosynthesis of type II polyketide backbone	9	0	0	0	0	NA	NA	NA	NA	NA	NA	A2
map01057	Biosynthesis of type II polyketide products	73	0	0	0	0	NA	NA	NA	NA	NA	NA	A2
map01059	Biosynthesis of enediyne antibiotics	73	0	0	0	0	NA	NA	NA	NA	NA	NA	A2
map01100	Metabolic pathways	4727	1102	0	0	0	NA	NA	NA	NA	NA	NA	A2
map01521	EGFR tyrosine kinase inhibitor resistance	67	0	0	0	0	NA	NA	NA	NA	NA	NA	A2
map01522	Endocrine resistance	77	0	0	0	0	NA	NA	NA	NA	NA	NA	A2
map01524	Platinum drug resistance	46	2	0	0	0	NA	NA	NA	NA	NA	NA	A2
map03013	Nucleocytoplasmic transport	98	1	0	0	0	NA	NA	NA	NA	NA	NA	A2
map03015	mRNA surveillance pathway	63	2	0	0	0	NA	NA	NA	NA	NA	NA	A2
map03040	Spliceosome	123	0	0	0	0	NA	NA	NA	NA	NA	NA	A2
map03082	ATP-dependent chromatin remodeling	84	1	0	0	0	NA	NA	NA	NA	NA	NA	A2
map03083	Polycomb repressive complex	65	0	0	0	0	NA	NA	NA	NA	NA	NA	A2
map03230	Viral genome structure	119	0	0	0	0	NA	NA	NA	NA	NA	NA	A2
map03240	Viral replication	130	0	0	0	0	NA	NA	NA	NA	NA	NA	A2
map03250	Viral life cycle - HIV-1	60	1	0	0	0	NA	NA	NA	NA	NA	NA	A2
map03260	Virion - Human immunodeficiency virus	20	0	0	0	0	NA	NA	NA	NA	NA	NA	A2
map03261	Virion - Influenza A virus	12	0	0	0	0	NA	NA	NA	NA	NA	NA	A2
map03262	Virion - Coronavirus	28	0	0	0	0	NA	NA	NA	NA	NA	NA	A2
map03263	Virion - Enterovirus	13	0	0	0	0	NA	NA	NA	NA	NA	NA	A2
map03264	Virion - Flavivirus	14	0	0	0	0	NA	NA	NA	NA	NA	NA	A2
map03265	Virion - Lyssavirus	8	0	0	0	0	NA	NA	NA	NA	NA	NA	A2
map03266	Virion - Herpesvirus	32	0	0	0	0	NA	NA	NA	NA	NA	NA	A2
map03267	Virion - Adenovirus	19	0	0	0	0	NA	NA	NA	NA	NA	NA	A2
map03268	Virion - Orthopoxvirus	46	0	0	0	0	NA	NA	NA	NA	NA	NA	A2
map03450	Non-homologous end-joining	19	2	0	0	0	NA	NA	NA	NA	NA	NA	A2
map03460	Fanconi anemia pathway	54	1	0	0	0	NA	NA	NA	NA	NA	NA	A2
map04010	MAPK signaling pathway	243	0	0	0	0	NA	NA	NA	NA	NA	NA	A2
map04011	MAPK signaling pathway - yeast	91	1	0	0	0	NA	NA	NA	NA	NA	NA	A2
map04012	ErbB signaling pathway	69	0	0	0	0	NA	NA	NA	NA	NA	NA	A2
map04013	MAPK signaling pathway - fly	84	1	0	0	0	NA	NA	NA	NA	NA	NA	A2
map04014	Ras signaling pathway	182	0	0	0	0	NA	NA	NA	NA	NA	NA	A2
map04015	Rap1 signaling pathway	162	0	0	0	0	NA	NA	NA	NA	NA	NA	A2
map04020	Calcium signaling pathway	198	0	0	0	0	NA	NA	NA	NA	NA	NA	A2
map04022	cGMP-PKG signaling pathway	121	0	0	0	0	NA	NA	NA	NA	NA	NA	A2
map04024	cAMP signaling pathway	172	0	0	0	0	NA	NA	NA	NA	NA	NA	A2
map04060	Cytokine-cytokine receptor interaction	274	0	0	0	0	NA	NA	NA	NA	NA	NA	A2
map04061	Viral protein interaction with cytokine and cytokine receptor	120	0	0	0	0	NA	NA	NA	NA	NA	NA	A2
map04062	Chemokine signaling pathway	162	0	0	0	0	NA	NA	NA	NA	NA	NA	A2
map04064	NF-kappa B signaling pathway	97	0	0	0	0	NA	NA	NA	NA	NA	NA	A2
map04071	Sphingolipid signaling pathway	83	0	0	0	0	NA	NA	NA	NA	NA	NA	A2
map04072	Phospholipase D signaling pathway	108	1	0	0	0	NA	NA	NA	NA	NA	NA	A2
map04075	Plant hormone signal transduction	45	0	0	0	0	NA	NA	NA	NA	NA	NA	A2
map04080	Neuroactive ligand-receptor interaction	332	1	0	0	0	NA	NA	NA	NA	NA	NA	A2
map04110	Cell cycle	133	1	0	0	0	NA	NA	NA	NA	NA	NA	A2
map04111	Cell cycle - yeast	126	0	0	0	0	NA	NA	NA	NA	NA	NA	A2
map04113	Meiosis - yeast	103	1	0	0	0	NA	NA	NA	NA	NA	NA	A2
map04114	Oocyte meiosis	80	0	0	0	0	NA	NA	NA	NA	NA	NA	A2
map04115	p53 signaling pathway	68	0	0	0	0	NA	NA	NA	NA	NA	NA	A2
map04130	SNARE interactions in vesicular transport	35	0	0	0	0	NA	NA	NA	NA	NA	NA	A2
map04136	Autophagy - other	23	0	0	0	0	NA	NA	NA	NA	NA	NA	A2
map04138	Autophagy - yeast	82	2	0	0	0	NA	NA	NA	NA	NA	NA	A2
map04139	Mitophagy - yeast	34	0	0	0	0	NA	NA	NA	NA	NA	NA	A2
map04140	Autophagy - animal	110	1	0	0	0	NA	NA	NA	NA	NA	NA	A2
map04142	Lysosome	108	1	0	0	0	NA	NA	NA	NA	NA	NA	A2
map04144	Endocytosis	169	0	0	0	0	NA	NA	NA	NA	NA	NA	A2
map04145	Phagosome	95	0	0	0	0	NA	NA	NA	NA	NA	NA	A2
map04150	mTOR signaling pathway	117	0	0	0	0	NA	NA	NA	NA	NA	NA	A2
map04151	PI3K-Akt signaling pathway	268	2	0	0	0	NA	NA	NA	NA	NA	NA	A2
map04210	Apoptosis	110	1	0	0	0	NA	NA	NA	NA	NA	NA	A2
map04211	Longevity regulating pathway	68	2	0	0	0	NA	NA	NA	NA	NA	NA	A2
map04214	Apoptosis - fly	56	2	0	0	0	NA	NA	NA	NA	NA	NA	A2
map04215	Apoptosis - multiple species	40	0	0	0	0	NA	NA	NA	NA	NA	NA	A2
map04216	Ferroptosis	33	1	0	0	0	NA	NA	NA	NA	NA	NA	A2
map04218	Cellular senescence	117	0	0	0	0	NA	NA	NA	NA	NA	NA	A2
map04261	Adrenergic signaling in cardiomyocytes	99	0	0	0	0	NA	NA	NA	NA	NA	NA	A2
map04270	Vascular smooth muscle contraction	96	0	0	0	0	NA	NA	NA	NA	NA	NA	A2
map04310	Wnt signaling pathway	123	0	0	0	0	NA	NA	NA	NA	NA	NA	A2
map04320	Dorso-ventral axis formation	28	0	0	0	0	NA	NA	NA	NA	NA	NA	A2
map04330	Notch signaling pathway	36	0	0	0	0	NA	NA	NA	NA	NA	NA	A2
map04340	Hedgehog signaling pathway	45	0	0	0	0	NA	NA	NA	NA	NA	NA	A2
map04341	Hedgehog signaling pathway - fly	26	0	0	0	0	NA	NA	NA	NA	NA	NA	A2
map04350	TGF-beta signaling pathway	96	0	0	0	0	NA	NA	NA	NA	NA	NA	A2
map04360	Axon guidance	128	0	0	0	0	NA	NA	NA	NA	NA	NA	A2
map04361	Axon regeneration	59	2	0	0	0	NA	NA	NA	NA	NA	NA	A2
map04370	VEGF signaling pathway	39	0	0	0	0	NA	NA	NA	NA	NA	NA	A2
map04371	Apelin signaling pathway	105	0	0	0	0	NA	NA	NA	NA	NA	NA	A2
map04380	Osteoclast differentiation	99	0	0	0	0	NA	NA	NA	NA	NA	NA	A2
map04390	Hippo signaling pathway	115	0	0	0	0	NA	NA	NA	NA	NA	NA	A2
map04391	Hippo signaling pathway - fly	53	0	0	0	0	NA	NA	NA	NA	NA	NA	A2
map04392	Hippo signaling pathway - multiple species	25	0	0	0	0	NA	NA	NA	NA	NA	NA	A2
map04510	Focal adhesion	151	0	0	0	0	NA	NA	NA	NA	NA	NA	A2
map04512	ECM-receptor interaction	66	0	0	0	0	NA	NA	NA	NA	NA	NA	A2
map04514	Cell adhesion molecules	109	0	0	0	0	NA	NA	NA	NA	NA	NA	A2
map04520	Adherens junction	83	0	0	0	0	NA	NA	NA	NA	NA	NA	A2
map04530	Tight junction	106	1	0	0	0	NA	NA	NA	NA	NA	NA	A2
map04540	Gap junction	60	0	0	0	0	NA	NA	NA	NA	NA	NA	A2
map04550	Signaling pathways regulating pluripotency of stem cells	114	0	0	0	0	NA	NA	NA	NA	NA	NA	A2
map04610	Complement and coagulation cascades	82	0	0	0	0	NA	NA	NA	NA	NA	NA	A2
map04611	Platelet activation	90	0	0	0	0	NA	NA	NA	NA	NA	NA	A2
map04612	Antigen processing and presentation	47	1	0	0	0	NA	NA	NA	NA	NA	NA	A2
map04614	Renin-angiotensin system	22	0	0	0	0	NA	NA	NA	NA	NA	NA	A2
map04620	Toll-like receptor signaling pathway	76	0	0	0	0	NA	NA	NA	NA	NA	NA	A2
map04622	RIG-I-like receptor signaling pathway	54	1	0	0	0	NA	NA	NA	NA	NA	NA	A2
map04623	Cytosolic DNA-sensing pathway	62	0	0	0	0	NA	NA	NA	NA	NA	NA	A2
map04624	Toll and Imd signaling pathway	57	0	0	0	0	NA	NA	NA	NA	NA	NA	A2
map04625	C-type lectin receptor signaling pathway	82	0	0	0	0	NA	NA	NA	NA	NA	NA	A2
map04630	JAK-STAT signaling pathway	143	0	0	0	0	NA	NA	NA	NA	NA	NA	A2
map04640	Hematopoietic cell lineage	80	0	0	0	0	NA	NA	NA	NA	NA	NA	A2
map04650	Natural killer cell mediated cytotoxicity	94	0	0	0	0	NA	NA	NA	NA	NA	NA	A2
map04657	IL-17 signaling pathway	80	1	0	0	0	NA	NA	NA	NA	NA	NA	A2
map04658	Th1 and Th2 cell differentiation	67	0	0	0	0	NA	NA	NA	NA	NA	NA	A2
map04659	Th17 cell differentiation	87	1	0	0	0	NA	NA	NA	NA	NA	NA	A2
map04660	T cell receptor signaling pathway	92	0	0	0	0	NA	NA	NA	NA	NA	NA	A2
map04662	B cell receptor signaling pathway	60	0	0	0	0	NA	NA	NA	NA	NA	NA	A2
map04664	Fc epsilon RI signaling pathway	47	0	0	0	0	NA	NA	NA	NA	NA	NA	A2
map04666	Fc gamma R-mediated phagocytosis	64	0	0	0	0	NA	NA	NA	NA	NA	NA	A2
map04668	TNF signaling pathway	94	0	0	0	0	NA	NA	NA	NA	NA	NA	A2
map04670	Leukocyte transendothelial migration	75	0	0	0	0	NA	NA	NA	NA	NA	NA	A2
map04672	Intestinal immune network for IgA production	37	0	0	0	0	NA	NA	NA	NA	NA	NA	A2
map04710	Circadian rhythm	28	0	0	0	0	NA	NA	NA	NA	NA	NA	A2
map04711	Circadian rhythm - fly	11	0	0	0	0	NA	NA	NA	NA	NA	NA	A2
map04712	Circadian rhythm - plant	28	0	0	0	0	NA	NA	NA	NA	NA	NA	A2
map04713	Circadian entrainment	79	0	0	0	0	NA	NA	NA	NA	NA	NA	A2
map04720	Long-term potentiation	43	0	0	0	0	NA	NA	NA	NA	NA	NA	A2
map04721	Synaptic vesicle cycle	55	0	0	0	0	NA	NA	NA	NA	NA	NA	A2
map04722	Neurotrophin signaling pathway	90	0	0	0	0	NA	NA	NA	NA	NA	NA	A2
map04724	Glutamatergic synapse	89	2	0	0	0	NA	NA	NA	NA	NA	NA	A2
map04725	Cholinergic synapse	90	0	0	0	0	NA	NA	NA	NA	NA	NA	A2
map04726	Serotonergic synapse	85	1	0	0	0	NA	NA	NA	NA	NA	NA	A2
map04728	Dopaminergic synapse	84	1	0	0	0	NA	NA	NA	NA	NA	NA	A2
map04730	Long-term depression	45	0	0	0	0	NA	NA	NA	NA	NA	NA	A2
map04740	Olfactory transduction	25	0	0	0	0	NA	NA	NA	NA	NA	NA	A2
map04742	Taste transduction	41	0	0	0	0	NA	NA	NA	NA	NA	NA	A2
map04744	Phototransduction	18	0	0	0	0	NA	NA	NA	NA	NA	NA	A2
map04745	Phototransduction - fly	18	0	0	0	0	NA	NA	NA	NA	NA	NA	A2
map04750	Inflammatory mediator regulation of TRP channels	68	0	0	0	0	NA	NA	NA	NA	NA	NA	A2
map04810	Regulation of actin cytoskeleton	172	0	0	0	0	NA	NA	NA	NA	NA	NA	A2
map04814	Motor proteins	113	0	0	0	0	NA	NA	NA	NA	NA	NA	A2
map04911	Insulin secretion	68	0	0	0	0	NA	NA	NA	NA	NA	NA	A2
map04912	GnRH signaling pathway	64	0	0	0	0	NA	NA	NA	NA	NA	NA	A2
map04913	Ovarian steroidogenesis	40	0	0	0	0	NA	NA	NA	NA	NA	NA	A2
map04914	Progesterone-mediated oocyte maturation	65	1	0	0	0	NA	NA	NA	NA	NA	NA	A2
map04915	Estrogen signaling pathway	77	1	0	0	0	NA	NA	NA	NA	NA	NA	A2
map04916	Melanogenesis	67	1	0	0	0	NA	NA	NA	NA	NA	NA	A2
map04917	Prolactin signaling pathway	57	1	0	0	0	NA	NA	NA	NA	NA	NA	A2
map04918	Thyroid hormone synthesis	53	2	0	0	0	NA	NA	NA	NA	NA	NA	A2
map04919	Thyroid hormone signaling pathway	91	0	0	0	0	NA	NA	NA	NA	NA	NA	A2
map04920	Adipocytokine signaling pathway	53	2	0	0	0	NA	NA	NA	NA	NA	NA	A2
map04921	Oxytocin signaling pathway	112	1	0	0	0	NA	NA	NA	NA	NA	NA	A2
map04923	Regulation of lipolysis in adipocytes	47	0	0	0	0	NA	NA	NA	NA	NA	NA	A2
map04924	Renin secretion	50	0	0	0	0	NA	NA	NA	NA	NA	NA	A2
map04925	Aldosterone synthesis and secretion	65	0	0	0	0	NA	NA	NA	NA	NA	NA	A2
map04926	Relaxin signaling pathway	96	0	0	0	0	NA	NA	NA	NA	NA	NA	A2
map04927	Cortisol synthesis and secretion	54	0	0	0	0	NA	NA	NA	NA	NA	NA	A2
map04928	Parathyroid hormone synthesis, secretion and action	85	1	0	0	0	NA	NA	NA	NA	NA	NA	A2
map04929	GnRH secretion	51	0	0	0	0	NA	NA	NA	NA	NA	NA	A2
map04930	Type II diabetes mellitus	37	1	0	0	0	NA	NA	NA	NA	NA	NA	A2
map04933	AGE-RAGE signaling pathway in diabetic complications	76	0	0	0	0	NA	NA	NA	NA	NA	NA	A2
map04934	Cushing syndrome	122	1	0	0	0	NA	NA	NA	NA	NA	NA	A2
map04935	Growth hormone synthesis, secretion and action	92	0	0	0	0	NA	NA	NA	NA	NA	NA	A2
map04940	Type I diabetes mellitus	25	2	0	0	0	NA	NA	NA	NA	NA	NA	A2
map04950	Maturity onset diabetes of the young	26	0	0	0	0	NA	NA	NA	NA	NA	NA	A2
map04960	Aldosterone-regulated sodium reabsorption	26	0	0	0	0	NA	NA	NA	NA	NA	NA	A2
map04961	Endocrine and other factor-regulated calcium reabsorption	33	0	0	0	0	NA	NA	NA	NA	NA	NA	A2
map04962	Vasopressin-regulated water reabsorption	33	0	0	0	0	NA	NA	NA	NA	NA	NA	A2
map04966	Collecting duct acid secretion	17	0	0	0	0	NA	NA	NA	NA	NA	NA	A2
map04970	Salivary secretion	64	1	0	0	0	NA	NA	NA	NA	NA	NA	A2
map04971	Gastric acid secretion	50	0	0	0	0	NA	NA	NA	NA	NA	NA	A2
map04972	Pancreatic secretion	69	1	0	0	0	NA	NA	NA	NA	NA	NA	A2
map04973	Carbohydrate digestion and absorption	22	1	0	0	0	NA	NA	NA	NA	NA	NA	A2
map04974	Protein digestion and absorption	66	1	0	0	0	NA	NA	NA	NA	NA	NA	A2
map04975	Fat digestion and absorption	28	1	0	0	0	NA	NA	NA	NA	NA	NA	A2
map04976	Bile secretion	62	0	0	0	0	NA	NA	NA	NA	NA	NA	A2
map04977	Vitamin digestion and absorption	23	0	0	0	0	NA	NA	NA	NA	NA	NA	A2
map04978	Mineral absorption	36	2	0	0	0	NA	NA	NA	NA	NA	NA	A2
map04979	Cholesterol metabolism	50	1	0	0	0	NA	NA	NA	NA	NA	NA	A2
map05030	Cocaine addiction	39	1	0	0	0	NA	NA	NA	NA	NA	NA	A2
map05031	Amphetamine addiction	46	1	0	0	0	NA	NA	NA	NA	NA	NA	A2
map05032	Morphine addiction	64	0	0	0	0	NA	NA	NA	NA	NA	NA	A2
map05033	Nicotine addiction	27	0	0	0	0	NA	NA	NA	NA	NA	NA	A2
map05100	Bacterial invasion of epithelial cells	76	0	0	0	0	NA	NA	NA	NA	NA	NA	A2
map05110	Vibrio cholerae infection	49	0	0	0	0	NA	NA	NA	NA	NA	NA	A2
map05130	Pathogenic Escherichia coli infection	152	1	0	0	0	NA	NA	NA	NA	NA	NA	A2
map05133	Pertussis	79	2	0	0	0	NA	NA	NA	NA	NA	NA	A2
map05135	Yersinia infection	122	0	0	0	0	NA	NA	NA	NA	NA	NA	A2
map05140	Leishmaniasis	59	1	0	0	0	NA	NA	NA	NA	NA	NA	A2
map05142	Chagas disease	85	1	0	0	0	NA	NA	NA	NA	NA	NA	A2
map05143	African trypanosomiasis	41	1	0	0	0	NA	NA	NA	NA	NA	NA	A2
map05144	Malaria	67	0	0	0	0	NA	NA	NA	NA	NA	NA	A2
map05145	Toxoplasmosis	95	0	0	0	0	NA	NA	NA	NA	NA	NA	A2
map05146	Amoebiasis	87	2	0	0	0	NA	NA	NA	NA	NA	NA	A2
map05150	Staphylococcus aureus infection	74	0	0	0	0	NA	NA	NA	NA	NA	NA	A2
map05160	Hepatitis C	112	1	0	0	0	NA	NA	NA	NA	NA	NA	A2
map05161	Hepatitis B	132	1	0	0	0	NA	NA	NA	NA	NA	NA	A2
map05162	Measles	117	1	0	0	0	NA	NA	NA	NA	NA	NA	A2
map05163	Human cytomegalovirus infection	192	0	0	0	0	NA	NA	NA	NA	NA	NA	A2
map05164	Influenza A	128	1	0	0	0	NA	NA	NA	NA	NA	NA	A2
map05165	Human papillomavirus infection	231	2	0	0	0	NA	NA	NA	NA	NA	NA	A2
map05166	Human T-cell leukemia virus 1 infection	191	2	0	0	0	NA	NA	NA	NA	NA	NA	A2
map05168	Herpes simplex virus 1 infection	148	1	0	0	0	NA	NA	NA	NA	NA	NA	A2
map05169	Epstein-Barr virus infection	172	0	0	0	0	NA	NA	NA	NA	NA	NA	A2
map05170	Human immunodeficiency virus 1 infection	163	0	0	0	0	NA	NA	NA	NA	NA	NA	A2
map05202	Transcriptional misregulation in cancer	162	1	0	0	0	NA	NA	NA	NA	NA	NA	A2
map05204	Chemical carcinogenesis - DNA adducts	29	1	0	0	0	NA	NA	NA	NA	NA	NA	A2
map05205	Proteoglycans in cancer	165	1	0	0	0	NA	NA	NA	NA	NA	NA	A2
map05206	MicroRNAs in cancer	245	1	0	0	0	NA	NA	NA	NA	NA	NA	A2
map05207	Chemical carcinogenesis - receptor activation	129	2	0	0	0	NA	NA	NA	NA	NA	NA	A2
map05210	Colorectal cancer	72	0	0	0	0	NA	NA	NA	NA	NA	NA	A2
map05211	Renal cell carcinoma	56	1	0	0	0	NA	NA	NA	NA	NA	NA	A2
map05212	Pancreatic cancer	63	0	0	0	0	NA	NA	NA	NA	NA	NA	A2
map05213	Endometrial cancer	45	0	0	0	0	NA	NA	NA	NA	NA	NA	A2
map05214	Glioma	54	0	0	0	0	NA	NA	NA	NA	NA	NA	A2
map05215	Prostate cancer	81	1	0	0	0	NA	NA	NA	NA	NA	NA	A2
map05216	Thyroid cancer	34	0	0	0	0	NA	NA	NA	NA	NA	NA	A2
map05217	Basal cell carcinoma	48	0	0	0	0	NA	NA	NA	NA	NA	NA	A2
map05218	Melanoma	50	0	0	0	0	NA	NA	NA	NA	NA	NA	A2
map05219	Bladder cancer	38	1	0	0	0	NA	NA	NA	NA	NA	NA	A2
map05220	Chronic myeloid leukemia	63	0	0	0	0	NA	NA	NA	NA	NA	NA	A2
map05221	Acute myeloid leukemia	57	0	0	0	0	NA	NA	NA	NA	NA	NA	A2
map05222	Small cell lung cancer	74	0	0	0	0	NA	NA	NA	NA	NA	NA	A2
map05223	Non-small cell lung cancer	60	0	0	0	0	NA	NA	NA	NA	NA	NA	A2
map05224	Breast cancer	105	0	0	0	0	NA	NA	NA	NA	NA	NA	A2
map05225	Hepatocellular carcinoma	116	2	0	0	0	NA	NA	NA	NA	NA	NA	A2
map05226	Gastric cancer	108	0	0	0	0	NA	NA	NA	NA	NA	NA	A2
map05231	Choline metabolism in cancer	61	1	0	0	0	NA	NA	NA	NA	NA	NA	A2
map05235	PD-L1 expression and PD-1 checkpoint pathway in cancer	73	0	0	0	0	NA	NA	NA	NA	NA	NA	A2
map05310	Asthma	20	0	0	0	0	NA	NA	NA	NA	NA	NA	A2
map05320	Autoimmune thyroid disease	25	0	0	0	0	NA	NA	NA	NA	NA	NA	A2
map05321	Inflammatory bowel disease	54	0	0	0	0	NA	NA	NA	NA	NA	NA	A2
map05323	Rheumatoid arthritis	67	0	0	0	0	NA	NA	NA	NA	NA	NA	A2
map05330	Allograft rejection	22	0	0	0	0	NA	NA	NA	NA	NA	NA	A2
map05332	Graft-versus-host disease	22	0	0	0	0	NA	NA	NA	NA	NA	NA	A2
map05340	Primary immunodeficiency	37	2	0	0	0	NA	NA	NA	NA	NA	NA	A2
map05410	Hypertrophic cardiomyopathy	79	0	0	0	0	NA	NA	NA	NA	NA	NA	A2
map05412	Arrhythmogenic right ventricular cardiomyopathy	68	0	0	0	0	NA	NA	NA	NA	NA	NA	A2
map05414	Dilated cardiomyopathy	87	0	0	0	0	NA	NA	NA	NA	NA	NA	A2
map05416	Viral myocarditis	39	0	0	0	0	NA	NA	NA	NA	NA	NA	A2
map00720	Carbon fixation pathways in prokaryotes	117	59	0	0	0	1.59081	-3.10048	0.918028	5.11018	0.001	0.0155	A3
map02040	Flagellar assembly	55	44	0	0	0	-7.13491	-2.66075	0.916694	-4.88075	0.001	0.0155	A3
map00633	Nitrotoluene degradation	22	9	0	0	0	2.224	-1.26017	0.904261	3.85306	0.001	0.0155	A3
map00260	Glycine, serine and threonine metabolism	109	54	0	0	0	-6.29213	-3.02881	0.87701	-3.72096	0.001	0.0155	A3
map03020	RNA polymerase	66	14	0	0	0	1.70049	-1.52491	0.882859	3.65335	0.001	0.0155	A3
map00910	Nitrogen metabolism	68	38	0	0	0	0.686559	-2.52546	0.905415	3.54757	0.001	0.0155	A3
map05171	Coronavirus disease - COVID-19	219	25	0	0	0	1.0944	-2.04877	0.895844	3.50861	0.001	0.0155	A3
map01212	Fatty acid metabolism	84	26	0	0	0	-4.93275	-2.07235	0.866958	-3.29936	0.001	0.0155	A3
map00970	Aminoacyl-tRNA biosynthesis	66	31	0	0	0	-5.19828	-2.24465	0.922821	-3.20065	0.001	0.0155	A3
map00780	Biotin metabolism	24	12	0	0	0	-4.22528	-1.38052	0.888822	-3.20059	0.001	0.0155	A3
map01110	Biosynthesis of secondary metabolites	2116	415	0	0	0	-10.9069	-8.29938	0.835375	-3.12133	0.002	0.0265714	A3
map00785	Lipoic acid metabolism	31	18	0	0	0	-4.58528	-1.77566	0.906548	-3.09925	0.001	0.0155	A3
map03050	Proteasome	49	3	0	0	0	1.91203	-0.68442	0.892312	2.9098	0.004	0.0465	A3
map05152	Tuberculosis	131	4	0	0	0	1.77065	-0.805209	0.924187	2.78716	0.001	0.0155	A3
map05134	Legionellosis	69	8	0	0	0	1.27323	-1.11869	0.891675	2.6825	0.002	0.0265714	A3
map02020	Two-component system	499	156	0	0	0	-7.44442	-5.09596	0.89745	-2.61681	0.005	0.0516667	A3
map00061	Fatty acid biosynthesis	39	17	0	0	0	-4.01141	-1.68998	0.900112	-2.57904	0.005	0.0516667	A3
map05203	Viral carcinogenesis	174	5	0	0	0	1.4712	-0.896593	0.926824	2.55474	0.011	0.0757778	A3
map04068	FoxO signaling pathway	102	3	0	0	0	-2.92193	-0.702553	0.89444	-2.48131	0.004	0.0465	A3
map03022	Basal transcription factors	36	4	0	0	0	1.40001	-0.789488	0.884924	2.47423	0.008	0.0727826	A3
map02060	Phosphotransferase system (PTS)	72	19	0	0	0	0.444152	-1.79962	0.925347	2.42479	0.007	0.0685263	A3
map00650	Butanoate metabolism	114	45	0	0	0	-0.526284	-2.7083	0.913875	2.38765	0.01	0.0744	A3
map00400	Phenylalanine, tyrosine and tryptophan biosynthesis	74	30	0	0	0	-4.34825	-2.22065	0.93006	-2.2876	0.009	0.0727826	A3
map05017	Spinocerebellar ataxia	116	4	0	0	0	1.31152	-0.792329	0.919916	2.287	0.02	0.11625	A3
map00362	Benzoate degradation	106	47	0	0	0	-4.83777	-2.78132	0.902062	-2.27973	0.01	0.0744	A3
map00907	Pinene, camphor and geraniol degradation	25	8	0	0	0	-3.19109	-1.11827	0.920009	-2.25305	0.009	0.0727826	A3
map01523	Antifolate resistance	26	4	0	0	0	-2.71116	-0.807468	0.884097	-2.15326	0.011	0.0757778	A3
map00360	Phenylalanine metabolism	74	26	0	0	0	-3.99467	-2.07276	0.897406	-2.14163	0.016	0.096	A3
map01230	Biosynthesis of amino acids	238	149	0	0	0	-6.84398	-4.99952	0.866295	-2.12914	0.014	0.0897931	A3
map04016	MAPK signaling pathway - plant	54	3	0	0	0	-2.66628	-0.723346	0.915774	-2.12163	0.009	0.0727826	A3
map00380	Tryptophan metabolism	80	19	0	0	0	-3.64732	-1.80478	0.879186	-2.09573	0.014	0.0897931	A3
map05111	Biofilm formation - Vibrio cholerae	106	32	0	0	0	-4.18741	-2.3252	0.908397	-2.04999	0.015	0.093	A3
map00440	Phosphonate and phosphinate metabolism	44	4	0	0	0	1	-0.821429	0.894131	2.03709	0.035	0.155	A3
map04922	Glucagon signaling pathway	57	8	0	0	0	-2.96026	-1.12382	0.914394	-2.00837	0.025	0.136765	A3
map00020	Citrate cycle (TCA cycle)	67	41	0	0	0	-0.880208	-2.6057	0.879907	1.96099	0.034	0.155	A3
map05415	Diabetic cardiomyopathy	160	14	0	0	0	-3.23122	-1.49421	0.915963	-1.89637	0.025	0.136765	A3
map01250	Biosynthesis of nucleotide sugars	211	56	0	0	0	-4.71841	-3.01687	0.917025	-1.85549	0.035	0.155	A3
map00280	Valine, leucine and isoleucine degradation	69	33	0	0	0	-4.041	-2.37209	0.914146	-1.82565	0.031	0.155	A3
map00480	Glutathione metabolism	57	17	0	0	0	-3.25822	-1.66371	0.880625	-1.81066	0.034	0.155	A3
map00401	Novobiocin biosynthesis	30	5	0	0	0	-2.54199	-0.897097	0.92014	-1.78766	0.034	0.155	A3
map03440	Homologous recombination	72	21	0	0	0	-3.46432	-1.89504	0.878815	-1.78568	0.034	0.155	A3
map03018	RNA degradation	79	22	0	0	0	-0.283905	-1.92264	0.926736	1.76829	0.038	0.161739	A3
map05208	Chemical carcinogenesis - reactive oxygen species	175	12	0	0	0	-2.97935	-1.42075	0.889413	-1.75239	0.039	0.161739	A3
map05230	Central carbon metabolism in cancer	49	8	0	0	0	-2.73623	-1.12074	0.931809	-1.73371	0.04	0.161739	A3
map00625	Chloroalkane and chloroalkene degradation	43	9	0	0	0	0.361788	-1.21199	0.909335	1.73069	0.047	0.178408	A3
map00333	Prodigiosin biosynthesis	20	3	0	0	0	-2.32383	-0.740378	0.915543	-1.72953	0.035	0.155	A3
map00310	Lysine degradation	98	18	0	0	0	-3.20702	-1.73215	0.862895	-1.70921	0.046	0.17825	A3
map00640	Propanoate metabolism	97	45	0	0	0	-1.18622	-2.72781	0.917676	1.67989	0.049	0.18228	A3
map04151	PI3K-Akt signaling pathway	268	3	0	0	0	-2.17449	-0.685638	0.888066	-1.6765	0.04	0.161739	A3
map00195	Photosynthesis	63	16	0	0	0	-0.194017	-1.65548	0.906322	1.61252	0.055	0.189382	A3
map00540	Lipopolysaccharide biosynthesis	62	29	0	0	0	-3.59038	-2.1782	0.887467	-1.59125	0.059	0.192526	A3
map00071	Fatty acid degradation	59	17	0	0	0	-3.11922	-1.67189	0.910198	-1.59013	0.044	0.174128	A3
map00270	Cysteine and methionine metabolism	125	49	0	0	0	-4.21416	-2.81743	0.881214	-1.58501	0.055	0.189382	A3
map01240	Biosynthesis of cofactors	375	164	0	0	0	-6.61704	-5.22524	0.881118	-1.57958	0.067	0.201	A3
map01502	Vancomycin resistance	22	6	0	0	0	-2.41825	-0.984861	0.909991	-1.57517	0.054	0.189382	A3
map00627	Aminobenzoate degradation	89	15	0	0	0	-2.93883	-1.57014	0.879287	-1.55659	0.052	0.189382	A3
map04112	Cell cycle - Caulobacter	31	19	0	0	0	-3.12022	-1.75498	0.879793	-1.55178	0.056	0.189382	A3
map00680	Methane metabolism	195	62	0	0	0	-1.84598	-3.23949	0.89935	1.54946	0.066	0.201	A3
map00300	Lysine biosynthesis	48	22	0	0	0	-0.602368	-1.95274	0.873771	1.54545	0.059	0.192526	A3
map01524	Platinum drug resistance	46	3	0	0	0	-2.10152	-0.717302	0.91232	-1.51725	0.067	0.201	A3
map00040	Pentose and glucuronate interconversions	89	23	0	0	0	-0.602986	-1.97334	0.911634	1.50319	0.063	0.201	A3
map00710	Carbon fixation in photosynthetic organisms	36	22	0	0	0	-3.24437	-1.9088	0.89387	-1.49414	0.065	0.201	A3
map00230	Purine metabolism	220	73	0	0	0	-4.77955	-3.48372	0.898799	-1.44174	0.084	0.235235	A3
map00250	Alanine, aspartate and glutamate metabolism	70	33	0	0	0	-3.6861	-2.36484	0.919092	-1.43756	0.071	0.209619	A3
map04066	HIF-1 signaling pathway	76	8	0	0	0	-2.48006	-1.15947	0.923476	-1.43002	0.075	0.217969	A3
map00621	Dioxin degradation	31	5	0	0	0	-2.1959	-0.929778	0.923554	-1.37093	0.086	0.235235	A3
map00760	Nicotinate and nicotinamide metabolism	95	24	0	0	0	-3.20956	-1.99418	0.90459	-1.34356	0.102	0.2635	A3
map00340	Histidine metabolism	47	18	0	0	0	-2.93137	-1.7289	0.900608	-1.33518	0.078	0.2232	A3
map00860	Porphyrin metabolism	139	43	0	0	0	-3.87644	-2.70934	0.888319	-1.31382	0.094	0.249771	A3
map02025	Biofilm formation - Pseudomonas aeruginosa	90	38	0	0	0	-3.74859	-2.54058	0.921138	-1.31143	0.091	0.245304	A3
map00405	Phenazine biosynthesis	16	3	0	0	0	-1.89343	-0.695956	0.915817	-1.30755	0.101	0.2635	A3
map05010	Alzheimer disease	300	12	0	0	0	-2.54632	-1.3963	0.908603	-1.2657	0.085	0.235235	A3
map01120	Microbial metabolism in diverse environments	1281	392	0	0	0	-6.99976	-8.08196	0.881471	1.22772	0.11	0.280274	A3
map00190	Oxidative phosphorylation	223	66	0	0	0	-2.25696	-3.3323	0.898692	1.19656	0.119	0.29295	A3
map00960	Tropane, piperidine and pyridine alkaloid biosynthesis	33	4	0	0	0	-1.91456	-0.850373	0.900739	-1.18146	0.124	0.29295	A3
map00053	Ascorbate and aldarate metabolism	62	17	0	0	0	-0.648939	-1.70662	0.897028	1.1791	0.126	0.29295	A3
map00350	Tyrosine metabolism	84	25	0	0	0	-3.11505	-2.02293	0.927976	-1.17688	0.125	0.29295	A3
map03430	Mismatch repair	44	19	0	0	0	-2.81524	-1.77901	0.892729	-1.16073	0.13	0.298519	A3
map00670	One carbon pool by folate	42	13	0	0	0	-2.54867	-1.49087	0.926135	-1.14217	0.125	0.29295	A3
map00623	Toluene degradation	46	7	0	0	0	-0.0995054	-1.09626	0.874856	1.13933	0.137	0.307786	A3
map01501	beta-Lactam resistance	112	14	0	0	0	-0.549506	-1.53834	0.887837	1.11375	0.126	0.29295	A3
map04214	Apoptosis - fly	56	3	0	0	0	-1.71946	-0.724745	0.896703	-1.1093	0.12	0.29295	A3
map00999	Biosynthesis of various plant secondary metabolites	73	4	0	0	0	0.223859	-0.809951	0.934229	1.10659	0.143	0.312818	A3
map00620	Pyruvate metabolism	133	65	0	0	0	-2.25326	-3.27398	0.92434	1.10427	0.138	0.307786	A3
map05130	Pathogenic Escherichia coli infection	152	3	0	0	0	-1.71946	-0.719705	0.915707	-1.09178	0.139	0.307786	A3
map00410	beta-Alanine metabolism	46	15	0	0	0	-2.57508	-1.61043	0.902004	-1.06946	0.157	0.320901	A3
map00740	Riboflavin metabolism	54	14	0	0	0	-0.635167	-1.58852	0.91079	1.04673	0.147	0.312818	A3
map00240	Pyrimidine metabolism	111	53	0	0	0	-2.00561	-2.97681	0.927958	1.0466	0.145	0.312818	A3
map00051	Fructose and mannose metabolism	112	39	0	0	0	-1.5558	-2.51617	0.918698	1.04536	0.148	0.312818	A3
map05200	Pathways in cancer	417	4	0	0	0	-1.81997	-0.815395	0.970076	-1.03556	0.166	0.327288	A3
map00361	Chlorocyclohexane and chlorobenzene degradation	41	7	0	0	0	-0.0995054	-1.07365	0.942693	1.03336	0.153	0.318267	A3
map04621	NOD-like receptor signaling pathway	145	3	0	0	0	0.182692	-0.734201	0.917535	0.9993	0.177	0.327288	A3
map04964	Proximal tubule bicarbonate reclamation	14	3	0	0	0	-1.60767	-0.731718	0.884129	-0.99075	0.18	0.327288	A3
map03420	Nucleotide excision repair	61	12	0	0	0	-2.35877	-1.48736	0.896138	-0.972411	0.154	0.318267	A3
map05022	Pathways of neurodegeneration - multiple diseases	368	18	0	0	0	-2.53051	-1.65323	0.913834	-0.959998	0.176	0.327288	A3
map05020	Prion disease	209	11	0	0	0	-2.1636	-1.27419	0.928105	-0.958312	0.167	0.327288	A3
map00330	Arginine and proline metabolism	107	38	0	0	0	-3.36119	-2.50558	0.899582	-0.951124	0.179	0.327288	A3
map03070	Bacterial secretion system	74	36	0	0	0	-3.32176	-2.45887	0.90979	-0.948443	0.178	0.327288	A3
map00450	Selenocompound metabolism	33	15	0	0	0	-2.41813	-1.57624	0.896599	-0.93898	0.182	0.327288	A3
map04260	Cardiac muscle contraction	67	3	0	0	0	-1.60644	-0.748379	0.92203	-0.93062	0.177	0.327288	A3
map00950	Isoquinoline alkaloid biosynthesis	63	4	0	0	0	-1.68269	-0.843142	0.902482	-0.930262	0.179	0.327288	A3
map02026	Biofilm formation - Escherichia coli	61	23	0	0	0	-2.80742	-1.94784	0.937971	-0.91642	0.179	0.327288	A3
map00500	Starch and sucrose metabolism	106	30	0	0	0	-1.3673	-2.17183	0.907092	0.88694	0.175	0.327288	A3
map04714	Thermogenesis	188	13	0	0	0	-2.23204	-1.43682	0.896768	-0.886755	0.2	0.344444	A3
map00791	Atrazine degradation	16	5	0	0	0	-0.154467	-0.945473	0.899803	0.879088	0.188	0.33028	A3
map00630	Glyoxylate and dicarboxylate metabolism	104	59	0	0	0	-3.9575	-3.17078	0.896255	-0.877785	0.183	0.327288	A3
map03008	Ribosome biogenesis in eukaryotes	83	6	0	0	0	-0.16164	-0.951866	0.907351	0.870915	0.19	0.33028	A3
map00983	Drug metabolism - other enzymes	32	13	0	0	0	-2.26157	-1.49503	0.890123	-0.861163	0.211	0.356782	A3
map01503	Cationic antimicrobial peptide (CAMP) resistance	54	15	0	0	0	-0.873423	-1.58061	0.843887	0.838015	0.189	0.33028	A3
map05014	Amyotrophic lateral sclerosis	280	14	0	0	0	-2.26286	-1.54259	0.898089	-0.802002	0.206	0.351523	A3
map00561	Glycerolipid metabolism	91	15	0	0	0	-0.910709	-1.60616	0.892562	0.779165	0.213	0.356919	A3
map04213	Longevity regulating pathway - multiple species	58	4	0	0	0	-1.45219	-0.740446	0.933849	-0.762166	0.229	0.374884	A3
map00470	D-Amino acid metabolism	55	16	0	0	0	-2.29766	-1.60891	0.906605	-0.759702	0.229	0.374884	A3
map00730	Thiamine metabolism	36	13	0	0	0	-0.846396	-1.51963	0.931629	0.722639	0.246	0.374884	A3
map00626	Naphthalene degradation	29	5	0	0	0	-0.265138	-0.885857	0.86162	0.720409	0.24	0.374884	A3
map00550	Peptidoglycan biosynthesis	53	19	0	0	0	-2.38019	-1.75572	0.871567	-0.716487	0.249	0.374884	A3
map05016	Huntington disease	229	14	0	0	0	-2.2161	-1.56948	0.904613	-0.714802	0.245	0.374884	A3
map01220	Degradation of aromatic compounds	215	35	0	0	0	-2.98064	-2.36408	0.862705	-0.714677	0.236	0.374884	A3
map00624	Polycyclic aromatic hydrocarbon degradation	43	3	0	0	0	-1.34727	-0.7167	0.887314	-0.71065	0.254	0.374884	A3
map02024	Quorum sensing	283	60	0	0	0	-3.87772	-3.23318	0.909014	-0.709063	0.242	0.374884	A3
map04070	Phosphatidylinositol signaling system	55	3	0	0	0	-1.38046	-0.721634	0.936742	-0.703316	0.251	0.374884	A3
map00982	Drug metabolism - cytochrome P450	25	4	0	0	0	-1.45219	-0.836781	0.901128	-0.682935	0.259	0.374884	A3
map04210	Apoptosis	110	4	0	0	0	-1.42081	-0.809795	0.899283	-0.679447	0.272	0.383273	A3
map02030	Bacterial chemotaxis	26	22	0	0	0	-2.49981	-1.88805	0.90263	-0.677757	0.256	0.374884	A3
map00643	Styrene degradation	25	13	0	0	0	-2.06733	-1.46361	0.894509	-0.674907	0.251	0.374884	A3
map05120	Epithelial cell signaling in Helicobacter pylori infection	91	4	0	0	0	-1.45038	-0.846308	0.90368	-0.66846	0.257	0.374884	A3
map01200	Carbon metabolism	365	169	0	0	0	-4.73163	-5.34012	0.910334	0.66843	0.247	0.374884	A3
map00930	Caprolactam degradation	22	4	0	0	0	-1.40071	-0.789006	0.916732	-0.667262	0.269	0.381939	A3
map00980	Metabolism of xenobiotics by cytochrome P450	34	4	0	0	0	-1.45219	-0.845413	0.915886	-0.662506	0.26	0.374884	A3
map00261	Monobactam biosynthesis	28	11	0	0	0	-1.94174	-1.34561	0.915359	-0.651254	0.247	0.374884	A3
map04723	Retrograde endocannabinoid signaling	119	3	0	0	0	-0.150579	-0.725967	0.900887	0.638689	0.263	0.376292	A3
map05133	Pertussis	79	3	0	0	0	-1.28111	-0.705769	0.919174	-0.625933	0.279	0.384309	A3
map00520	Amino sugar and nucleotide sugar metabolism	156	51	0	0	0	-3.56041	-2.98173	0.93267	-0.62046	0.277	0.384309	A3
map03010	Ribosome	143	79	0	0	0	-3.0974	-3.63739	0.881694	0.612449	0.281	0.384309	A3
map01232	Nucleotide metabolism	123	54	0	0	0	-3.51888	-2.99027	0.878591	-0.601655	0.256	0.374884	A3
map00220	Arginine biosynthesis	60	29	0	0	0	-2.68457	-2.15598	0.904268	-0.584545	0.279	0.384309	A3
map03410	Base excision repair	52	18	0	0	0	-1.2196	-1.70371	0.907922	0.533205	0.289	0.392365	A3
map02010	ABC transporters	515	161	0	0	0	-4.70098	-5.16532	0.872822	0.531999	0.304	0.406791	A3
map00750	Vitamin B6 metabolism	24	8	0	0	0	-0.707767	-1.18504	0.901724	0.529285	0.303	0.406791	A3
map00920	Sulfur metabolism	109	42	0	0	0	-2.21615	-2.64312	0.860178	0.496375	0.312	0.412606	A3
map03060	Protein export	39	16	0	0	0	-1.18418	-1.61899	0.894447	0.486122	0.321	0.414625	A3
map00564	Glycerophospholipid metabolism	115	26	0	0	0	-2.54357	-2.10661	0.904299	-0.483204	0.319	0.414625	A3
map00660	C5-Branched dibasic acid metabolism	29	11	0	0	0	-1.81	-1.35414	0.946977	-0.481379	0.33	0.420411	A3
map00562	Inositol phosphate metabolism	76	5	0	0	0	-1.34557	-0.901864	0.924269	-0.480062	0.315	0.412606	A3
map04936	Alcoholic liver disease	105	4	0	0	0	-1.24324	-0.806829	0.911466	-0.478799	0.327	0.419462	A3
map05167	Kaposi sarcoma-associated herpesvirus infection	169	5	0	0	0	-1.31295	-0.89706	0.896074	-0.464125	0.337	0.423527	A3
map04152	AMPK signaling pathway	85	5	0	0	0	-1.36947	-0.949156	0.916365	-0.458674	0.349	0.427066	A3
map04932	Non-alcoholic fatty liver disease	127	8	0	0	0	-1.60921	-1.18704	0.931835	-0.453052	0.342	0.426926	A3
map00523	Polyketide sugar unit biosynthesis	59	4	0	0	0	-0.425532	-0.817205	0.864783	0.452915	0.315	0.412606	A3
map00790	Folate biosynthesis	84	28	0	0	0	-2.54656	-2.14237	0.910185	-0.444069	0.336	0.423527	A3
map01210	2-Oxocarboxylic acid metabolism	82	32	0	0	0	-2.65438	-2.27952	0.914486	-0.409921	0.361	0.435485	A3
map00622	Xylene degradation	34	8	0	0	0	-1.51862	-1.14343	0.916993	-0.409154	0.357	0.434	A3
map04141	Protein processing in endoplasmic reticulum	144	5	0	0	0	-0.533014	-0.887686	0.939769	0.377403	0.346	0.427066	A3
map05131	Shigellosis	205	7	0	0	0	-1.36162	-1.02944	0.906039	-0.366628	0.377	0.435485	A3
map05417	Lipid and atherosclerosis	160	5	0	0	0	-1.26862	-0.946517	0.880739	-0.365713	0.364	0.435485	A3
map00460	Cyanoamino acid metabolism	36	9	0	0	0	-0.930268	-1.25103	0.88397	0.36286	0.349	0.427066	A3
map01053	Biosynthesis of siderophore group nonribosomal peptides	36	3	0	0	0	-0.3849	-0.71038	0.900945	0.361264	0.375	0.435485	A3
map04146	Peroxisome	74	7	0	0	0	-1.37329	-1.05964	0.889518	-0.352602	0.387	0.435485	A3
map00290	Valine, leucine and isoleucine biosynthesis	19	15	0	0	0	-1.8922	-1.57801	0.931015	-0.337471	0.383	0.435485	A3
map00130	Ubiquinone and other terpenoid-quinone biosynthesis	59	17	0	0	0	-2.0089	-1.68413	0.965673	-0.33631	0.37	0.435485	A3
map04137	Mitophagy - animal	61	4	0	0	0	-1.13459	-0.82997	0.918165	-0.331771	0.381	0.435485	A3
map04931	Insulin resistance	74	3	0	0	0	-0.973051	-0.667912	0.925424	-0.329728	0.391	0.435485	A3
map00430	Taurine and hypotaurine metabolism	29	9	0	0	0	-1.49958	-1.20081	0.949691	-0.314599	0.382	0.435485	A3
map04120	Ubiquitin mediated proteolysis	133	4	0	0	0	-1.13459	-0.851554	0.930578	-0.304152	0.391	0.435485	A3
map04212	Longevity regulating pathway - worm	57	7	0	0	0	-0.759012	-1.02925	0.894328	0.302169	0.369	0.435485	A3
map05012	Parkinson disease	209	16	0	0	0	-1.95005	-1.68232	0.911637	-0.29368	0.38	0.435485	A3
map04910	Insulin signaling pathway	88	5	0	0	0	-1.11294	-0.855048	0.913997	-0.282157	0.397	0.439536	A3
map04626	Plant-pathogen interaction	86	5	0	0	0	-0.61505	-0.869776	0.932572	0.273143	0.39	0.435485	A3
map00521	Streptomycin biosynthesis	21	9	0	0	0	-1.45763	-1.24081	0.932508	-0.232511	0.415	0.456746	A3
map01040	Biosynthesis of unsaturated fatty acids	32	5	0	0	0	-0.712923	-0.910267	0.90332	0.218465	0.424	0.461193	A3
map00900	Terpenoid backbone biosynthesis	63	22	0	0	0	-2.11531	-1.91695	0.935321	-0.212075	0.433	0.462862	A3
map03030	DNA replication	60	23	0	0	0	-2.12999	-1.94481	0.906846	-0.204203	0.437	0.464469	A3
map00541	O-Antigen nucleotide sugar biosynthesis	99	26	0	0	0	-2.31176	-2.12548	0.941652	-0.197824	0.43	0.462862	A3
map04122	Sulfur relay system	29	18	0	0	0	-1.54585	-1.70221	0.896502	0.174407	0.424	0.461193	A3
map00010	Glycolysis / Gluconeogenesis	106	58	0	0	0	-3.19251	-3.05445	0.869536	-0.158772	0.444	0.469227	A3
map00052	Galactose metabolism	78	18	0	0	0	-1.84091	-1.73907	0.920449	-0.110639	0.447	0.469729	A3
map03320	PPAR signaling pathway	63	8	0	0	0	-1.08034	-1.16786	0.891146	0.0982132	0.433	0.462862	A3
map04217	Necroptosis	96	5	0	0	0	-0.953305	-0.880465	0.910403	-0.0800082	0.482	0.495659	A3
map00543	Exopolysaccharide biosynthesis	73	10	0	0	0	-1.26181	-1.32823	0.894868	0.0742283	0.459	0.479629	A3
map00770	Pantothenate and CoA biosynthesis	45	23	0	0	0	-1.98608	-1.93558	0.883047	-0.0571938	0.485	0.495659	A3
map00830	Retinol metabolism	50	3	0	0	0	-0.727192	-0.683125	0.914092	-0.0482088	0.525	0.525	A3
map05034	Alcoholism	86	3	0	0	0	-0.7698	-0.73381	0.899381	-0.0400168	0.483	0.495659	A3
map00030	Pentose phosphate pathway	88	45	0	0	0	-2.72041	-2.75142	0.91734	0.0337969	0.482	0.495659	A3
map05132	Salmonella infection	217	6	0	0	0	-1.08666	-1.0638	0.895264	-0.0255362	0.495	0.503115	A3
map05418	Fluid shear stress and atherosclerosis	99	4	0	0	0	-0.856871	-0.840655	0.909867	-0.0178232	0.512	0.517565	A3
map00364	Fluorobenzoate degradation	18	4	0	0	0	-0.848425	-0.837853	0.878685	-0.0120319	0.52	0.522811	A3
map00062	Fatty acid elongation	24	0	0	0	0	NA	NA	NA	NA	NA	NA	A3
map00073	Cutin, suberine and wax biosynthesis	14	0	0	0	0	NA	NA	NA	NA	NA	NA	A3
map00100	Steroid biosynthesis	34	0	0	0	0	NA	NA	NA	NA	NA	NA	A3
map00120	Primary bile acid biosynthesis	18	0	0	0	0	NA	NA	NA	NA	NA	NA	A3
map00121	Secondary bile acid biosynthesis	15	1	0	0	0	NA	NA	NA	NA	NA	NA	A3
map00140	Steroid hormone biosynthesis	47	0	0	0	0	NA	NA	NA	NA	NA	NA	A3
map00196	Photosynthesis - antenna proteins	42	0	0	0	0	NA	NA	NA	NA	NA	NA	A3
map00232	Caffeine metabolism	16	1	0	0	0	NA	NA	NA	NA	NA	NA	A3
map00253	Tetracycline biosynthesis	17	0	0	0	0	NA	NA	NA	NA	NA	NA	A3
map00254	Aflatoxin biosynthesis	20	0	0	0	0	NA	NA	NA	NA	NA	NA	A3
map00311	Penicillin and cephalosporin biosynthesis	16	0	0	0	0	NA	NA	NA	NA	NA	NA	A3
map00331	Clavulanic acid biosynthesis	5	0	0	0	0	NA	NA	NA	NA	NA	NA	A3
map00332	Carbapenem biosynthesis	19	2	0	0	0	NA	NA	NA	NA	NA	NA	A3
map00363	Bisphenol degradation	2	0	0	0	0	NA	NA	NA	NA	NA	NA	A3
map00365	Furfural degradation	8	1	0	0	0	NA	NA	NA	NA	NA	NA	A3
map00402	Benzoxazinoid biosynthesis	8	0	0	0	0	NA	NA	NA	NA	NA	NA	A3
map00403	Indole diterpene alkaloid biosynthesis	13	0	0	0	0	NA	NA	NA	NA	NA	NA	A3
map00404	Staurosporine biosynthesis	40	0	0	0	0	NA	NA	NA	NA	NA	NA	A3
map00510	N-Glycan biosynthesis	48	2	0	0	0	NA	NA	NA	NA	NA	NA	A3
map00511	Other glycan degradation	22	0	0	0	0	NA	NA	NA	NA	NA	NA	A3
map00512	Mucin type O-glycan biosynthesis	15	0	0	0	0	NA	NA	NA	NA	NA	NA	A3
map00513	Various types of N-glycan biosynthesis	55	0	0	0	0	NA	NA	NA	NA	NA	NA	A3
map00514	Other types of O-glycan biosynthesis	31	0	0	0	0	NA	NA	NA	NA	NA	NA	A3
map00515	Mannose type O-glycan biosynthesis	21	0	0	0	0	NA	NA	NA	NA	NA	NA	A3
map00522	Biosynthesis of 12-, 14- and 16-membered macrolides	59	0	0	0	0	NA	NA	NA	NA	NA	NA	A3
map00524	Neomycin, kanamycin and gentamicin biosynthesis	58	1	0	0	0	NA	NA	NA	NA	NA	NA	A3
map00525	Acarbose and validamycin biosynthesis	27	2	0	0	0	NA	NA	NA	NA	NA	NA	A3
map00531	Glycosaminoglycan degradation	15	1	0	0	0	NA	NA	NA	NA	NA	NA	A3
map00532	Glycosaminoglycan biosynthesis - chondroitin sulfate / dermatan sulfate	18	0	0	0	0	NA	NA	NA	NA	NA	NA	A3
map00533	Glycosaminoglycan biosynthesis - keratan sulfate	14	0	0	0	0	NA	NA	NA	NA	NA	NA	A3
map00534	Glycosaminoglycan biosynthesis - heparan sulfate / heparin	22	0	0	0	0	NA	NA	NA	NA	NA	NA	A3
map00542	O-Antigen repeat unit biosynthesis	35	0	0	0	0	NA	NA	NA	NA	NA	NA	A3
map00552	Teichoic acid biosynthesis	41	2	0	0	0	NA	NA	NA	NA	NA	NA	A3
map00563	Glycosylphosphatidylinositol (GPI)-anchor biosynthesis	27	0	0	0	0	NA	NA	NA	NA	NA	NA	A3
map00565	Ether lipid metabolism	31	1	0	0	0	NA	NA	NA	NA	NA	NA	A3
map00571	Lipoarabinomannan (LAM) biosynthesis	14	0	0	0	0	NA	NA	NA	NA	NA	NA	A3
map00572	Arabinogalactan biosynthesis - Mycobacterium	12	0	0	0	0	NA	NA	NA	NA	NA	NA	A3
map00590	Arachidonic acid metabolism	51	2	0	0	0	NA	NA	NA	NA	NA	NA	A3
map00591	Linoleic acid metabolism	25	1	0	0	0	NA	NA	NA	NA	NA	NA	A3
map00592	alpha-Linolenic acid metabolism	26	2	0	0	0	NA	NA	NA	NA	NA	NA	A3
map00600	Sphingolipid metabolism	51	2	0	0	0	NA	NA	NA	NA	NA	NA	A3
map00601	Glycosphingolipid biosynthesis - lacto and neolacto series	28	0	0	0	0	NA	NA	NA	NA	NA	NA	A3
map00603	Glycosphingolipid biosynthesis - globo and isoglobo series	16	1	0	0	0	NA	NA	NA	NA	NA	NA	A3
map00604	Glycosphingolipid biosynthesis - ganglio series	14	0	0	0	0	NA	NA	NA	NA	NA	NA	A3
map00642	Ethylbenzene degradation	16	1	0	0	0	NA	NA	NA	NA	NA	NA	A3
map00901	Indole alkaloid biosynthesis	31	1	0	0	0	NA	NA	NA	NA	NA	NA	A3
map00902	Monoterpenoid biosynthesis	42	0	0	0	0	NA	NA	NA	NA	NA	NA	A3
map00903	Limonene degradation	9	1	0	0	0	NA	NA	NA	NA	NA	NA	A3
map00904	Diterpenoid biosynthesis	68	0	0	0	0	NA	NA	NA	NA	NA	NA	A3
map00905	Brassinosteroid biosynthesis	12	0	0	0	0	NA	NA	NA	NA	NA	NA	A3
map00906	Carotenoid biosynthesis	56	2	0	0	0	NA	NA	NA	NA	NA	NA	A3
map00908	Zeatin biosynthesis	10	1	0	0	0	NA	NA	NA	NA	NA	NA	A3
map00909	Sesquiterpenoid and triterpenoid biosynthesis	75	0	0	0	0	NA	NA	NA	NA	NA	NA	A3
map00940	Phenylpropanoid biosynthesis	32	2	0	0	0	NA	NA	NA	NA	NA	NA	A3
map00941	Flavonoid biosynthesis	27	0	0	0	0	NA	NA	NA	NA	NA	NA	A3
map00942	Anthocyanin biosynthesis	16	0	0	0	0	NA	NA	NA	NA	NA	NA	A3
map00943	Isoflavonoid biosynthesis	18	0	0	0	0	NA	NA	NA	NA	NA	NA	A3
map00944	Flavone and flavonol biosynthesis	15	0	0	0	0	NA	NA	NA	NA	NA	NA	A3
map00945	Stilbenoid, diarylheptanoid and gingerol biosynthesis	12	0	0	0	0	NA	NA	NA	NA	NA	NA	A3
map00946	Degradation of flavonoids	21	2	0	0	0	NA	NA	NA	NA	NA	NA	A3
map00965	Betalain biosynthesis	8	1	0	0	0	NA	NA	NA	NA	NA	NA	A3
map00966	Glucosinolate biosynthesis	21	2	0	0	0	NA	NA	NA	NA	NA	NA	A3
map00981	Insect hormone biosynthesis	18	1	0	0	0	NA	NA	NA	NA	NA	NA	A3
map00984	Steroid degradation	15	0	0	0	0	NA	NA	NA	NA	NA	NA	A3
map00996	Biosynthesis of various alkaloids	14	0	0	0	0	NA	NA	NA	NA	NA	NA	A3
map00997	Biosynthesis of various other secondary metabolites	42	1	0	0	0	NA	NA	NA	NA	NA	NA	A3
map00998	Biosynthesis of various antibiotics	74	1	0	0	0	NA	NA	NA	NA	NA	NA	A3
map01051	Biosynthesis of ansamycins	32	1	0	0	0	NA	NA	NA	NA	NA	NA	A3
map01052	Type I polyketide structures	127	0	0	0	0	NA	NA	NA	NA	NA	NA	A3
map01054	Nonribosomal peptide structures	51	0	0	0	0	NA	NA	NA	NA	NA	NA	A3
map01055	Biosynthesis of vancomycin group antibiotics	29	1	0	0	0	NA	NA	NA	NA	NA	NA	A3
map01056	Biosynthesis of type II polyketide backbone	9	0	0	0	0	NA	NA	NA	NA	NA	NA	A3
map01057	Biosynthesis of type II polyketide products	73	0	0	0	0	NA	NA	NA	NA	NA	NA	A3
map01059	Biosynthesis of enediyne antibiotics	73	0	0	0	0	NA	NA	NA	NA	NA	NA	A3
map01100	Metabolic pathways	4727	1121	0	0	0	NA	NA	NA	NA	NA	NA	A3
map01521	EGFR tyrosine kinase inhibitor resistance	67	1	0	0	0	NA	NA	NA	NA	NA	NA	A3
map01522	Endocrine resistance	77	0	0	0	0	NA	NA	NA	NA	NA	NA	A3
map03013	Nucleocytoplasmic transport	98	1	0	0	0	NA	NA	NA	NA	NA	NA	A3
map03015	mRNA surveillance pathway	63	1	0	0	0	NA	NA	NA	NA	NA	NA	A3
map03040	Spliceosome	123	0	0	0	0	NA	NA	NA	NA	NA	NA	A3
map03082	ATP-dependent chromatin remodeling	84	0	0	0	0	NA	NA	NA	NA	NA	NA	A3
map03083	Polycomb repressive complex	65	0	0	0	0	NA	NA	NA	NA	NA	NA	A3
map03230	Viral genome structure	119	0	0	0	0	NA	NA	NA	NA	NA	NA	A3
map03240	Viral replication	130	0	0	0	0	NA	NA	NA	NA	NA	NA	A3
map03250	Viral life cycle - HIV-1	60	1	0	0	0	NA	NA	NA	NA	NA	NA	A3
map03260	Virion - Human immunodeficiency virus	20	0	0	0	0	NA	NA	NA	NA	NA	NA	A3
map03261	Virion - Influenza A virus	12	0	0	0	0	NA	NA	NA	NA	NA	NA	A3
map03262	Virion - Coronavirus	28	0	0	0	0	NA	NA	NA	NA	NA	NA	A3
map03263	Virion - Enterovirus	13	0	0	0	0	NA	NA	NA	NA	NA	NA	A3
map03264	Virion - Flavivirus	14	0	0	0	0	NA	NA	NA	NA	NA	NA	A3
map03265	Virion - Lyssavirus	8	0	0	0	0	NA	NA	NA	NA	NA	NA	A3
map03266	Virion - Herpesvirus	32	0	0	0	0	NA	NA	NA	NA	NA	NA	A3
map03267	Virion - Adenovirus	19	0	0	0	0	NA	NA	NA	NA	NA	NA	A3
map03268	Virion - Orthopoxvirus	46	0	0	0	0	NA	NA	NA	NA	NA	NA	A3
map03450	Non-homologous end-joining	19	2	0	0	0	NA	NA	NA	NA	NA	NA	A3
map03460	Fanconi anemia pathway	54	1	0	0	0	NA	NA	NA	NA	NA	NA	A3
map04010	MAPK signaling pathway	243	0	0	0	0	NA	NA	NA	NA	NA	NA	A3
map04011	MAPK signaling pathway - yeast	91	1	0	0	0	NA	NA	NA	NA	NA	NA	A3
map04012	ErbB signaling pathway	69	0	0	0	0	NA	NA	NA	NA	NA	NA	A3
map04013	MAPK signaling pathway - fly	84	1	0	0	0	NA	NA	NA	NA	NA	NA	A3
map04014	Ras signaling pathway	182	0	0	0	0	NA	NA	NA	NA	NA	NA	A3
map04015	Rap1 signaling pathway	162	0	0	0	0	NA	NA	NA	NA	NA	NA	A3
map04020	Calcium signaling pathway	198	0	0	0	0	NA	NA	NA	NA	NA	NA	A3
map04022	cGMP-PKG signaling pathway	121	0	0	0	0	NA	NA	NA	NA	NA	NA	A3
map04024	cAMP signaling pathway	172	0	0	0	0	NA	NA	NA	NA	NA	NA	A3
map04060	Cytokine-cytokine receptor interaction	274	0	0	0	0	NA	NA	NA	NA	NA	NA	A3
map04061	Viral protein interaction with cytokine and cytokine receptor	120	0	0	0	0	NA	NA	NA	NA	NA	NA	A3
map04062	Chemokine signaling pathway	162	0	0	0	0	NA	NA	NA	NA	NA	NA	A3
map04064	NF-kappa B signaling pathway	97	0	0	0	0	NA	NA	NA	NA	NA	NA	A3
map04071	Sphingolipid signaling pathway	83	0	0	0	0	NA	NA	NA	NA	NA	NA	A3
map04072	Phospholipase D signaling pathway	108	1	0	0	0	NA	NA	NA	NA	NA	NA	A3
map04075	Plant hormone signal transduction	45	0	0	0	0	NA	NA	NA	NA	NA	NA	A3
map04080	Neuroactive ligand-receptor interaction	332	1	0	0	0	NA	NA	NA	NA	NA	NA	A3
map04110	Cell cycle	133	1	0	0	0	NA	NA	NA	NA	NA	NA	A3
map04111	Cell cycle - yeast	126	0	0	0	0	NA	NA	NA	NA	NA	NA	A3
map04113	Meiosis - yeast	103	1	0	0	0	NA	NA	NA	NA	NA	NA	A3
map04114	Oocyte meiosis	80	0	0	0	0	NA	NA	NA	NA	NA	NA	A3
map04115	p53 signaling pathway	68	1	0	0	0	NA	NA	NA	NA	NA	NA	A3
map04130	SNARE interactions in vesicular transport	35	0	0	0	0	NA	NA	NA	NA	NA	NA	A3
map04136	Autophagy - other	23	0	0	0	0	NA	NA	NA	NA	NA	NA	A3
map04138	Autophagy - yeast	82	2	0	0	0	NA	NA	NA	NA	NA	NA	A3
map04139	Mitophagy - yeast	34	0	0	0	0	NA	NA	NA	NA	NA	NA	A3
map04140	Autophagy - animal	110	1	0	0	0	NA	NA	NA	NA	NA	NA	A3
map04142	Lysosome	108	0	0	0	0	NA	NA	NA	NA	NA	NA	A3
map04144	Endocytosis	169	0	0	0	0	NA	NA	NA	NA	NA	NA	A3
map04145	Phagosome	95	2	0	0	0	NA	NA	NA	NA	NA	NA	A3
map04150	mTOR signaling pathway	117	1	0	0	0	NA	NA	NA	NA	NA	NA	A3
map04211	Longevity regulating pathway	68	2	0	0	0	NA	NA	NA	NA	NA	NA	A3
map04215	Apoptosis - multiple species	40	1	0	0	0	NA	NA	NA	NA	NA	NA	A3
map04216	Ferroptosis	33	1	0	0	0	NA	NA	NA	NA	NA	NA	A3
map04218	Cellular senescence	117	0	0	0	0	NA	NA	NA	NA	NA	NA	A3
map04261	Adrenergic signaling in cardiomyocytes	99	0	0	0	0	NA	NA	NA	NA	NA	NA	A3
map04270	Vascular smooth muscle contraction	96	0	0	0	0	NA	NA	NA	NA	NA	NA	A3
map04310	Wnt signaling pathway	123	0	0	0	0	NA	NA	NA	NA	NA	NA	A3
map04320	Dorso-ventral axis formation	28	0	0	0	0	NA	NA	NA	NA	NA	NA	A3
map04330	Notch signaling pathway	36	0	0	0	0	NA	NA	NA	NA	NA	NA	A3
map04340	Hedgehog signaling pathway	45	0	0	0	0	NA	NA	NA	NA	NA	NA	A3
map04341	Hedgehog signaling pathway - fly	26	0	0	0	0	NA	NA	NA	NA	NA	NA	A3
map04350	TGF-beta signaling pathway	96	0	0	0	0	NA	NA	NA	NA	NA	NA	A3
map04360	Axon guidance	128	0	0	0	0	NA	NA	NA	NA	NA	NA	A3
map04361	Axon regeneration	59	2	0	0	0	NA	NA	NA	NA	NA	NA	A3
map04370	VEGF signaling pathway	39	0	0	0	0	NA	NA	NA	NA	NA	NA	A3
map04371	Apelin signaling pathway	105	1	0	0	0	NA	NA	NA	NA	NA	NA	A3
map04380	Osteoclast differentiation	99	0	0	0	0	NA	NA	NA	NA	NA	NA	A3
map04390	Hippo signaling pathway	115	0	0	0	0	NA	NA	NA	NA	NA	NA	A3
map04391	Hippo signaling pathway - fly	53	0	0	0	0	NA	NA	NA	NA	NA	NA	A3
map04392	Hippo signaling pathway - multiple species	25	0	0	0	0	NA	NA	NA	NA	NA	NA	A3
map04510	Focal adhesion	151	0	0	0	0	NA	NA	NA	NA	NA	NA	A3
map04512	ECM-receptor interaction	66	0	0	0	0	NA	NA	NA	NA	NA	NA	A3
map04514	Cell adhesion molecules	109	0	0	0	0	NA	NA	NA	NA	NA	NA	A3
map04520	Adherens junction	83	0	0	0	0	NA	NA	NA	NA	NA	NA	A3
map04530	Tight junction	106	2	0	0	0	NA	NA	NA	NA	NA	NA	A3
map04540	Gap junction	60	1	0	0	0	NA	NA	NA	NA	NA	NA	A3
map04550	Signaling pathways regulating pluripotency of stem cells	114	0	0	0	0	NA	NA	NA	NA	NA	NA	A3
map04610	Complement and coagulation cascades	82	0	0	0	0	NA	NA	NA	NA	NA	NA	A3
map04611	Platelet activation	90	0	0	0	0	NA	NA	NA	NA	NA	NA	A3
map04612	Antigen processing and presentation	47	1	0	0	0	NA	NA	NA	NA	NA	NA	A3
map04613	Neutrophil extracellular trap formation	90	2	0	0	0	NA	NA	NA	NA	NA	NA	A3
map04614	Renin-angiotensin system	22	0	0	0	0	NA	NA	NA	NA	NA	NA	A3
map04620	Toll-like receptor signaling pathway	76	0	0	0	0	NA	NA	NA	NA	NA	NA	A3
map04622	RIG-I-like receptor signaling pathway	54	1	0	0	0	NA	NA	NA	NA	NA	NA	A3
map04623	Cytosolic DNA-sensing pathway	62	1	0	0	0	NA	NA	NA	NA	NA	NA	A3
map04624	Toll and Imd signaling pathway	57	0	0	0	0	NA	NA	NA	NA	NA	NA	A3
map04625	C-type lectin receptor signaling pathway	82	0	0	0	0	NA	NA	NA	NA	NA	NA	A3
map04630	JAK-STAT signaling pathway	143	0	0	0	0	NA	NA	NA	NA	NA	NA	A3
map04640	Hematopoietic cell lineage	80	0	0	0	0	NA	NA	NA	NA	NA	NA	A3
map04650	Natural killer cell mediated cytotoxicity	94	0	0	0	0	NA	NA	NA	NA	NA	NA	A3
map04657	IL-17 signaling pathway	80	1	0	0	0	NA	NA	NA	NA	NA	NA	A3
map04658	Th1 and Th2 cell differentiation	67	0	0	0	0	NA	NA	NA	NA	NA	NA	A3
map04659	Th17 cell differentiation	87	1	0	0	0	NA	NA	NA	NA	NA	NA	A3
map04660	T cell receptor signaling pathway	92	0	0	0	0	NA	NA	NA	NA	NA	NA	A3
map04662	B cell receptor signaling pathway	60	0	0	0	0	NA	NA	NA	NA	NA	NA	A3
map04664	Fc epsilon RI signaling pathway	47	0	0	0	0	NA	NA	NA	NA	NA	NA	A3
map04666	Fc gamma R-mediated phagocytosis	64	0	0	0	0	NA	NA	NA	NA	NA	NA	A3
map04668	TNF signaling pathway	94	0	0	0	0	NA	NA	NA	NA	NA	NA	A3
map04670	Leukocyte transendothelial migration	75	0	0	0	0	NA	NA	NA	NA	NA	NA	A3
map04672	Intestinal immune network for IgA production	37	0	0	0	0	NA	NA	NA	NA	NA	NA	A3
map04710	Circadian rhythm	28	0	0	0	0	NA	NA	NA	NA	NA	NA	A3
map04711	Circadian rhythm - fly	11	0	0	0	0	NA	NA	NA	NA	NA	NA	A3
map04712	Circadian rhythm - plant	28	0	0	0	0	NA	NA	NA	NA	NA	NA	A3
map04713	Circadian entrainment	79	0	0	0	0	NA	NA	NA	NA	NA	NA	A3
map04720	Long-term potentiation	43	0	0	0	0	NA	NA	NA	NA	NA	NA	A3
map04721	Synaptic vesicle cycle	55	0	0	0	0	NA	NA	NA	NA	NA	NA	A3
map04722	Neurotrophin signaling pathway	90	0	0	0	0	NA	NA	NA	NA	NA	NA	A3
map04724	Glutamatergic synapse	89	2	0	0	0	NA	NA	NA	NA	NA	NA	A3
map04725	Cholinergic synapse	90	0	0	0	0	NA	NA	NA	NA	NA	NA	A3
map04726	Serotonergic synapse	85	1	0	0	0	NA	NA	NA	NA	NA	NA	A3
map04727	GABAergic synapse	69	2	0	0	0	NA	NA	NA	NA	NA	NA	A3
map04728	Dopaminergic synapse	84	1	0	0	0	NA	NA	NA	NA	NA	NA	A3
map04730	Long-term depression	45	0	0	0	0	NA	NA	NA	NA	NA	NA	A3
map04740	Olfactory transduction	25	0	0	0	0	NA	NA	NA	NA	NA	NA	A3
map04742	Taste transduction	41	0	0	0	0	NA	NA	NA	NA	NA	NA	A3
map04744	Phototransduction	18	0	0	0	0	NA	NA	NA	NA	NA	NA	A3
map04745	Phototransduction - fly	18	0	0	0	0	NA	NA	NA	NA	NA	NA	A3
map04750	Inflammatory mediator regulation of TRP channels	68	0	0	0	0	NA	NA	NA	NA	NA	NA	A3
map04810	Regulation of actin cytoskeleton	172	0	0	0	0	NA	NA	NA	NA	NA	NA	A3
map04814	Motor proteins	113	1	0	0	0	NA	NA	NA	NA	NA	NA	A3
map04911	Insulin secretion	68	0	0	0	0	NA	NA	NA	NA	NA	NA	A3
map04912	GnRH signaling pathway	64	0	0	0	0	NA	NA	NA	NA	NA	NA	A3
map04913	Ovarian steroidogenesis	40	0	0	0	0	NA	NA	NA	NA	NA	NA	A3
map04914	Progesterone-mediated oocyte maturation	65	1	0	0	0	NA	NA	NA	NA	NA	NA	A3
map04915	Estrogen signaling pathway	77	1	0	0	0	NA	NA	NA	NA	NA	NA	A3
map04916	Melanogenesis	67	1	0	0	0	NA	NA	NA	NA	NA	NA	A3
map04917	Prolactin signaling pathway	57	1	0	0	0	NA	NA	NA	NA	NA	NA	A3
map04918	Thyroid hormone synthesis	53	2	0	0	0	NA	NA	NA	NA	NA	NA	A3
map04919	Thyroid hormone signaling pathway	91	1	0	0	0	NA	NA	NA	NA	NA	NA	A3
map04920	Adipocytokine signaling pathway	53	2	0	0	0	NA	NA	NA	NA	NA	NA	A3
map04921	Oxytocin signaling pathway	112	1	0	0	0	NA	NA	NA	NA	NA	NA	A3
map04923	Regulation of lipolysis in adipocytes	47	0	0	0	0	NA	NA	NA	NA	NA	NA	A3
map04924	Renin secretion	50	0	0	0	0	NA	NA	NA	NA	NA	NA	A3
map04925	Aldosterone synthesis and secretion	65	0	0	0	0	NA	NA	NA	NA	NA	NA	A3
map04926	Relaxin signaling pathway	96	0	0	0	0	NA	NA	NA	NA	NA	NA	A3
map04927	Cortisol synthesis and secretion	54	0	0	0	0	NA	NA	NA	NA	NA	NA	A3
map04928	Parathyroid hormone synthesis, secretion and action	85	1	0	0	0	NA	NA	NA	NA	NA	NA	A3
map04929	GnRH secretion	51	0	0	0	0	NA	NA	NA	NA	NA	NA	A3
map04930	Type II diabetes mellitus	37	1	0	0	0	NA	NA	NA	NA	NA	NA	A3
map04933	AGE-RAGE signaling pathway in diabetic complications	76	0	0	0	0	NA	NA	NA	NA	NA	NA	A3
map04934	Cushing syndrome	122	1	0	0	0	NA	NA	NA	NA	NA	NA	A3
map04935	Growth hormone synthesis, secretion and action	92	0	0	0	0	NA	NA	NA	NA	NA	NA	A3
map04940	Type I diabetes mellitus	25	1	0	0	0	NA	NA	NA	NA	NA	NA	A3
map04950	Maturity onset diabetes of the young	26	0	0	0	0	NA	NA	NA	NA	NA	NA	A3
map04960	Aldosterone-regulated sodium reabsorption	26	0	0	0	0	NA	NA	NA	NA	NA	NA	A3
map04961	Endocrine and other factor-regulated calcium reabsorption	33	0	0	0	0	NA	NA	NA	NA	NA	NA	A3
map04962	Vasopressin-regulated water reabsorption	33	0	0	0	0	NA	NA	NA	NA	NA	NA	A3
map04966	Collecting duct acid secretion	17	0	0	0	0	NA	NA	NA	NA	NA	NA	A3
map04970	Salivary secretion	64	1	0	0	0	NA	NA	NA	NA	NA	NA	A3
map04971	Gastric acid secretion	50	0	0	0	0	NA	NA	NA	NA	NA	NA	A3
map04972	Pancreatic secretion	69	1	0	0	0	NA	NA	NA	NA	NA	NA	A3
map04973	Carbohydrate digestion and absorption	22	1	0	0	0	NA	NA	NA	NA	NA	NA	A3
map04974	Protein digestion and absorption	66	0	0	0	0	NA	NA	NA	NA	NA	NA	A3
map04975	Fat digestion and absorption	28	1	0	0	0	NA	NA	NA	NA	NA	NA	A3
map04976	Bile secretion	62	0	0	0	0	NA	NA	NA	NA	NA	NA	A3
map04977	Vitamin digestion and absorption	23	0	0	0	0	NA	NA	NA	NA	NA	NA	A3
map04978	Mineral absorption	36	2	0	0	0	NA	NA	NA	NA	NA	NA	A3
map04979	Cholesterol metabolism	50	1	0	0	0	NA	NA	NA	NA	NA	NA	A3
map05030	Cocaine addiction	39	1	0	0	0	NA	NA	NA	NA	NA	NA	A3
map05031	Amphetamine addiction	46	1	0	0	0	NA	NA	NA	NA	NA	NA	A3
map05032	Morphine addiction	64	0	0	0	0	NA	NA	NA	NA	NA	NA	A3
map05033	Nicotine addiction	27	0	0	0	0	NA	NA	NA	NA	NA	NA	A3
map05100	Bacterial invasion of epithelial cells	76	0	0	0	0	NA	NA	NA	NA	NA	NA	A3
map05110	Vibrio cholerae infection	49	1	0	0	0	NA	NA	NA	NA	NA	NA	A3
map05135	Yersinia infection	122	0	0	0	0	NA	NA	NA	NA	NA	NA	A3
map05140	Leishmaniasis	59	1	0	0	0	NA	NA	NA	NA	NA	NA	A3
map05142	Chagas disease	85	0	0	0	0	NA	NA	NA	NA	NA	NA	A3
map05143	African trypanosomiasis	41	0	0	0	0	NA	NA	NA	NA	NA	NA	A3
map05144	Malaria	67	0	0	0	0	NA	NA	NA	NA	NA	NA	A3
map05145	Toxoplasmosis	95	1	0	0	0	NA	NA	NA	NA	NA	NA	A3
map05146	Amoebiasis	87	2	0	0	0	NA	NA	NA	NA	NA	NA	A3
map05150	Staphylococcus aureus infection	74	0	0	0	0	NA	NA	NA	NA	NA	NA	A3
map05160	Hepatitis C	112	2	0	0	0	NA	NA	NA	NA	NA	NA	A3
map05161	Hepatitis B	132	2	0	0	0	NA	NA	NA	NA	NA	NA	A3
map05162	Measles	117	2	0	0	0	NA	NA	NA	NA	NA	NA	A3
map05163	Human cytomegalovirus infection	192	1	0	0	0	NA	NA	NA	NA	NA	NA	A3
map05164	Influenza A	128	2	0	0	0	NA	NA	NA	NA	NA	NA	A3
map05165	Human papillomavirus infection	231	2	0	0	0	NA	NA	NA	NA	NA	NA	A3
map05166	Human T-cell leukemia virus 1 infection	191	2	0	0	0	NA	NA	NA	NA	NA	NA	A3
map05168	Herpes simplex virus 1 infection	148	2	0	0	0	NA	NA	NA	NA	NA	NA	A3
map05169	Epstein-Barr virus infection	172	1	0	0	0	NA	NA	NA	NA	NA	NA	A3
map05170	Human immunodeficiency virus 1 infection	163	1	0	0	0	NA	NA	NA	NA	NA	NA	A3
map05202	Transcriptional misregulation in cancer	162	1	0	0	0	NA	NA	NA	NA	NA	NA	A3
map05204	Chemical carcinogenesis - DNA adducts	29	1	0	0	0	NA	NA	NA	NA	NA	NA	A3
map05205	Proteoglycans in cancer	165	2	0	0	0	NA	NA	NA	NA	NA	NA	A3
map05206	MicroRNAs in cancer	245	1	0	0	0	NA	NA	NA	NA	NA	NA	A3
map05207	Chemical carcinogenesis - receptor activation	129	2	0	0	0	NA	NA	NA	NA	NA	NA	A3
map05210	Colorectal cancer	72	1	0	0	0	NA	NA	NA	NA	NA	NA	A3
map05211	Renal cell carcinoma	56	1	0	0	0	NA	NA	NA	NA	NA	NA	A3
map05212	Pancreatic cancer	63	0	0	0	0	NA	NA	NA	NA	NA	NA	A3
map05213	Endometrial cancer	45	0	0	0	0	NA	NA	NA	NA	NA	NA	A3
map05214	Glioma	54	0	0	0	0	NA	NA	NA	NA	NA	NA	A3
map05215	Prostate cancer	81	1	0	0	0	NA	NA	NA	NA	NA	NA	A3
map05216	Thyroid cancer	34	0	0	0	0	NA	NA	NA	NA	NA	NA	A3
map05217	Basal cell carcinoma	48	0	0	0	0	NA	NA	NA	NA	NA	NA	A3
map05218	Melanoma	50	0	0	0	0	NA	NA	NA	NA	NA	NA	A3
map05219	Bladder cancer	38	1	0	0	0	NA	NA	NA	NA	NA	NA	A3
map05220	Chronic myeloid leukemia	63	0	0	0	0	NA	NA	NA	NA	NA	NA	A3
map05221	Acute myeloid leukemia	57	0	0	0	0	NA	NA	NA	NA	NA	NA	A3
map05222	Small cell lung cancer	74	1	0	0	0	NA	NA	NA	NA	NA	NA	A3
map05223	Non-small cell lung cancer	60	0	0	0	0	NA	NA	NA	NA	NA	NA	A3
map05224	Breast cancer	105	0	0	0	0	NA	NA	NA	NA	NA	NA	A3
map05225	Hepatocellular carcinoma	116	1	0	0	0	NA	NA	NA	NA	NA	NA	A3
map05226	Gastric cancer	108	0	0	0	0	NA	NA	NA	NA	NA	NA	A3
map05231	Choline metabolism in cancer	61	1	0	0	0	NA	NA	NA	NA	NA	NA	A3
map05235	PD-L1 expression and PD-1 checkpoint pathway in cancer	73	0	0	0	0	NA	NA	NA	NA	NA	NA	A3
map05310	Asthma	20	0	0	0	0	NA	NA	NA	NA	NA	NA	A3
map05320	Autoimmune thyroid disease	25	0	0	0	0	NA	NA	NA	NA	NA	NA	A3
map05321	Inflammatory bowel disease	54	0	0	0	0	NA	NA	NA	NA	NA	NA	A3
map05322	Systemic lupus erythematosus	45	2	0	0	0	NA	NA	NA	NA	NA	NA	A3
map05323	Rheumatoid arthritis	67	0	0	0	0	NA	NA	NA	NA	NA	NA	A3
map05330	Allograft rejection	22	0	0	0	0	NA	NA	NA	NA	NA	NA	A3
map05332	Graft-versus-host disease	22	0	0	0	0	NA	NA	NA	NA	NA	NA	A3
map05340	Primary immunodeficiency	37	2	0	0	0	NA	NA	NA	NA	NA	NA	A3
map05410	Hypertrophic cardiomyopathy	79	0	0	0	0	NA	NA	NA	NA	NA	NA	A3
map05412	Arrhythmogenic right ventricular cardiomyopathy	68	0	0	0	0	NA	NA	NA	NA	NA	NA	A3
map05414	Dilated cardiomyopathy	87	0	0	0	0	NA	NA	NA	NA	NA	NA	A3
map05416	Viral myocarditis	39	1	0	0	0	NA	NA	NA	NA	NA	NA	A3
map00720	Carbon fixation pathways in prokaryotes	117	60	0	0	0	0.897559	-5.44415	0.968498	6.54799	0.001	0.0194	A4
map03020	RNA polymerase	66	13	0	0	0	3.33974	-2.51468	0.95269	6.14516	0.001	0.0194	A4
map05171	Coronavirus disease - COVID-19	219	26	0	0	0	1.8686	-3.57519	0.926237	5.87732	0.001	0.0194	A4
map00633	Nitrotoluene degradation	22	11	0	0	0	2.09962	-2.30518	0.93818	4.69505	0.001	0.0194	A4
map03050	Proteasome	49	3	0	0	0	2.84897	-1.1922	0.961327	4.20374	0.001	0.0194	A4
map03022	Basal transcription factors	36	4	0	0	0	2.00354	-1.41461	0.971305	3.51913	0.002	0.02425	A4
map03010	Ribosome	143	79	0	0	0	-2.86391	-6.24538	0.972342	3.47765	0.002	0.02425	A4
map02060	Phosphotransferase system (PTS)	72	18	0	0	0	0.122296	-3.03141	0.953872	3.30622	0.001	0.0194	A4
map00260	Glycine, serine and threonine metabolism	109	63	0	0	0	-8.65578	-5.52362	0.978346	-3.20149	0.001	0.0194	A4
map00360	Phenylalanine metabolism	74	38	0	0	0	-7.35779	-4.25823	0.972652	-3.18671	0.001	0.0194	A4
map00910	Nitrogen metabolism	68	39	0	0	0	-1.21065	-4.35226	1.02234	3.07297	0.004	0.0323333	A4
map02040	Flagellar assembly	55	44	0	0	0	-7.64881	-4.66078	0.988764	-3.02198	0.001	0.0194	A4
map03018	RNA degradation	79	23	0	0	0	-0.545273	-3.4117	0.950185	3.0167	0.002	0.02425	A4
map05134	Legionellosis	69	7	0	0	0	1.11622	-1.83457	0.98257	3.00313	0.003	0.0323333	A4
map00362	Benzoate degradation	106	66	0	0	0	-8.47254	-5.6654	0.963224	-2.91432	0.001	0.0194	A4
map00020	Citrate cycle (TCA cycle)	67	42	0	0	0	-1.68618	-4.53235	0.983966	2.89256	0.004	0.0323333	A4
map00230	Purine metabolism	220	81	0	0	0	-9.07743	-6.29811	0.984075	-2.8243	0.002	0.02425	A4
map00760	Nicotinate and nicotinamide metabolism	95	34	0	0	0	-6.66212	-4.01145	0.953328	-2.78044	0.002	0.02425	A4
map05203	Viral carcinogenesis	174	5	0	0	0	1.03959	-1.60835	0.984308	2.69015	0.004	0.0323333	A4
map01212	Fatty acid metabolism	84	30	0	0	0	-6.53528	-3.83876	1.01027	-2.66911	0.004	0.0323333	A4
map00330	Arginine and proline metabolism	107	50	0	0	0	-7.5589	-4.97116	1.01862	-2.54045	0.006	0.04656	A4
map00785	Lipoic acid metabolism	31	18	0	0	0	-5.32618	-2.90732	0.974777	-2.48145	0.004	0.0323333	A4
map00780	Biotin metabolism	24	12	0	0	0	-4.75948	-2.4069	0.950679	-2.47462	0.004	0.0323333	A4
map00480	Glutathione metabolism	57	17	0	0	0	-5.18013	-2.86663	0.957962	-2.41502	0.007	0.0522308	A4
map00401	Novobiocin biosynthesis	30	5	0	0	0	-3.78327	-1.51217	0.949227	-2.39257	0.002	0.02425	A4
map00190	Oxidative phosphorylation	223	69	0	0	0	-3.53416	-5.79091	0.95652	2.35934	0.01	0.0646667	A4
map00600	Sphingolipid metabolism	51	4	0	0	0	0.796536	-1.42665	0.971954	2.28734	0.023	0.101409	A4
map00960	Tropane, piperidine and pyridine alkaloid biosynthesis	33	4	0	0	0	-3.58432	-1.42242	0.956184	-2.26097	0.003	0.0323333	A4
map00195	Photosynthesis	63	15	0	0	0	-0.592439	-2.73181	0.957381	2.2346	0.019	0.0899024	A4
map00380	Tryptophan metabolism	80	23	0	0	0	-5.54179	-3.38139	0.966815	-2.23455	0.008	0.0574815	A4
map05017	Spinocerebellar ataxia	116	4	0	0	0	0.717376	-1.39938	0.953525	2.21993	0.021	0.097	A4
map00907	Pinene, camphor and geraniol degradation	25	9	0	0	0	-4.23111	-2.13564	0.96828	-2.16412	0.01	0.0646667	A4
map00071	Fatty acid degradation	59	20	0	0	0	-5.15857	-3.11374	0.956223	-2.13844	0.013	0.0720571	A4
map02020	Two-component system	499	201	0	0	0	-11.919	-9.90603	0.946778	-2.12615	0.015	0.0808333	A4
map00051	Fructose and mannose metabolism	112	49	0	0	0	-2.84618	-4.91929	0.978025	2.11969	0.023	0.101409	A4
map00061	Fatty acid biosynthesis	39	19	0	0	0	-5.09601	-2.99488	1.00982	-2.08069	0.012	0.0705455	A4
map00410	beta-Alanine metabolism	46	22	0	0	0	-5.3426	-3.30204	0.986704	-2.06805	0.01	0.0646667	A4
map00400	Phenylalanine, tyrosine and tryptophan biosynthesis	74	31	0	0	0	-5.89992	-3.9398	0.971565	-2.01749	0.016	0.0838919	A4
map02010	ABC transporters	515	221	0	0	0	-12.2518	-10.3749	0.950115	-1.97537	0.026	0.109652	A4
map00550	Peptidoglycan biosynthesis	53	22	0	0	0	-5.29955	-3.36026	0.995131	-1.94878	0.018	0.0873	A4
map01524	Platinum drug resistance	46	3	0	0	0	-3.04324	-1.2267	0.948577	-1.91501	0.011	0.0666875	A4
map00680	Methane metabolism	195	74	0	0	0	-4.13963	-5.9902	0.973724	1.90051	0.036	0.136941	A4
map00280	Valine, leucine and isoleucine degradation	69	39	0	0	0	-6.19286	-4.3335	0.979232	-1.89879	0.025	0.107778	A4
map01502	Vancomycin resistance	22	6	0	0	0	-3.49436	-1.71229	0.939787	-1.89625	0.017	0.0845641	A4
map05120	Epithelial cell signaling in Helicobacter pylori infection	91	3	0	0	0	-3.04324	-1.20395	0.988228	-1.8612	0.013	0.0720571	A4
map03440	Homologous recombination	72	24	0	0	0	-5.17018	-3.4402	0.977794	-1.76927	0.042	0.150889	A4
map00340	Histidine metabolism	47	20	0	0	0	-4.76538	-3.11534	0.93305	-1.76844	0.035	0.1358	A4
map01230	Biosynthesis of amino acids	238	155	0	0	0	-10.3702	-8.69652	0.949035	-1.76358	0.035	0.1358	A4
map04016	MAPK signaling pathway - plant	54	3	0	0	0	-2.92193	-1.24034	0.964907	-1.74275	0.011	0.0666875	A4
map04068	FoxO signaling pathway	102	3	0	0	0	-2.92193	-1.26256	0.957059	-1.73383	0.017	0.0845641	A4
map01110	Biosynthesis of secondary metabolites	2116	452	0	0	0	-16.4031	-14.8446	0.912863	-1.70732	0.044	0.1552	A4
map00670	One carbon pool by folate	42	15	0	0	0	-4.33819	-2.71089	0.96022	-1.69472	0.04	0.149231	A4
map00950	Isoquinoline alkaloid biosynthesis	63	5	0	0	0	-3.19854	-1.57774	0.970693	-1.66973	0.028	0.115574	A4
map05200	Pathways in cancer	417	6	0	0	0	-3.29469	-1.70288	0.955053	-1.66673	0.029	0.117208	A4
map00310	Lysine degradation	98	26	0	0	0	-5.20758	-3.58342	0.989621	-1.6412	0.042	0.150889	A4
map01200	Carbon metabolism	365	180	0	0	0	-7.83254	-9.36076	0.931985	1.63974	0.054	0.177559	A4
map00650	Butanoate metabolism	114	62	0	0	0	-3.9735	-5.462	0.925922	1.6076	0.053	0.177276	A4
map03070	Bacterial secretion system	74	45	0	0	0	-6.25613	-4.68069	0.983004	-1.60268	0.051	0.173579	A4
map00970	Aminoacyl-tRNA biosynthesis	66	32	0	0	0	-5.42774	-3.91149	0.955613	-1.58668	0.057	0.1843	A4
map00540	Lipopolysaccharide biosynthesis	62	33	0	0	0	-5.56336	-4.05626	0.954606	-1.57876	0.051	0.173579	A4
map03430	Mismatch repair	44	20	0	0	0	-4.52966	-3.08086	0.958159	-1.51206	0.07	0.208697	A4
map00523	Polyketide sugar unit biosynthesis	59	4	0	0	0	0.156988	-1.35417	1.00811	1.499	0.074	0.214269	A4
map05166	Human T-cell leukemia virus 1 infection	191	3	0	0	0	0.179856	-1.24021	0.948814	1.49667	0.09	0.248648	A4
map00470	D-Amino acid metabolism	55	23	0	0	0	-4.82551	-3.38106	0.965194	-1.49654	0.067	0.206125	A4
map00627	Aminobenzoate degradation	89	21	0	0	0	-4.59446	-3.13789	0.97991	-1.48643	0.066	0.206125	A4
map01523	Antifolate resistance	26	4	0	0	0	-2.80061	-1.41334	0.961268	-1.44317	0.068	0.206125	A4
map05111	Biofilm formation - Vibrio cholerae	106	35	0	0	0	-5.41309	-4.07119	0.956662	-1.40269	0.071	0.208697	A4
map05034	Alcoholism	86	3	0	0	0	-2.58328	-1.1833	1.00482	-1.39327	0.065	0.206125	A4
map00300	Lysine biosynthesis	48	24	0	0	0	-2.0763	-3.42214	0.966454	1.39256	0.091	0.248648	A4
map04212	Longevity regulating pathway - worm	57	7	0	0	0	-0.476059	-1.86599	0.999825	1.39018	0.091	0.248648	A4
map00350	Tyrosine metabolism	84	31	0	0	0	-5.20721	-3.88647	0.994713	-1.32776	0.087	0.248206	A4
map00640	Propanoate metabolism	97	47	0	0	0	-3.5795	-4.79108	0.950314	1.27492	0.108	0.272104	A4
map02025	Biofilm formation - Pseudomonas aeruginosa	90	43	0	0	0	-5.82706	-4.56292	0.993261	-1.27272	0.098	0.260438	A4
map01240	Biosynthesis of cofactors	375	180	0	0	0	-10.61	-9.38897	0.964946	-1.26536	0.098	0.260438	A4
map05133	Pertussis	79	6	0	0	0	-2.84857	-1.66868	0.951776	-1.23968	0.104	0.265474	A4
map04214	Apoptosis - fly	56	3	0	0	0	-2.40552	-1.19411	0.978331	-1.23823	0.102	0.265474	A4
map04727	GABAergic synapse	69	3	0	0	0	-2.40552	-1.16364	1.0048	-1.23595	0.104	0.265474	A4
map01220	Degradation of aromatic compounds	215	57	0	0	0	-6.40256	-5.24031	0.94092	-1.23522	0.11	0.273037	A4
map00500	Starch and sucrose metabolism	106	35	0	0	0	-2.899	-4.10465	0.987176	1.22131	0.113	0.273037	A4
map01232	Nucleotide metabolism	123	57	0	0	0	-6.47359	-5.29858	0.969744	-1.21167	0.113	0.273037	A4
map04151	PI3K-Akt signaling pathway	268	3	0	0	0	-2.43014	-1.24064	0.985119	-1.20747	0.114	0.273037	A4
map00561	Glycerolipid metabolism	91	14	0	0	0	-1.45249	-2.59343	0.958305	1.19059	0.127	0.29331	A4
map00710	Carbon fixation in photosynthetic organisms	36	22	0	0	0	-4.36534	-3.23603	0.963694	-1.17185	0.134	0.298805	A4
map00625	Chloroalkane and chloroalkene degradation	43	12	0	0	0	-1.34487	-2.4119	0.917286	1.16324	0.12	0.283902	A4
map00405	Phenazine biosynthesis	16	3	0	0	0	-2.35718	-1.2343	0.967549	-1.16053	0.129	0.294424	A4
map04141	Protein processing in endoplasmic reticulum	144	5	0	0	0	-0.427965	-1.559	0.974965	1.16007	0.146	0.314711	A4
map00010	Glycolysis / Gluconeogenesis	106	60	0	0	0	-4.30809	-5.38445	0.935177	1.15097	0.124	0.289831	A4
map01250	Biosynthesis of nucleotide sugars	211	60	0	0	0	-6.501	-5.38126	0.983814	-1.13817	0.131	0.295512	A4
map05152	Tuberculosis	131	7	0	0	0	-0.808412	-1.81337	0.929897	1.08072	0.146	0.314711	A4
map00770	Pantothenate and CoA biosynthesis	45	26	0	0	0	-4.60325	-3.57756	0.957306	-1.07143	0.144	0.314711	A4
map04066	HIF-1 signaling pathway	76	8	0	0	0	-2.93455	-1.94848	0.936231	-1.05323	0.15	0.316304	A4
map00552	Teichoic acid biosynthesis	41	3	0	0	0	-2.19576	-1.19884	0.952969	-1.04613	0.164	0.323333	A4
map00240	Pyrimidine metabolism	111	53	0	0	0	-4.05191	-5.08223	1.01789	1.0122	0.15	0.316304	A4
map00052	Galactose metabolism	78	22	0	0	0	-2.26176	-3.2605	0.995636	1.00312	0.17	0.326535	A4
map00270	Cysteine and methionine metabolism	125	55	0	0	0	-6.15379	-5.15989	0.991218	-1.0027	0.161	0.323333	A4
map00040	Pentose and glucuronate interconversions	89	30	0	0	0	-2.842	-3.8302	0.993429	0.994734	0.159	0.323333	A4
map00982	Drug metabolism - cytochrome P450	25	5	0	0	0	-2.53564	-1.55298	0.991551	-0.991025	0.182	0.342796	A4
map00624	Polycyclic aromatic hydrocarbon degradation	43	5	0	0	0	-2.56483	-1.57931	0.994696	-0.990769	0.157	0.323333	A4
map00450	Selenocompound metabolism	33	17	0	0	0	-3.78666	-2.86985	0.939522	-0.975827	0.159	0.323333	A4
map00740	Riboflavin metabolism	54	16	0	0	0	-1.8276	-2.77922	0.984846	0.966261	0.164	0.323333	A4
map00290	Valine, leucine and isoleucine biosynthesis	19	16	0	0	0	-3.68883	-2.76497	0.966758	-0.955629	0.165	0.323333	A4
map04922	Glucagon signaling pathway	57	8	0	0	0	-2.90932	-1.99631	0.967644	-0.943541	0.169	0.326535	A4
map05415	Diabetic cardiomyopathy	160	16	0	0	0	-3.65068	-2.76904	0.975236	-0.904026	0.18	0.342353	A4
map04070	Phosphatidylinositol signaling system	55	3	0	0	0	-2.10152	-1.24981	0.963444	-0.884033	0.2	0.367868	A4
map00564	Glycerophospholipid metabolism	115	25	0	0	0	-4.30344	-3.46359	0.951222	-0.882912	0.208	0.37363	A4
map05132	Salmonella infection	217	5	0	0	0	-2.4138	-1.58013	0.968068	-0.861164	0.204	0.369869	A4
map00621	Dioxin degradation	31	8	0	0	0	-2.80733	-1.99045	0.948625	-0.861112	0.2	0.367868	A4
map00999	Biosynthesis of various plant secondary metabolites	73	4	0	0	0	-0.601956	-1.40087	0.948302	0.842472	0.201	0.367868	A4
map02024	Quorum sensing	283	75	0	0	0	-6.80157	-6.02478	0.936319	-0.829622	0.212	0.377321	A4
map00790	Folate biosynthesis	84	33	0	0	0	-4.83482	-4.01963	1.01106	-0.806273	0.223	0.386268	A4
map00361	Chlorocyclohexane and chlorobenzene degradation	41	11	0	0	0	-1.56642	-2.31407	0.948854	0.787956	0.219	0.382757	A4
map00920	Sulfur metabolism	109	54	0	0	0	-5.83592	-5.09616	0.954223	-0.775257	0.227	0.388	A4
map00620	Pyruvate metabolism	133	70	0	0	0	-5.03685	-5.80129	0.988024	0.773699	0.215	0.379182	A4
map00364	Fluorobenzoate degradation	18	8	0	0	0	-2.73224	-2.01611	0.935991	-0.765105	0.228	0.388	A4
map00930	Caprolactam degradation	22	7	0	0	0	-2.59937	-1.86956	0.973562	-0.749634	0.232	0.388	A4
map01053	Biosynthesis of siderophore group nonribosomal peptides	36	5	0	0	0	-0.894427	-1.58436	0.930323	0.741608	0.234	0.388	A4
map00984	Steroid degradation	15	9	0	0	0	-2.81231	-2.12016	0.948382	-0.729831	0.246	0.399223	A4
map00730	Thiamine metabolism	36	13	0	0	0	-1.73484	-2.4527	0.995378	0.7212	0.232	0.388	A4
map02030	Bacterial chemotaxis	26	23	0	0	0	-4.02394	-3.34188	0.967008	-0.705326	0.257	0.403039	A4
map00562	Inositol phosphate metabolism	76	9	0	0	0	-2.80314	-2.10563	0.990497	-0.704202	0.249	0.399223	A4
map00365	Furfural degradation	8	3	0	0	0	-1.84076	-1.17623	0.943867	-0.704047	0.262	0.403039	A4
map00630	Glyoxylate and dicarboxylate metabolism	104	63	0	0	0	-6.2134	-5.57593	0.918307	-0.694188	0.248	0.399223	A4
map05131	Shigellosis	205	7	0	0	0	-2.48022	-1.83696	0.96601	-0.665888	0.249	0.399223	A4
map04137	Mitophagy - animal	61	4	0	0	0	-0.822427	-1.43381	0.944515	0.647299	0.268	0.403039	A4
map00250	Alanine, aspartate and glutamate metabolism	70	40	0	0	0	-5.07435	-4.4638	0.960255	-0.635826	0.26	0.403039	A4
map04217	Necroptosis	96	5	0	0	0	-0.909854	-1.52244	0.977068	0.626961	0.259	0.403039	A4
map05230	Central carbon metabolism in cancer	49	8	0	0	0	-2.59221	-1.98758	0.964429	-0.62694	0.268	0.403039	A4
map00860	Porphyrin metabolism	139	56	0	0	0	-5.81673	-5.23401	0.938827	-0.620696	0.274	0.408892	A4
map04120	Ubiquitin mediated proteolysis	133	4	0	0	0	-0.822427	-1.43209	1.01222	0.6023	0.257	0.403039	A4
map05012	Parkinson disease	209	18	0	0	0	-2.36696	-2.97341	1.01278	0.598793	0.265	0.403039	A4
map04723	Retrograde endocannabinoid signaling	119	4	0	0	0	-0.885615	-1.42588	0.936301	0.57702	0.277	0.410214	A4
map00333	Prodigiosin biosynthesis	20	3	0	0	0	-1.76798	-1.1935	1.00169	-0.573506	0.326	0.433178	A4
map00511	Other glycan degradation	22	4	0	0	0	-1.95766	-1.39035	0.99995	-0.56734	0.321	0.433178	A4
map00660	C5-Branched dibasic acid metabolism	29	13	0	0	0	-3.07927	-2.54459	0.956301	-0.559113	0.311	0.433178	A4
map00622	Xylene degradation	34	16	0	0	0	-3.32928	-2.79346	0.968698	-0.553135	0.311	0.433178	A4
map00053	Ascorbate and aldarate metabolism	62	24	0	0	0	-2.91161	-3.42716	0.94005	0.548434	0.287	0.421803	A4
map04122	Sulfur relay system	29	18	0	0	0	-2.47214	-2.96936	0.965023	0.515237	0.308	0.433178	A4
map04142	Lysosome	108	5	0	0	0	-2.04913	-1.56526	0.940748	-0.514343	0.313	0.433178	A4
map00980	Metabolism of xenobiotics by cytochrome P450	34	4	0	0	0	-1.90745	-1.41517	0.995934	-0.494285	0.337	0.441605	A4
map04626	Plant-pathogen interaction	86	5	0	0	0	-2.03681	-1.57035	0.957339	-0.487252	0.326	0.433178	A4
map00750	Vitamin B6 metabolism	24	10	0	0	0	-1.73702	-2.2175	0.993565	0.483596	0.305	0.433178	A4
map03460	Fanconi anemia pathway	54	3	0	0	0	-0.7698	-1.23341	0.97858	0.47376	0.316	0.433178	A4
map04146	Peroxisome	74	12	0	0	0	-2.81865	-2.37822	0.939788	-0.468649	0.319	0.433178	A4
map01503	Cationic antimicrobial peptide (CAMP) resistance	54	16	0	0	0	-2.36753	-2.80881	0.958148	0.460553	0.317	0.433178	A4
map02026	Biofilm formation - Escherichia coli	61	26	0	0	0	-4.00347	-3.56025	0.976629	-0.453823	0.341	0.441605	A4
map00521	Streptomycin biosynthesis	21	10	0	0	0	-1.76782	-2.19809	0.97027	0.443446	0.325	0.433178	A4
map00130	Ubiquinone and other terpenoid-quinone biosynthesis	59	20	0	0	0	-3.50139	-3.05932	1.01103	-0.43725	0.331	0.43683	A4
map04260	Cardiac muscle contraction	67	3	0	0	0	-1.60644	-1.17206	0.994146	-0.436938	0.363	0.445709	A4
map03008	Ribosome biogenesis in eukaryotes	83	6	0	0	0	-1.30209	-1.70656	0.932656	0.433674	0.317	0.433178	A4
map00791	Atrazine degradation	16	6	0	0	0	-2.15951	-1.74534	0.955193	-0.433601	0.362	0.445709	A4
map00261	Monobactam biosynthesis	28	12	0	0	0	-1.97856	-2.3898	0.953912	0.431113	0.345	0.441605	A4
map03030	DNA replication	60	22	0	0	0	-2.89011	-3.31742	0.999957	0.427329	0.31	0.433178	A4
map00440	Phosphonate and phosphinate metabolism	44	11	0	0	0	-2.6813	-2.28403	0.960015	-0.413821	0.356	0.445709	A4
map00520	Amino sugar and nucleotide sugar metabolism	156	55	0	0	0	-5.60558	-5.20053	0.990282	-0.409032	0.346	0.441605	A4
map04931	Insulin resistance	74	3	0	0	0	-1.58879	-1.2056	0.94428	-0.405806	0.384	0.457031	A4
map01210	2-Oxocarboxylic acid metabolism	82	35	0	0	0	-4.48061	-4.0995	0.951752	-0.400433	0.36	0.445709	A4
map04936	Alcoholic liver disease	105	5	0	0	0	-1.8934	-1.51683	0.956604	-0.393656	0.375	0.451863	A4
map00983	Drug metabolism - other enzymes	32	13	0	0	0	-2.8903	-2.52608	0.971956	-0.374736	0.37	0.448625	A4
map03410	Base excision repair	52	17	0	0	0	-3.21911	-2.86161	0.990399	-0.360959	0.378	0.452667	A4
map04910	Insulin signaling pathway	88	5	0	0	0	-1.23067	-1.56665	0.952173	0.352851	0.344	0.441605	A4
map04213	Longevity regulating pathway - multiple species	58	5	0	0	0	-1.23177	-1.56602	1.01737	0.328543	0.363	0.445709	A4
map00220	Arginine biosynthesis	60	32	0	0	0	-3.64097	-3.9476	0.949327	0.322994	0.366	0.446566	A4
map05022	Pathways of neurodegeneration - multiple diseases	368	19	0	0	0	-2.68119	-2.9935	0.992134	0.314787	0.356	0.445709	A4
map05208	Chemical carcinogenesis - reactive oxygen species	175	15	0	0	0	-2.96868	-2.72436	0.937996	-0.260478	0.413	0.482663	A4
map01501	beta-Lactam resistance	112	18	0	0	0	-2.71914	-2.9557	0.955946	0.247454	0.392	0.463707	A4
map00623	Toluene degradation	46	11	0	0	0	-2.06096	-2.28839	0.971802	0.234025	0.397	0.466776	A4
map01120	Microbial metabolism in diverse environments	1281	498	0	0	0	-15.4023	-15.5949	0.891875	0.215954	0.426	0.485567	A4
map00590	Arachidonic acid metabolism	51	3	0	0	0	-1.45586	-1.25761	0.973942	-0.203556	0.456	0.488751	A4
map05010	Alzheimer disease	300	12	0	0	0	-2.64582	-2.46303	0.946873	-0.19305	0.436	0.488751	A4
map00643	Styrene degradation	25	13	0	0	0	-2.33743	-2.51504	0.933003	0.190363	0.418	0.48269	A4
map04112	Cell cycle - Caulobacter	31	26	0	0	0	-3.42529	-3.57553	0.988395	0.151997	0.416	0.48269	A4
map05014	Amyotrophic lateral sclerosis	280	15	0	0	0	-2.59288	-2.7303	0.965996	0.142256	0.428	0.485567	A4
map00030	Pentose phosphate pathway	88	45	0	0	0	-4.83505	-4.69744	0.975452	-0.141069	0.444	0.488751	A4
map05016	Huntington disease	229	14	0	0	0	-2.74306	-2.60958	0.969569	-0.137668	0.456	0.488751	A4
map00541	O-Antigen nucleotide sugar biosynthesis	99	28	0	0	0	-3.61125	-3.73982	0.940819	0.136663	0.448	0.488751	A4
map00460	Cyanoamino acid metabolism	36	8	0	0	0	-2.12716	-1.99512	0.966944	-0.136555	0.459	0.489264	A4
map04621	NOD-like receptor signaling pathway	145	4	0	0	0	-1.28214	-1.38488	0.976052	0.105261	0.424	0.485567	A4
map01040	Biosynthesis of unsaturated fatty acids	32	6	0	0	0	-1.83323	-1.74471	0.979909	-0.0903292	0.495	0.500156	A4
map00900	Terpenoid backbone biosynthesis	63	23	0	0	0	-3.29159	-3.37494	0.976876	0.0853247	0.45	0.488751	A4
map03060	Protein export	39	18	0	0	0	-3.05883	-2.98103	0.949307	-0.0819456	0.488	0.499728	A4
map04152	AMPK signaling pathway	85	6	0	0	0	-1.61989	-1.69185	0.982902	0.0732178	0.441	0.488751	A4
map00626	Naphthalene degradation	29	6	0	0	0	-1.60902	-1.67691	0.961927	0.0705751	0.454	0.488751	A4
map05417	Lipid and atherosclerosis	160	5	0	0	0	-1.52266	-1.57498	0.943849	0.0554261	0.449	0.488751	A4
map00543	Exopolysaccharide biosynthesis	73	16	0	0	0	-2.77795	-2.83072	0.986441	0.0534938	0.468	0.493435	A4
map00830	Retinol metabolism	50	3	0	0	0	-1.25288	-1.20497	0.980321	-0.0488687	0.509	0.509	A4
map05020	Prion disease	209	12	0	0	0	-2.36345	-2.40823	0.922725	0.0485404	0.475	0.494856	A4
map05418	Fluid shear stress and atherosclerosis	99	5	0	0	0	-1.54179	-1.58626	1.00067	0.0444434	0.448	0.488751	A4
map04714	Thermogenesis	188	14	0	0	0	-2.69866	-2.65584	0.965044	-0.0443682	0.492	0.499728	A4
map00430	Taurine and hypotaurine metabolism	29	9	0	0	0	-2.07877	-2.11876	0.939418	0.0425782	0.477	0.494856	A4
map03420	Nucleotide excision repair	61	12	0	0	0	-2.48378	-2.44457	1.02923	-0.0381027	0.492	0.499728	A4
map04964	Proximal tubule bicarbonate reclamation	14	3	0	0	0	-1.14392	-1.17911	0.974186	0.0361219	0.463	0.490831	A4
map03320	PPAR signaling pathway	63	8	0	0	0	-1.96619	-2.00104	0.970281	0.0359187	0.471	0.493914	A4
map05167	Kaposi sarcoma-associated herpesvirus infection	169	5	0	0	0	-1.56516	-1.53587	0.979748	-0.0298977	0.505	0.507617	A4
map04932	Non-alcoholic fatty liver disease	127	8	0	0	0	-1.95181	-1.95451	0.944871	0.00286331	0.486	0.499728	A4
map00062	Fatty acid elongation	24	0	0	0	0	NA	NA	NA	NA	NA	NA	A4
map00073	Cutin, suberine and wax biosynthesis	14	0	0	0	0	NA	NA	NA	NA	NA	NA	A4
map00100	Steroid biosynthesis	34	0	0	0	0	NA	NA	NA	NA	NA	NA	A4
map00120	Primary bile acid biosynthesis	18	1	0	0	0	NA	NA	NA	NA	NA	NA	A4
map00121	Secondary bile acid biosynthesis	15	2	0	0	0	NA	NA	NA	NA	NA	NA	A4
map00140	Steroid hormone biosynthesis	47	1	0	0	0	NA	NA	NA	NA	NA	NA	A4
map00196	Photosynthesis - antenna proteins	42	0	0	0	0	NA	NA	NA	NA	NA	NA	A4
map00232	Caffeine metabolism	16	0	0	0	0	NA	NA	NA	NA	NA	NA	A4
map00253	Tetracycline biosynthesis	17	1	0	0	0	NA	NA	NA	NA	NA	NA	A4
map00254	Aflatoxin biosynthesis	20	0	0	0	0	NA	NA	NA	NA	NA	NA	A4
map00311	Penicillin and cephalosporin biosynthesis	16	1	0	0	0	NA	NA	NA	NA	NA	NA	A4
map00331	Clavulanic acid biosynthesis	5	0	0	0	0	NA	NA	NA	NA	NA	NA	A4
map00332	Carbapenem biosynthesis	19	2	0	0	0	NA	NA	NA	NA	NA	NA	A4
map00363	Bisphenol degradation	2	1	0	0	0	NA	NA	NA	NA	NA	NA	A4
map00402	Benzoxazinoid biosynthesis	8	0	0	0	0	NA	NA	NA	NA	NA	NA	A4
map00403	Indole diterpene alkaloid biosynthesis	13	0	0	0	0	NA	NA	NA	NA	NA	NA	A4
map00404	Staurosporine biosynthesis	40	0	0	0	0	NA	NA	NA	NA	NA	NA	A4
map00510	N-Glycan biosynthesis	48	1	0	0	0	NA	NA	NA	NA	NA	NA	A4
map00512	Mucin type O-glycan biosynthesis	15	0	0	0	0	NA	NA	NA	NA	NA	NA	A4
map00513	Various types of N-glycan biosynthesis	55	0	0	0	0	NA	NA	NA	NA	NA	NA	A4
map00514	Other types of O-glycan biosynthesis	31	0	0	0	0	NA	NA	NA	NA	NA	NA	A4
map00515	Mannose type O-glycan biosynthesis	21	0	0	0	0	NA	NA	NA	NA	NA	NA	A4
map00522	Biosynthesis of 12-, 14- and 16-membered macrolides	59	0	0	0	0	NA	NA	NA	NA	NA	NA	A4
map00524	Neomycin, kanamycin and gentamicin biosynthesis	58	1	0	0	0	NA	NA	NA	NA	NA	NA	A4
map00525	Acarbose and validamycin biosynthesis	27	2	0	0	0	NA	NA	NA	NA	NA	NA	A4
map00531	Glycosaminoglycan degradation	15	1	0	0	0	NA	NA	NA	NA	NA	NA	A4
map00532	Glycosaminoglycan biosynthesis - chondroitin sulfate / dermatan sulfate	18	0	0	0	0	NA	NA	NA	NA	NA	NA	A4
map00533	Glycosaminoglycan biosynthesis - keratan sulfate	14	0	0	0	0	NA	NA	NA	NA	NA	NA	A4
map00534	Glycosaminoglycan biosynthesis - heparan sulfate / heparin	22	0	0	0	0	NA	NA	NA	NA	NA	NA	A4
map00542	O-Antigen repeat unit biosynthesis	35	0	0	0	0	NA	NA	NA	NA	NA	NA	A4
map00563	Glycosylphosphatidylinositol (GPI)-anchor biosynthesis	27	0	0	0	0	NA	NA	NA	NA	NA	NA	A4
map00565	Ether lipid metabolism	31	2	0	0	0	NA	NA	NA	NA	NA	NA	A4
map00571	Lipoarabinomannan (LAM) biosynthesis	14	1	0	0	0	NA	NA	NA	NA	NA	NA	A4
map00572	Arabinogalactan biosynthesis - Mycobacterium	12	0	0	0	0	NA	NA	NA	NA	NA	NA	A4
map00591	Linoleic acid metabolism	25	1	0	0	0	NA	NA	NA	NA	NA	NA	A4
map00592	alpha-Linolenic acid metabolism	26	2	0	0	0	NA	NA	NA	NA	NA	NA	A4
map00601	Glycosphingolipid biosynthesis - lacto and neolacto series	28	0	0	0	0	NA	NA	NA	NA	NA	NA	A4
map00603	Glycosphingolipid biosynthesis - globo and isoglobo series	16	1	0	0	0	NA	NA	NA	NA	NA	NA	A4
map00604	Glycosphingolipid biosynthesis - ganglio series	14	0	0	0	0	NA	NA	NA	NA	NA	NA	A4
map00642	Ethylbenzene degradation	16	2	0	0	0	NA	NA	NA	NA	NA	NA	A4
map00901	Indole alkaloid biosynthesis	31	1	0	0	0	NA	NA	NA	NA	NA	NA	A4
map00902	Monoterpenoid biosynthesis	42	0	0	0	0	NA	NA	NA	NA	NA	NA	A4
map00903	Limonene degradation	9	1	0	0	0	NA	NA	NA	NA	NA	NA	A4
map00904	Diterpenoid biosynthesis	68	0	0	0	0	NA	NA	NA	NA	NA	NA	A4
map00905	Brassinosteroid biosynthesis	12	0	0	0	0	NA	NA	NA	NA	NA	NA	A4
map00906	Carotenoid biosynthesis	56	2	0	0	0	NA	NA	NA	NA	NA	NA	A4
map00908	Zeatin biosynthesis	10	1	0	0	0	NA	NA	NA	NA	NA	NA	A4
map00909	Sesquiterpenoid and triterpenoid biosynthesis	75	1	0	0	0	NA	NA	NA	NA	NA	NA	A4
map00940	Phenylpropanoid biosynthesis	32	2	0	0	0	NA	NA	NA	NA	NA	NA	A4
map00941	Flavonoid biosynthesis	27	0	0	0	0	NA	NA	NA	NA	NA	NA	A4
map00942	Anthocyanin biosynthesis	16	0	0	0	0	NA	NA	NA	NA	NA	NA	A4
map00943	Isoflavonoid biosynthesis	18	1	0	0	0	NA	NA	NA	NA	NA	NA	A4
map00944	Flavone and flavonol biosynthesis	15	0	0	0	0	NA	NA	NA	NA	NA	NA	A4
map00945	Stilbenoid, diarylheptanoid and gingerol biosynthesis	12	0	0	0	0	NA	NA	NA	NA	NA	NA	A4
map00946	Degradation of flavonoids	21	2	0	0	0	NA	NA	NA	NA	NA	NA	A4
map00965	Betalain biosynthesis	8	2	0	0	0	NA	NA	NA	NA	NA	NA	A4
map00966	Glucosinolate biosynthesis	21	2	0	0	0	NA	NA	NA	NA	NA	NA	A4
map00981	Insect hormone biosynthesis	18	1	0	0	0	NA	NA	NA	NA	NA	NA	A4
map00996	Biosynthesis of various alkaloids	14	1	0	0	0	NA	NA	NA	NA	NA	NA	A4
map00997	Biosynthesis of various other secondary metabolites	42	1	0	0	0	NA	NA	NA	NA	NA	NA	A4
map00998	Biosynthesis of various antibiotics	74	1	0	0	0	NA	NA	NA	NA	NA	NA	A4
map01051	Biosynthesis of ansamycins	32	1	0	0	0	NA	NA	NA	NA	NA	NA	A4
map01052	Type I polyketide structures	127	0	0	0	0	NA	NA	NA	NA	NA	NA	A4
map01054	Nonribosomal peptide structures	51	1	0	0	0	NA	NA	NA	NA	NA	NA	A4
map01055	Biosynthesis of vancomycin group antibiotics	29	1	0	0	0	NA	NA	NA	NA	NA	NA	A4
map01056	Biosynthesis of type II polyketide backbone	9	1	0	0	0	NA	NA	NA	NA	NA	NA	A4
map01057	Biosynthesis of type II polyketide products	73	0	0	0	0	NA	NA	NA	NA	NA	NA	A4
map01059	Biosynthesis of enediyne antibiotics	73	0	0	0	0	NA	NA	NA	NA	NA	NA	A4
map01100	Metabolic pathways	4727	1349	0	0	0	NA	NA	NA	NA	NA	NA	A4
map01521	EGFR tyrosine kinase inhibitor resistance	67	1	0	0	0	NA	NA	NA	NA	NA	NA	A4
map01522	Endocrine resistance	77	0	0	0	0	NA	NA	NA	NA	NA	NA	A4
map03013	Nucleocytoplasmic transport	98	1	0	0	0	NA	NA	NA	NA	NA	NA	A4
map03015	mRNA surveillance pathway	63	1	0	0	0	NA	NA	NA	NA	NA	NA	A4
map03040	Spliceosome	123	1	0	0	0	NA	NA	NA	NA	NA	NA	A4
map03082	ATP-dependent chromatin remodeling	84	0	0	0	0	NA	NA	NA	NA	NA	NA	A4
map03083	Polycomb repressive complex	65	0	0	0	0	NA	NA	NA	NA	NA	NA	A4
map03230	Viral genome structure	119	0	0	0	0	NA	NA	NA	NA	NA	NA	A4
map03240	Viral replication	130	0	0	0	0	NA	NA	NA	NA	NA	NA	A4
map03250	Viral life cycle - HIV-1	60	1	0	0	0	NA	NA	NA	NA	NA	NA	A4
map03260	Virion - Human immunodeficiency virus	20	0	0	0	0	NA	NA	NA	NA	NA	NA	A4
map03261	Virion - Influenza A virus	12	0	0	0	0	NA	NA	NA	NA	NA	NA	A4
map03262	Virion - Coronavirus	28	0	0	0	0	NA	NA	NA	NA	NA	NA	A4
map03263	Virion - Enterovirus	13	0	0	0	0	NA	NA	NA	NA	NA	NA	A4
map03264	Virion - Flavivirus	14	0	0	0	0	NA	NA	NA	NA	NA	NA	A4
map03265	Virion - Lyssavirus	8	0	0	0	0	NA	NA	NA	NA	NA	NA	A4
map03266	Virion - Herpesvirus	32	0	0	0	0	NA	NA	NA	NA	NA	NA	A4
map03267	Virion - Adenovirus	19	0	0	0	0	NA	NA	NA	NA	NA	NA	A4
map03268	Virion - Orthopoxvirus	46	0	0	0	0	NA	NA	NA	NA	NA	NA	A4
map03450	Non-homologous end-joining	19	2	0	0	0	NA	NA	NA	NA	NA	NA	A4
map04010	MAPK signaling pathway	243	0	0	0	0	NA	NA	NA	NA	NA	NA	A4
map04011	MAPK signaling pathway - yeast	91	1	0	0	0	NA	NA	NA	NA	NA	NA	A4
map04012	ErbB signaling pathway	69	0	0	0	0	NA	NA	NA	NA	NA	NA	A4
map04013	MAPK signaling pathway - fly	84	1	0	0	0	NA	NA	NA	NA	NA	NA	A4
map04014	Ras signaling pathway	182	0	0	0	0	NA	NA	NA	NA	NA	NA	A4
map04015	Rap1 signaling pathway	162	0	0	0	0	NA	NA	NA	NA	NA	NA	A4
map04020	Calcium signaling pathway	198	0	0	0	0	NA	NA	NA	NA	NA	NA	A4
map04022	cGMP-PKG signaling pathway	121	0	0	0	0	NA	NA	NA	NA	NA	NA	A4
map04024	cAMP signaling pathway	172	0	0	0	0	NA	NA	NA	NA	NA	NA	A4
map04060	Cytokine-cytokine receptor interaction	274	0	0	0	0	NA	NA	NA	NA	NA	NA	A4
map04061	Viral protein interaction with cytokine and cytokine receptor	120	0	0	0	0	NA	NA	NA	NA	NA	NA	A4
map04062	Chemokine signaling pathway	162	0	0	0	0	NA	NA	NA	NA	NA	NA	A4
map04064	NF-kappa B signaling pathway	97	0	0	0	0	NA	NA	NA	NA	NA	NA	A4
map04071	Sphingolipid signaling pathway	83	0	0	0	0	NA	NA	NA	NA	NA	NA	A4
map04072	Phospholipase D signaling pathway	108	1	0	0	0	NA	NA	NA	NA	NA	NA	A4
map04075	Plant hormone signal transduction	45	0	0	0	0	NA	NA	NA	NA	NA	NA	A4
map04080	Neuroactive ligand-receptor interaction	332	1	0	0	0	NA	NA	NA	NA	NA	NA	A4
map04110	Cell cycle	133	1	0	0	0	NA	NA	NA	NA	NA	NA	A4
map04111	Cell cycle - yeast	126	0	0	0	0	NA	NA	NA	NA	NA	NA	A4
map04113	Meiosis - yeast	103	2	0	0	0	NA	NA	NA	NA	NA	NA	A4
map04114	Oocyte meiosis	80	0	0	0	0	NA	NA	NA	NA	NA	NA	A4
map04115	p53 signaling pathway	68	1	0	0	0	NA	NA	NA	NA	NA	NA	A4
map04130	SNARE interactions in vesicular transport	35	0	0	0	0	NA	NA	NA	NA	NA	NA	A4
map04136	Autophagy - other	23	0	0	0	0	NA	NA	NA	NA	NA	NA	A4
map04138	Autophagy - yeast	82	2	0	0	0	NA	NA	NA	NA	NA	NA	A4
map04139	Mitophagy - yeast	34	0	0	0	0	NA	NA	NA	NA	NA	NA	A4
map04140	Autophagy - animal	110	1	0	0	0	NA	NA	NA	NA	NA	NA	A4
map04144	Endocytosis	169	0	0	0	0	NA	NA	NA	NA	NA	NA	A4
map04145	Phagosome	95	1	0	0	0	NA	NA	NA	NA	NA	NA	A4
map04150	mTOR signaling pathway	117	1	0	0	0	NA	NA	NA	NA	NA	NA	A4
map04210	Apoptosis	110	2	0	0	0	NA	NA	NA	NA	NA	NA	A4
map04211	Longevity regulating pathway	68	2	0	0	0	NA	NA	NA	NA	NA	NA	A4
map04215	Apoptosis - multiple species	40	1	0	0	0	NA	NA	NA	NA	NA	NA	A4
map04216	Ferroptosis	33	2	0	0	0	NA	NA	NA	NA	NA	NA	A4
map04218	Cellular senescence	117	0	0	0	0	NA	NA	NA	NA	NA	NA	A4
map04261	Adrenergic signaling in cardiomyocytes	99	0	0	0	0	NA	NA	NA	NA	NA	NA	A4
map04270	Vascular smooth muscle contraction	96	0	0	0	0	NA	NA	NA	NA	NA	NA	A4
map04310	Wnt signaling pathway	123	0	0	0	0	NA	NA	NA	NA	NA	NA	A4
map04320	Dorso-ventral axis formation	28	0	0	0	0	NA	NA	NA	NA	NA	NA	A4
map04330	Notch signaling pathway	36	0	0	0	0	NA	NA	NA	NA	NA	NA	A4
map04340	Hedgehog signaling pathway	45	0	0	0	0	NA	NA	NA	NA	NA	NA	A4
map04341	Hedgehog signaling pathway - fly	26	0	0	0	0	NA	NA	NA	NA	NA	NA	A4
map04350	TGF-beta signaling pathway	96	0	0	0	0	NA	NA	NA	NA	NA	NA	A4
map04360	Axon guidance	128	0	0	0	0	NA	NA	NA	NA	NA	NA	A4
map04361	Axon regeneration	59	2	0	0	0	NA	NA	NA	NA	NA	NA	A4
map04370	VEGF signaling pathway	39	0	0	0	0	NA	NA	NA	NA	NA	NA	A4
map04371	Apelin signaling pathway	105	1	0	0	0	NA	NA	NA	NA	NA	NA	A4
map04380	Osteoclast differentiation	99	0	0	0	0	NA	NA	NA	NA	NA	NA	A4
map04390	Hippo signaling pathway	115	0	0	0	0	NA	NA	NA	NA	NA	NA	A4
map04391	Hippo signaling pathway - fly	53	0	0	0	0	NA	NA	NA	NA	NA	NA	A4
map04392	Hippo signaling pathway - multiple species	25	0	0	0	0	NA	NA	NA	NA	NA	NA	A4
map04510	Focal adhesion	151	0	0	0	0	NA	NA	NA	NA	NA	NA	A4
map04512	ECM-receptor interaction	66	0	0	0	0	NA	NA	NA	NA	NA	NA	A4
map04514	Cell adhesion molecules	109	0	0	0	0	NA	NA	NA	NA	NA	NA	A4
map04520	Adherens junction	83	0	0	0	0	NA	NA	NA	NA	NA	NA	A4
map04530	Tight junction	106	1	0	0	0	NA	NA	NA	NA	NA	NA	A4
map04540	Gap junction	60	0	0	0	0	NA	NA	NA	NA	NA	NA	A4
map04550	Signaling pathways regulating pluripotency of stem cells	114	0	0	0	0	NA	NA	NA	NA	NA	NA	A4
map04610	Complement and coagulation cascades	82	0	0	0	0	NA	NA	NA	NA	NA	NA	A4
map04611	Platelet activation	90	0	0	0	0	NA	NA	NA	NA	NA	NA	A4
map04612	Antigen processing and presentation	47	2	0	0	0	NA	NA	NA	NA	NA	NA	A4
map04613	Neutrophil extracellular trap formation	90	1	0	0	0	NA	NA	NA	NA	NA	NA	A4
map04614	Renin-angiotensin system	22	1	0	0	0	NA	NA	NA	NA	NA	NA	A4
map04620	Toll-like receptor signaling pathway	76	0	0	0	0	NA	NA	NA	NA	NA	NA	A4
map04622	RIG-I-like receptor signaling pathway	54	1	0	0	0	NA	NA	NA	NA	NA	NA	A4
map04623	Cytosolic DNA-sensing pathway	62	0	0	0	0	NA	NA	NA	NA	NA	NA	A4
map04624	Toll and Imd signaling pathway	57	0	0	0	0	NA	NA	NA	NA	NA	NA	A4
map04625	C-type lectin receptor signaling pathway	82	0	0	0	0	NA	NA	NA	NA	NA	NA	A4
map04630	JAK-STAT signaling pathway	143	0	0	0	0	NA	NA	NA	NA	NA	NA	A4
map04640	Hematopoietic cell lineage	80	0	0	0	0	NA	NA	NA	NA	NA	NA	A4
map04650	Natural killer cell mediated cytotoxicity	94	0	0	0	0	NA	NA	NA	NA	NA	NA	A4
map04657	IL-17 signaling pathway	80	1	0	0	0	NA	NA	NA	NA	NA	NA	A4
map04658	Th1 and Th2 cell differentiation	67	0	0	0	0	NA	NA	NA	NA	NA	NA	A4
map04659	Th17 cell differentiation	87	1	0	0	0	NA	NA	NA	NA	NA	NA	A4
map04660	T cell receptor signaling pathway	92	0	0	0	0	NA	NA	NA	NA	NA	NA	A4
map04662	B cell receptor signaling pathway	60	0	0	0	0	NA	NA	NA	NA	NA	NA	A4
map04664	Fc epsilon RI signaling pathway	47	0	0	0	0	NA	NA	NA	NA	NA	NA	A4
map04666	Fc gamma R-mediated phagocytosis	64	0	0	0	0	NA	NA	NA	NA	NA	NA	A4
map04668	TNF signaling pathway	94	0	0	0	0	NA	NA	NA	NA	NA	NA	A4
map04670	Leukocyte transendothelial migration	75	0	0	0	0	NA	NA	NA	NA	NA	NA	A4
map04672	Intestinal immune network for IgA production	37	0	0	0	0	NA	NA	NA	NA	NA	NA	A4
map04710	Circadian rhythm	28	0	0	0	0	NA	NA	NA	NA	NA	NA	A4
map04711	Circadian rhythm - fly	11	0	0	0	0	NA	NA	NA	NA	NA	NA	A4
map04712	Circadian rhythm - plant	28	0	0	0	0	NA	NA	NA	NA	NA	NA	A4
map04713	Circadian entrainment	79	0	0	0	0	NA	NA	NA	NA	NA	NA	A4
map04720	Long-term potentiation	43	0	0	0	0	NA	NA	NA	NA	NA	NA	A4
map04721	Synaptic vesicle cycle	55	0	0	0	0	NA	NA	NA	NA	NA	NA	A4
map04722	Neurotrophin signaling pathway	90	0	0	0	0	NA	NA	NA	NA	NA	NA	A4
map04724	Glutamatergic synapse	89	2	0	0	0	NA	NA	NA	NA	NA	NA	A4
map04725	Cholinergic synapse	90	0	0	0	0	NA	NA	NA	NA	NA	NA	A4
map04726	Serotonergic synapse	85	2	0	0	0	NA	NA	NA	NA	NA	NA	A4
map04728	Dopaminergic synapse	84	2	0	0	0	NA	NA	NA	NA	NA	NA	A4
map04730	Long-term depression	45	0	0	0	0	NA	NA	NA	NA	NA	NA	A4
map04740	Olfactory transduction	25	0	0	0	0	NA	NA	NA	NA	NA	NA	A4
map04742	Taste transduction	41	0	0	0	0	NA	NA	NA	NA	NA	NA	A4
map04744	Phototransduction	18	0	0	0	0	NA	NA	NA	NA	NA	NA	A4
map04745	Phototransduction - fly	18	0	0	0	0	NA	NA	NA	NA	NA	NA	A4
map04750	Inflammatory mediator regulation of TRP channels	68	0	0	0	0	NA	NA	NA	NA	NA	NA	A4
map04810	Regulation of actin cytoskeleton	172	0	0	0	0	NA	NA	NA	NA	NA	NA	A4
map04814	Motor proteins	113	0	0	0	0	NA	NA	NA	NA	NA	NA	A4
map04911	Insulin secretion	68	0	0	0	0	NA	NA	NA	NA	NA	NA	A4
map04912	GnRH signaling pathway	64	0	0	0	0	NA	NA	NA	NA	NA	NA	A4
map04913	Ovarian steroidogenesis	40	0	0	0	0	NA	NA	NA	NA	NA	NA	A4
map04914	Progesterone-mediated oocyte maturation	65	1	0	0	0	NA	NA	NA	NA	NA	NA	A4
map04915	Estrogen signaling pathway	77	1	0	0	0	NA	NA	NA	NA	NA	NA	A4
map04916	Melanogenesis	67	1	0	0	0	NA	NA	NA	NA	NA	NA	A4
map04917	Prolactin signaling pathway	57	1	0	0	0	NA	NA	NA	NA	NA	NA	A4
map04918	Thyroid hormone synthesis	53	2	0	0	0	NA	NA	NA	NA	NA	NA	A4
map04919	Thyroid hormone signaling pathway	91	1	0	0	0	NA	NA	NA	NA	NA	NA	A4
map04920	Adipocytokine signaling pathway	53	2	0	0	0	NA	NA	NA	NA	NA	NA	A4
map04921	Oxytocin signaling pathway	112	1	0	0	0	NA	NA	NA	NA	NA	NA	A4
map04923	Regulation of lipolysis in adipocytes	47	0	0	0	0	NA	NA	NA	NA	NA	NA	A4
map04924	Renin secretion	50	1	0	0	0	NA	NA	NA	NA	NA	NA	A4
map04925	Aldosterone synthesis and secretion	65	0	0	0	0	NA	NA	NA	NA	NA	NA	A4
map04926	Relaxin signaling pathway	96	0	0	0	0	NA	NA	NA	NA	NA	NA	A4
map04927	Cortisol synthesis and secretion	54	0	0	0	0	NA	NA	NA	NA	NA	NA	A4
map04928	Parathyroid hormone synthesis, secretion and action	85	1	0	0	0	NA	NA	NA	NA	NA	NA	A4
map04929	GnRH secretion	51	0	0	0	0	NA	NA	NA	NA	NA	NA	A4
map04930	Type II diabetes mellitus	37	1	0	0	0	NA	NA	NA	NA	NA	NA	A4
map04933	AGE-RAGE signaling pathway in diabetic complications	76	0	0	0	0	NA	NA	NA	NA	NA	NA	A4
map04934	Cushing syndrome	122	1	0	0	0	NA	NA	NA	NA	NA	NA	A4
map04935	Growth hormone synthesis, secretion and action	92	0	0	0	0	NA	NA	NA	NA	NA	NA	A4
map04940	Type I diabetes mellitus	25	2	0	0	0	NA	NA	NA	NA	NA	NA	A4
map04950	Maturity onset diabetes of the young	26	0	0	0	0	NA	NA	NA	NA	NA	NA	A4
map04960	Aldosterone-regulated sodium reabsorption	26	0	0	0	0	NA	NA	NA	NA	NA	NA	A4
map04961	Endocrine and other factor-regulated calcium reabsorption	33	0	0	0	0	NA	NA	NA	NA	NA	NA	A4
map04962	Vasopressin-regulated water reabsorption	33	0	0	0	0	NA	NA	NA	NA	NA	NA	A4
map04966	Collecting duct acid secretion	17	0	0	0	0	NA	NA	NA	NA	NA	NA	A4
map04970	Salivary secretion	64	1	0	0	0	NA	NA	NA	NA	NA	NA	A4
map04971	Gastric acid secretion	50	0	0	0	0	NA	NA	NA	NA	NA	NA	A4
map04972	Pancreatic secretion	69	1	0	0	0	NA	NA	NA	NA	NA	NA	A4
map04973	Carbohydrate digestion and absorption	22	1	0	0	0	NA	NA	NA	NA	NA	NA	A4
map04974	Protein digestion and absorption	66	0	0	0	0	NA	NA	NA	NA	NA	NA	A4
map04975	Fat digestion and absorption	28	1	0	0	0	NA	NA	NA	NA	NA	NA	A4
map04976	Bile secretion	62	0	0	0	0	NA	NA	NA	NA	NA	NA	A4
map04977	Vitamin digestion and absorption	23	0	0	0	0	NA	NA	NA	NA	NA	NA	A4
map04978	Mineral absorption	36	2	0	0	0	NA	NA	NA	NA	NA	NA	A4
map04979	Cholesterol metabolism	50	1	0	0	0	NA	NA	NA	NA	NA	NA	A4
map05030	Cocaine addiction	39	2	0	0	0	NA	NA	NA	NA	NA	NA	A4
map05031	Amphetamine addiction	46	2	0	0	0	NA	NA	NA	NA	NA	NA	A4
map05032	Morphine addiction	64	0	0	0	0	NA	NA	NA	NA	NA	NA	A4
map05033	Nicotine addiction	27	0	0	0	0	NA	NA	NA	NA	NA	NA	A4
map05100	Bacterial invasion of epithelial cells	76	0	0	0	0	NA	NA	NA	NA	NA	NA	A4
map05110	Vibrio cholerae infection	49	1	0	0	0	NA	NA	NA	NA	NA	NA	A4
map05130	Pathogenic Escherichia coli infection	152	2	0	0	0	NA	NA	NA	NA	NA	NA	A4
map05135	Yersinia infection	122	0	0	0	0	NA	NA	NA	NA	NA	NA	A4
map05140	Leishmaniasis	59	1	0	0	0	NA	NA	NA	NA	NA	NA	A4
map05142	Chagas disease	85	2	0	0	0	NA	NA	NA	NA	NA	NA	A4
map05143	African trypanosomiasis	41	1	0	0	0	NA	NA	NA	NA	NA	NA	A4
map05144	Malaria	67	0	0	0	0	NA	NA	NA	NA	NA	NA	A4
map05145	Toxoplasmosis	95	1	0	0	0	NA	NA	NA	NA	NA	NA	A4
map05146	Amoebiasis	87	2	0	0	0	NA	NA	NA	NA	NA	NA	A4
map05150	Staphylococcus aureus infection	74	1	0	0	0	NA	NA	NA	NA	NA	NA	A4
map05160	Hepatitis C	112	2	0	0	0	NA	NA	NA	NA	NA	NA	A4
map05161	Hepatitis B	132	2	0	0	0	NA	NA	NA	NA	NA	NA	A4
map05162	Measles	117	2	0	0	0	NA	NA	NA	NA	NA	NA	A4
map05163	Human cytomegalovirus infection	192	1	0	0	0	NA	NA	NA	NA	NA	NA	A4
map05164	Influenza A	128	2	0	0	0	NA	NA	NA	NA	NA	NA	A4
map05165	Human papillomavirus infection	231	2	0	0	0	NA	NA	NA	NA	NA	NA	A4
map05168	Herpes simplex virus 1 infection	148	2	0	0	0	NA	NA	NA	NA	NA	NA	A4
map05169	Epstein-Barr virus infection	172	1	0	0	0	NA	NA	NA	NA	NA	NA	A4
map05170	Human immunodeficiency virus 1 infection	163	1	0	0	0	NA	NA	NA	NA	NA	NA	A4
map05202	Transcriptional misregulation in cancer	162	0	0	0	0	NA	NA	NA	NA	NA	NA	A4
map05204	Chemical carcinogenesis - DNA adducts	29	1	0	0	0	NA	NA	NA	NA	NA	NA	A4
map05205	Proteoglycans in cancer	165	2	0	0	0	NA	NA	NA	NA	NA	NA	A4
map05206	MicroRNAs in cancer	245	1	0	0	0	NA	NA	NA	NA	NA	NA	A4
map05207	Chemical carcinogenesis - receptor activation	129	2	0	0	0	NA	NA	NA	NA	NA	NA	A4
map05210	Colorectal cancer	72	1	0	0	0	NA	NA	NA	NA	NA	NA	A4
map05211	Renal cell carcinoma	56	1	0	0	0	NA	NA	NA	NA	NA	NA	A4
map05212	Pancreatic cancer	63	1	0	0	0	NA	NA	NA	NA	NA	NA	A4
map05213	Endometrial cancer	45	0	0	0	0	NA	NA	NA	NA	NA	NA	A4
map05214	Glioma	54	0	0	0	0	NA	NA	NA	NA	NA	NA	A4
map05215	Prostate cancer	81	1	0	0	0	NA	NA	NA	NA	NA	NA	A4
map05216	Thyroid cancer	34	0	0	0	0	NA	NA	NA	NA	NA	NA	A4
map05217	Basal cell carcinoma	48	0	0	0	0	NA	NA	NA	NA	NA	NA	A4
map05218	Melanoma	50	0	0	0	0	NA	NA	NA	NA	NA	NA	A4
map05219	Bladder cancer	38	1	0	0	0	NA	NA	NA	NA	NA	NA	A4
map05220	Chronic myeloid leukemia	63	0	0	0	0	NA	NA	NA	NA	NA	NA	A4
map05221	Acute myeloid leukemia	57	0	0	0	0	NA	NA	NA	NA	NA	NA	A4
map05222	Small cell lung cancer	74	1	0	0	0	NA	NA	NA	NA	NA	NA	A4
map05223	Non-small cell lung cancer	60	0	0	0	0	NA	NA	NA	NA	NA	NA	A4
map05224	Breast cancer	105	0	0	0	0	NA	NA	NA	NA	NA	NA	A4
map05225	Hepatocellular carcinoma	116	2	0	0	0	NA	NA	NA	NA	NA	NA	A4
map05226	Gastric cancer	108	0	0	0	0	NA	NA	NA	NA	NA	NA	A4
map05231	Choline metabolism in cancer	61	1	0	0	0	NA	NA	NA	NA	NA	NA	A4
map05235	PD-L1 expression and PD-1 checkpoint pathway in cancer	73	0	0	0	0	NA	NA	NA	NA	NA	NA	A4
map05310	Asthma	20	0	0	0	0	NA	NA	NA	NA	NA	NA	A4
map05320	Autoimmune thyroid disease	25	0	0	0	0	NA	NA	NA	NA	NA	NA	A4
map05321	Inflammatory bowel disease	54	0	0	0	0	NA	NA	NA	NA	NA	NA	A4
map05322	Systemic lupus erythematosus	45	1	0	0	0	NA	NA	NA	NA	NA	NA	A4
map05323	Rheumatoid arthritis	67	0	0	0	0	NA	NA	NA	NA	NA	NA	A4
map05330	Allograft rejection	22	0	0	0	0	NA	NA	NA	NA	NA	NA	A4
map05332	Graft-versus-host disease	22	0	0	0	0	NA	NA	NA	NA	NA	NA	A4
map05340	Primary immunodeficiency	37	2	0	0	0	NA	NA	NA	NA	NA	NA	A4
map05410	Hypertrophic cardiomyopathy	79	1	0	0	0	NA	NA	NA	NA	NA	NA	A4
map05412	Arrhythmogenic right ventricular cardiomyopathy	68	0	0	0	0	NA	NA	NA	NA	NA	NA	A4
map05414	Dilated cardiomyopathy	87	0	0	0	0	NA	NA	NA	NA	NA	NA	A4
map05416	Viral myocarditis	39	1	0	0	0	NA	NA	NA	NA	NA	NA	A4
