# Supplementary material for: Effects of different mulching practices on soil microbial community structure, function, and interaction networks in a chieh-qua cultivation
Source: Front Microbiol. 2026 Feb 4;17:1691984. doi: 10.3389/fmicb.2026.1691984 (PMC12913568; doi:10.3389/fmicb.2026.1691984)
Supplement: Supplementary file 11 [file Table_9.xlsx]

## Sheet: Supplementary Table 9
Supplementary Table 9 Physicochemical Properties of Samples
Sample	Cadmium	Total Mercury	Total Arsenic	Lead	Total Chromium	Copper	pH	Organic Matter	Total Nitrogen	Available Potassium	Available Phosphorus
	mg/kg	mg/kg	mg/kg	mg/kg	mg/kg	mg/kg		g/kg	g/kg	mg/kg	mg/kg
CK1	0.458	0.14	14.2	40.5	74.3	46.1	7.5	28.94	1.17	81.07	23.68
CK2	0.474	0.16	14.38	40.31	74.2	46.2	7.5	28.86	1.18	81.08	23.76
CK3	0.457	0.15	13.42	40.7	74.8	46.61	7.5	29.08	1.19	81.15	23.67
CK average	0.463	0.15	14	40.5033	74.4333	46.3033	7.5	28.96	1.18	81.1	23.7033
A1-1	0.545	0.12	14.85	40.79	80.88	49.8	6.9	36.18	1.8	372.94	180.12
A1-2	0.546	0.13	14.95	40.67	80.78	49.6	6.9	36.22	1.84	372.85	179.68
A1-3	0.539	0.11	15.08	40.62	80.75	49.4	6.9	36.62	1.82	373.48	180.26
A1 average	0.543333	0.12	14.96	40.6933	80.8033	49.6	6.9	36.34	1.82	373.09	180.02
A2-1	0.526	0.12	14.12	45.18	82.15	49.09	6.9	30.52	1.58	318.74	163.58
A2-2	0.528	0.11	14.02	45.18	82.22	49.11	6.9	30.58	1.56	318.75	163.59
A2-3	0.532	0.13	13.86	45.24	82.24	49.09	6.9	30.61	1.57	318.91	163.62
A2 average	0.528667	0.12	14	45.2	82.2033	49.0967	6.9	30.57	1.57	318.8	163.597
A3-1	0.482	0.12	14.02	38.9	72.15	47.38	6.8	32.1	1.98	354.81	200.1
A3-2	0.482	0.13	14.03	38.8	72.04	47.44	6.8	32.08	2.01	356.42	200.4
A3-3	0.484	0.12	13.95	38.5	71.94	47.56	6.8	32.09	1.98	355.48	200.8
A3 average	0.482667	0.123333	14	38.85	72.0433	47.46	6.8	32.09	1.99	355.57	200.433
A4-1	0.488	0.11	14.02	33.18	69.02	47.89	6.9	37.18	1.96	363.5	152.8
A4-2	0.485	0.12	14.03	33.24	68.78	48.01	6.9	37.22	1.98	363.2	152.9
A4-3	0.491	0.11	14.03	33.18	69.12	47.92	6.9	37.24	1.98	363.2	152.8
A4 average	0.488	0.113333	14.0267	33.2	68.9733	47.94	6.9	37.2133	1.97333	363.3	152.833
