# Supplementary material for: Effects of different mulching practices on soil microbial community structure, function, and interaction networks in a chieh-qua cultivation
Source: Front Microbiol. 2026 Feb 4;17:1691984. doi: 10.3389/fmicb.2026.1691984 (PMC12913568; doi:10.3389/fmicb.2026.1691984)
Supplement: Supplementary file 12 [file Table_10.xlsx]

## Sheet: Supplementary Table 10
Supplementary Table 10 Correlation Analysis of Physicochemical Factors
factors1	factors2	cor
Cadmium	Copper	0.965369
Total_Mercury	PH	0.815303
Total_Mercury	Available_Potassium	-0.843594
Lead	Total_Chromium	0.886265
Total_Chromium	Lead	0.886265
Copper	Cadmium	0.965369
PH	Total_Mercury	0.815303
PH	Total_Nitrogen	-0.896528
PH	Available_Potassium	-0.976455
PH	Available_Phosphorus	-0.988043
Total_Nitrogen	PH	-0.896528
Total_Nitrogen	Available_Potassium	0.918478
Total_Nitrogen	Available_Phosphorus	0.87841
Available_Potassium	Total_Mercury	-0.843594
Available_Potassium	PH	-0.976455
Available_Potassium	Total_Nitrogen	0.918478
Available_Potassium	Available_Phosphorus	0.962189
Available_Phosphorus	PH	-0.988043
Available_Phosphorus	Total_Nitrogen	0.87841
Available_Phosphorus	Available_Potassium	0.962189
